# Supplementary material for: Estrous Cycle Influences Cell-Type-Specific Translatomic Signatures of Repeated Ketamine Exposure in the Rat Nucleus Accumbens
Source: eNeuro. 2026 Jan 15;13(1):ENEURO.0419-25.2025. doi: 10.1523/ENEURO.0419-25.2025 (PMC12826133; doi:10.1523/ENEURO.0419-25.2025)
Supplement: Figure 2-1 — Behavioral statistical analysis tables. Download Figure 2-1, XLS file. [file eneuro-13-ENEURO.0419-25.2025-s003.xls]

## Sheet: Figure_2
Measurement	Figure	Statistical Test	Effect/Comparison	F	DFn, DFd	p	*	Effect Size
Locomotor Activity Counts	2	3-Way Repeated Measures ANOVA	Sex/Cycle	27.28	2, 196	<0.0001	****	0.218
			Dose	207.175	2, 196	<0.0001	****	0.679
			Session	28.974	4.16, 814.47	<0.0001	****	0.129
			Sex/Cycle : Dose	4.911	4, 196	0.0009	***	0.091
			Sex/Cycle : Session	4.674	8.31, 814.47	<0.0001	****	0.046
			Dose : Session	11.886	8.31, 814.47	<0.0001	****	0.108
			Sex/Cycle : Dose : Session	2.115	16.62, 814.47	0.006	**	0.041
Male Activity Counts	2A	2-Way Repeated Measures ANOVA	Dose	53.2	2, 88	<0.0001	****	0.448
			Session	2.606	3.683, 324.1	0.0402	*	0.00505
			Dose : Session	1.528	10, 440	0.1263	ns	0.005924
		Šídák's multiple comparisons	0.0 mg/kg: 1 vs. 2	-	-	>0.9999	ns	-
			0.0 mg/kg: 1 vs. 3	-	-	0.8795	ns	-
			0.0 mg/kg: 1 vs. 4	-	-	0.9937	ns	-
			0.0 mg/kg: 1 vs. 5	-	-	0.5748	ns	-
			0.0 mg/kg: 1 vs. 6	-	-	0.6125	ns	-
			10.0 mg/kg: 1 vs. 2	-	-	0.9994	ns	-
			10.0 mg/kg: 1 vs. 3	-	-	0.3801	ns	-
			10.0 mg/kg: 1 vs. 4	-	-	0.0478	*	-
			10.0 mg/kg: 1 vs. 5	-	-	0.9347	ns	-
			10.0 mg/kg: 1 vs. 6	-	-	0.2401	ns	-
			20.0 mg/kg: 1 vs. 2	-	-	0.9983	ns	-
			20.0 mg/kg: 1 vs. 3	-	-	0.1168	ns	-
			20.0 mg/kg: 1 vs. 4	-	-	0.877	ns	-
			20.0 mg/kg: 1 vs. 5	-	-	>0.9999	ns	-
			20.0 mg/kg: 1 vs. 6	-	-	0.9918	ns	-
Proestrus Female Activity Counts	2B	2-Way Repeated Measures ANOVA	Dose	74.77	2, 53	<0.0001	****	0.6776
			Session	19.02	3.328, 176.4	<0.0001	****	0.0193
			Dose : Session	5.638	10, 265	<0.0001	****	0.01144
		Šídák's multiple comparisons	0.0 mg/kg: 1 vs. 2	-	-	0.4503	ns	-
			0.0 mg/kg: 1 vs. 3	-	-	>0.9999	ns	-
			0.0 mg/kg: 1 vs. 4	-	-	>0.9999	ns	-
			0.0 mg/kg: 1 vs. 5	-	-	0.9645	ns	-
			0.0 mg/kg: 1 vs. 6	-	-	0.9558	ns	-
			10.0 mg/kg: 1 vs. 2	-	-	0.156	ns	-
			10.0 mg/kg: 1 vs. 3	-	-	0.0855	ns	-
			10.0 mg/kg: 1 vs. 4	-	-	0.0069	**	-
			10.0 mg/kg: 1 vs. 5	-	-	0.0002	***	-
			10.0 mg/kg: 1 vs. 6	-	-	0.0047	**	-
			20.0 mg/kg: 1 vs. 2	-	-	0.7035	ns	-
			20.0 mg/kg: 1 vs. 3	-	-	0.1127	ns	-
			20.0 mg/kg: 1 vs. 4	-	-	0.1257	ns	-
			20.0 mg/kg: 1 vs. 5	-	-	0.0224	*	-
			20.0 mg/kg: 1 vs. 6	-	-	0.032	*	-
Diestrus Female Activity Counts	2C	2-Way Repeated Measures ANOVA	Dose	72.45	2, 55	<0.0001	****	0.6398
			Session	17.28	3.595, 197.7	<0.0001	****	0.02358
			Dose : Session	9.682	10, 275	<0.0001	****	0.02642
		Šídák's multiple comparisons	0.0 mg/kg: 1 vs. 2	-	-	>0.9999	ns	-
			0.0 mg/kg: 1 vs. 3	-	-	0.8795	ns	-
			0.0 mg/kg: 1 vs. 4	-	-	0.9937	ns	-
			0.0 mg/kg: 1 vs. 5	-	-	0.5748	ns	-
			0.0 mg/kg: 1 vs. 6	-	-	0.6125	ns	-
			10.0 mg/kg: 1 vs. 2	-	-	0.9994	ns	-
			10.0 mg/kg: 1 vs. 3	-	-	0.3801	ns	-
			10.0 mg/kg: 1 vs. 4	-	-	0.0478	*	-
			10.0 mg/kg: 1 vs. 5	-	-	0.9347	ns	-
			10.0 mg/kg: 1 vs. 6	-	-	0.2401	ns	-
			20.0 mg/kg: 1 vs. 2	-	-	0.9983	ns	-
			20.0 mg/kg: 1 vs. 3	-	-	0.1168	ns	-
			20.0 mg/kg: 1 vs. 4	-	-	0.877	ns	-
			20.0 mg/kg: 1 vs. 5	-	-	>0.9999	ns	-
			20.0 mg/kg: 1 vs. 6	-	-	0.9918	ns	-
Activity Counts: Acute Response (Session 1)	2D, 2E	2-Way ANOVA	Sex/Cycle	9.849	2, 196	<0.0001	****	0.04815
			Dose	95.42	2, 196	<0.0001	****	0.4665
			Sex/Cycle : Dose	1.903	4, 196	0.1115	ns	0.0186
	2D	Tukey's multiple comparisons	Males: 0.0 mg/kg vs. 10.0 mg/kg	-	-	0.0045	**	-
			Males: 0.0 mg/kg vs. 20.0 mg/kg	-	-	<0.0001	****	-
			Males: 10.0 mg/kg vs. 20.0 mg/kg	-	-	<0.0001	****	-
			Proestrus: 0.0 mg/kg vs. 10.0 mg/kg	-	-	<0.0001	****	-
			Proestrus: 0.0 mg/kg vs. 20.0 mg/kg	-	-	<0.0001	****	-
			Proestrus: 10.0 mg/kg vs. 20.0 mg/kg	-	-	<0.0001	****	-
			Diestrus: 0.0 mg/kg vs. 10.0 mg/kg	-	-	0.0003	***	-
			Diestrus: 0.0 mg/kg vs. 20.0 mg/kg	-	-	<0.0001	****	-
			Diestrus: 10.0 mg/kg vs. 20.0 mg/kg	-	-	0.0039	**	-
	2E	Tukey's multiple comparisons	0.0 mg/kg: Males vs. Proestrus	-	-	0.8875	ns	-
			0.0 mg/kg: Males vs. Diestrus	-	-	0.444	ns	-
			0.0 mg/kg: Proestrus vs. Diestrus	-	-	0.7623	ns	-
			10.0 mg/kg: Males vs. Proestrus	-	-	0.0025	**	-
			10.0 mg/kg: Males vs. Diestrus	-	-	0.0135	*	-
			10.0 mg/kg: Proestrus vs. Diestrus	-	-	0.8908	ns	-
			20.0 mg/kg: Males vs. Proestrus	-	-	0.0021	**	-
			20.0 mg/kg: Males vs. Diestrus	-	-	0.4268	ns	-
			20.0 mg/kg: Proestrus vs. Diestrus	-	-	0.1113	ns	-
Activity Counts: Acute Response (Session 6)	2F	2-Way ANOVA	Sex/Cycle	27.65	2, 196	<0.0001	****	0.0913
			Dose	180.4	2, 196	<0.0001	****	0.5958
			Sex/Cycle : Dose	5.638	4, 196	0.0003	***	0.03724
		Tukey's multiple comparisons	0.0 mg/kg: Males vs. Proestrus	-	-	0.8933	ns	-
			0.0 mg/kg: Males vs. Diestrus	-	-	0.8589	ns	-
			0.0 mg/kg: Proestrus vs. Diestrus	-	-	0.9981	ns	-
			10.0 mg/kg: Males vs. Proestrus	-	-	<0.0001	****	-
			10.0 mg/kg: Males vs. Diestrus	-	-	0.0001	***	-
			10.0 mg/kg: Proestrus vs. Diestrus	-	-	0.4611	ns	-
			20.0 mg/kg: Males vs. Proestrus	-	-	<0.0001	****	-
			20.0 mg/kg: Males vs. Diestrus	-	-	<0.0001	****	-
			20.0 mg/kg: Proestrus vs. Diestrus	-	-	0.9971	ns	-
Time-Binned Activity Counts	3, S1	4-way Repeated Measures ANOVA	Sex/Cycle	23.03	2, 196	<0.0001	****	0.19
			Dose	174.801	2, 196	<0.0001	****	0.641
			Session	70.189	1, 196	<0.0001	****	0.264
			Time Bin	568.769	2.53, 496.53	<0.0001	****	0.744
			Sex/Cycle : Dose	3.899	4, 196	0.005	**	0.074
			Sex/Cycle : Session	8.523	2, 196	0.000282	***	0.08
			Dose : Session	30.784	2, 196	<0.0001	****	0.239
			Sex/Cycle :Time Bin	5.865	5.07, 496.53	<0.0001	****	0.056
			Dose : Time Bin	87.561	5.07, 496.53	<0.0001	****	0.472
			Session : Time Bin	16.995	2.96, 580.55	<0.0001	****	0.08
			Sex/Cycle : Dose : Session	4.355	4, 196	0.002	**	0.082
			Sex/Cycle : Dose : Time Bin	3.446	10.13, 496.53	0.000201	***	0.066
			Sex/Cycle : Session : Time Bin	2.344	5.92, 580.55	0.031	*	0.023
			Dose : Session : Time Bin	6.691	5.92, 580.55	<0.0001	****	0.064
			Sex/Cycle : Dose : Session : Time Bin	1.349	11.85, 580.55	0.187	ns	0.027
Males: Time-Binned Activity Counts	3A (Top)	2-Way Repeated Measures ANOVA	Time Bin	146.6	5.910, 147.8	<0.0001	****	0.6626
			Session	3.841	1, 25	0.0613	ns	0.004372
			Time Bin : Session	2.687	6.909, 172.7	0.0118	*	0.009894
		Šídák's multiple comparisons (Session 6 vs. Session 1)	0.0 mg/kg: 5 min	-	-	0.902	ns	-
			0.0 mg/kg: 10 min	-	-	0.1536	ns	-
			0.0 mg/kg: 15 min	-	-	0.4436	ns	-
			0.0 mg/kg: 20 min	-	-	0.083	ns	-
			0.0 mg/kg: 25 min	-	-	>0.9999	ns	-
			0.0 mg/kg: 30 min	-	-	0.7894	ns	-
			0.0 mg/kg: 35 min	-	-	0.1991	ns	-
			0.0 mg/kg: 40 min	-	-	0.9777	ns	-
			0.0 mg/kg: 45 min	-	-	0.9758	ns	-
			0.0 mg/kg: 50 min	-	-	0.4562	ns	-
			0.0 mg/kg: 55 min	-	-	>0.9999	ns	-
			0.0 mg/kg: 60 min	-	-	>0.9999	ns	-
	3A (Middle)	2-Way Repeated Measures ANOVA	Time Bin	125.7	1.729, 76.06	<0.0001	****	0.5602
			Session	6.024	1, 44	0.0181	*	0.003966
			Time Bin : Session	2.04	2.973, 130.8	0.1119	ns	0.003963
		Šídák's multiple comparisons (Session 6 vs. Session 1)	10.0 mg/kg: 5 min	-	-	>0.9999	ns	-
			10.0 mg/kg: 10 min	-	-	0.4112	ns	-
			10.0 mg/kg: 15 min	-	-	0.2529	ns	-
			10.0 mg/kg: 20 min	-	-	0.9793	ns	-
			10.0 mg/kg: 25 min	-	-	0.7951	ns	-
			10.0 mg/kg: 30 min	-	-	0.1475	ns	-
			10.0 mg/kg: 35 min	-	-	0.8896	ns	-
			10.0 mg/kg: 40 min	-	-	0.0721	ns	-
			10.0 mg/kg: 45 min	-	-	0.0444	*	-
			10.0 mg/kg: 50 min	-	-	0.0066	**	-
			10.0 mg/kg: 55 min	-	-	>0.9999	ns	-
			10.0 mg/kg: 60 min	-	-	0.7099	ns	-
	3A (Bottom)	2-Way Repeated Measures ANOVA	Time Bin	30.25	1.780, 33.81	<0.0001	****	0.4115
			Session	1.269	1, 19	0.2739	ns	0.003185
			Time Bin : Session	2.392	2.406, 45.72	0.0931	ns	0.01639
		Šídák's multiple comparisons (Session 6 vs. Session 1)	20.0 mg/kg: 5 min	-	-	0.0038	**	-
			20.0 mg/kg: 10 min	-	-	0.9202	ns	-
			20.0 mg/kg: 15 min	-	-	>0.9999	ns	-
			20.0 mg/kg: 20 min	-	-	>0.9999	ns	-
			20.0 mg/kg: 25 min	-	-	>0.9999	ns	-
			20.0 mg/kg: 30 min	-	-	>0.9999	ns	-
			20.0 mg/kg: 35 min	-	-	>0.9999	ns	-
			20.0 mg/kg: 40 min	-	-	>0.9999	ns	-
			20.0 mg/kg: 45 min	-	-	0.977	ns	-
			20.0 mg/kg: 50 min	-	-	>0.9999	ns	-
			20.0 mg/kg: 55 min	-	-	0.2984	ns	-
			20.0 mg/kg: 60 min	-	-	0.4474	ns	-
Proestrus Females: Time-Binned Activity Counts	3B (Top)	2-Way Repeated Measures ANOVA	Time Bin	69.87	6.064, 121.3	<0.0001	****	0.535
			Session	1.868	1, 20	0.1869	ns	0.003855
			Time Bin : Session	2.4	6.215, 124.3	0.0298	*	0.0118
		Šídák's multiple comparisons (Session 6 vs. Session 1)	0.0 mg/kg: 5 min	-	-	0.9694	ns	-
			0.0 mg/kg: 10 min	-	-	>0.9999	ns	-
			0.0 mg/kg: 15 min	-	-	0.0336	*	-
			0.0 mg/kg: 20 min	-	-	0.0313	*	-
			0.0 mg/kg: 25 min	-	-	0.9914	ns	-
			0.0 mg/kg: 30 min	-	-	>0.9999	ns	-
			0.0 mg/kg: 35 min	-	-	>0.9999	ns	-
			0.0 mg/kg: 40 min	-	-	0.8696	ns	-
			0.0 mg/kg: 45 min	-	-	0.4191	ns	-
			0.0 mg/kg: 50 min	-	-	0.9764	ns	-
			0.0 mg/kg: 55 min	-	-	>0.9999	ns	-
			0.0 mg/kg: 60 min	-	-	0.9969	ns	-
	3B (Middle)	2-Way Repeated Measures ANOVA	Time Bin	165.8	2.065, 41.31	<0.0001	****	0.7199
			Session	18.9	1, 20	0.0003	***	0.02543
			Time Bin : Session	4.809	2.020, 40.40	0.0132	*	0.01514
		Šídák's multiple comparisons (Session 6 vs. Session 1)	10.0 mg/kg: 5 min	-	-	0.019	*	-
			10.0 mg/kg: 10 min	-	-	0.4032	ns	-
			10.0 mg/kg: 15 min	-	-	0.0912	ns	-
			10.0 mg/kg: 20 min	-	-	0.0216	*	-
			10.0 mg/kg: 25 min	-	-	0.0634	ns	-
			10.0 mg/kg: 30 min	-	-	0.0002	***	-
			10.0 mg/kg: 35 min	-	-	0.2127	ns	-
			10.0 mg/kg: 40 min	-	-	0.2599	ns	-
			10.0 mg/kg: 45 min	-	-	0.0629	ns	-
			10.0 mg/kg: 50 min	-	-	0.3053	ns	-
			10.0 mg/kg: 55 min	-	-	0.7524	ns	-
			10.0 mg/kg: 60 min	-	-	>0.9999	ns	-
	3B (Bottom)	2-Way Repeated Measures ANOVA	Time Bin	42.53	2.250, 29.25	<0.0001	****	0.492
			Session	14.52	1, 13	0.0022	**	0.0243
			Time Bin : Session	5.004	2.369, 30.80	0.0097	**	0.0513
		Šídák's multiple comparisons (Session 6 vs. Session 1)	20.0 mg/kg: 5 min	-	-	0.0067	**	-
			20.0 mg/kg: 10 min	-	-	0.0914	ns	-
			20.0 mg/kg: 15 min	-	-	0.3652	ns	-
			20.0 mg/kg: 20 min	-	-	0.971	ns	-
			20.0 mg/kg: 25 min	-	-	>0.9999	ns	-
			20.0 mg/kg: 30 min	-	-	>0.9999	ns	-
			20.0 mg/kg: 35 min	-	-	>0.9999	ns	-
			20.0 mg/kg: 40 min	-	-	>0.9999	ns	-
			20.0 mg/kg: 45 min	-	-	0.9989	ns	-
			20.0 mg/kg: 50 min	-	-	0.499	ns	-
			20.0 mg/kg: 55 min	-	-	0.0379	*	-
			20.0 mg/kg: 60 min	-	-	0.7972	ns	-
Diestrus Females: Time-Binned Activity Counts	3C (Top)	2-Way Repeated Measures ANOVA	Time Bin	71.4	5.174, 113.8	<0.0001	****	0.4416
			Session	10.68	1, 22	0.0035	**	0.02696
			Time Bin : Session	1.503	6.442, 141.7	0.1767	ns	0.008469
		Šídák's multiple comparisons (Session 6 vs. Session 1)	0.0 mg/kg: 5 min	-	-	>0.9999	ns	-
			0.0 mg/kg: 10 min	-	-	0.998	ns	-
			0.0 mg/kg: 15 min	-	-	0.003	**	-
			0.0 mg/kg: 20 min	-	-	0.472	ns	-
			0.0 mg/kg: 25 min	-	-	0.0114	*	-
			0.0 mg/kg: 30 min	-	-	0.4719	ns	-
			0.0 mg/kg: 35 min	-	-	0.8504	ns	-
			0.0 mg/kg: 40 min	-	-	0.6763	ns	-
			0.0 mg/kg: 45 min	-	-	0.8176	ns	-
			0.0 mg/kg: 50 min	-	-	0.3677	ns	-
			0.0 mg/kg: 55 min	-	-	0.984	ns	-
			0.0 mg/kg: 60 min	-	-	0.1192	ns	-
	3C (Middle)	2-Way Repeated Measures ANOVA	Time Bin	197.6	2.243, 44.87	<0.0001	****	0.7439
			Session	17.53	1, 20	0.0005	***	0.01653
			Time Bin : Session	1.134	2.563, 51.27	0.3393	ns	0.004232
		Šídák's multiple comparisons (Session 6 vs. Session 1)	10.0 mg/kg: 5 min	-	-	0.8936	ns	-
			10.0 mg/kg: 10 min	-	-	0.7219	ns	-
			10.0 mg/kg: 15 min	-	-	0.1363	ns	-
			10.0 mg/kg: 20 min	-	-	0.0053	**	-
			10.0 mg/kg: 25 min	-	-	0.5671	ns	-
			10.0 mg/kg: 30 min	-	-	0.0544	ns	-
			10.0 mg/kg: 35 min	-	-	0.3121	ns	-
			10.0 mg/kg: 40 min	-	-	0.0308	*	-
			10.0 mg/kg: 45 min	-	-	0.0171	*	-
			10.0 mg/kg: 50 min	-	-	0.9992	ns	-
			10.0 mg/kg: 55 min	-	-	0.235	ns	-
			10.0 mg/kg: 60 min	-	-	0.5664	ns	-
	3C (Bottom)	2-Way Repeated Measures ANOVA	Time Bin	82.71	2.271, 29.53	<0.0001	****	0.5601
			Session	23.89	1, 13	0.0003	***	0.0661
			Time Bin : Session	2.24	1.982, 25.77	0.1271	ns	0.01835
		Šídák's multiple comparisons (Session 6 vs. Session 1)	20.0 mg/kg: 5 min	-	-	0.0088	**	-
			20.0 mg/kg: 10 min	-	-	0.2716	ns	-
			20.0 mg/kg: 15 min	-	-	0.8443	ns	-
			20.0 mg/kg: 20 min	-	-	0.8789	ns	-
			20.0 mg/kg: 25 min	-	-	0.0318	*	-
			20.0 mg/kg: 30 min	-	-	0.2105	ns	-
			20.0 mg/kg: 35 min	-	-	0.4649	ns	-
			20.0 mg/kg: 40 min	-	-	0.1648	ns	-
			20.0 mg/kg: 45 min	-	-	0.3047	ns	-
			20.0 mg/kg: 50 min	-	-	0.1292	ns	-
			20.0 mg/kg: 55 min	-	-	0.138	ns	-
			20.0 mg/kg: 60 min	-	-	0.1739	ns	-
Males: Area Under the Curve	3D	2-Way Repeated Measures ANOVA	Dose	35.1	2, 88	<0.0001	****	0.3737
			Session	2.28	1, 88	0.1346	ns	0.003776
			Dose : Session	1.873	2, 88	0.1598	ns	0.006203
		Šídák's multiple comparisons	0.0 mg/kg: Session 6 vs. Session 1	-	-	0.9121	ns	-
			10.0 mg/kg: Session 6 vs. Session 1	-	-	0.0582	ns	-
			20.0 mg/kg: Session 6 vs. Session 1	-	-	0.5606	ns	-
Proestrus Females: Area Under the Curve	3E	2-Way Repeated Measures ANOVA	Dose	69.46	2, 53	<0.0001	****	0.6407
			Session	28	1, 53	<0.0001	****	0.03286
			Dose : Session	10.1	2, 53	0.0002	***	0.02371
		Šídák's multiple comparisons	0.0 mg/kg: Session 6 vs. Session 1	-	-	0.942	ns	-
			10.0 mg/kg: Session 6 vs. Session 1	-	-	<0.0001	****	-
			20.0 mg/kg: Session 6 vs. Session 1	-	-	0.0002	***	-
Diestrus Females: Area Under the Curve	3F	2-Way Repeated Measures ANOVA	Dose	59.34	2, 55	<0.0001	****	0.5676
			Session	39.94	1, 55	<0.0001	****	0.05289
			Dose : Session	23.29	2, 55	<0.0001	****	0.06168
		Šídák's multiple comparisons	0.0 mg/kg: Session 6 vs. Session 1	-	-	0.3861	ns	-
			10.0 mg/kg: Session 6 vs. Session 1	-	-	0.0005	***	-
			20.0 mg/kg: Session 6 vs. Session 1	-	-	<0.0001	****	-
Males: Session 1 Time-Binned Activity Counts	S1A (Top)	2-Way Repeated Measures ANOVA	Time Bin	75.51	2.621, 230.6	<0.0001	****	0.2904
			Dose	27.14	2, 88	<0.0001	****	0.08634
			Time Bin : Dose	9.785	22, 968	<0.0001	****	0.07525
		Tukey's multiple comparisons	5 min: 0.0 mg/kg vs. 10.0 mg/kg	-	-	<0.0001	****	-
			5 min: 0.0 mg/kg vs. 20.0 mg/kg	-	-	<0.0001	****	-
			5 min: 10.0 mg/kg vs. 20.0 mg/kg	-	-	0.9886	ns	-
			10 min: 0.0 mg/kg vs. 10.0 mg/kg	-	-	0.0005	***	-
			10 min: 0.0 mg/kg vs. 20.0 mg/kg	-	-	0.0006	***	-
			10 min: 10.0 mg/kg vs. 20.0 mg/kg	-	-	0.4253	ns	-
			15 min: 0.0 mg/kg vs. 10.0 mg/kg	-	-	0.0505	ns	-
			15 min: 0.0 mg/kg vs. 20.0 mg/kg	-	-	0.0009	***	-
			15 min: 10.0 mg/kg vs. 20.0 mg/kg	-	-	0.0475	*	-
			20 min: 0.0 mg/kg vs. 10.0 mg/kg	-	-	0.3214	ns	-
			20 min: 0.0 mg/kg vs. 20.0 mg/kg	-	-	0.002	**	-
			20 min: 10.0 mg/kg vs. 20.0 mg/kg	-	-	0.0125	*	-
			25 min: 0.0 mg/kg vs. 10.0 mg/kg	-	-	0.2059	ns	-
			25 min: 0.0 mg/kg vs. 20.0 mg/kg	-	-	0.0055	**	-
			25 min: 10.0 mg/kg vs. 20.0 mg/kg	-	-	0.0122	*	-
			30 min: 0.0 mg/kg vs. 10.0 mg/kg	-	-	0.8154	ns	-
			30 min: 0.0 mg/kg vs. 20.0 mg/kg	-	-	0.0101	*	-
			30 min: 10.0 mg/kg vs. 20.0 mg/kg	-	-	0.0121	*	-
			35 min: 0.0 mg/kg vs. 10.0 mg/kg	-	-	0.9922	ns	-
			35 min: 0.0 mg/kg vs. 20.0 mg/kg	-	-	0.0243	*	-
			35 min: 10.0 mg/kg vs. 20.0 mg/kg	-	-	0.0249	*	-
			40 min: 0.0 mg/kg vs. 10.0 mg/kg	-	-	0.6778	ns	-
			40 min: 0.0 mg/kg vs. 20.0 mg/kg	-	-	0.0288	*	-
			40 min: 10.0 mg/kg vs. 20.0 mg/kg	-	-	0.0377	*	-
			45 min: 0.0 mg/kg vs. 10.0 mg/kg	-	-	0.6426	ns	-
			45 min: 0.0 mg/kg vs. 20.0 mg/kg	-	-	0.0413	*	-
			45 min: 10.0 mg/kg vs. 20.0 mg/kg	-	-	0.064	ns	-
			50 min: 0.0 mg/kg vs. 10.0 mg/kg	-	-	0.8726	ns	-
			50 min: 0.0 mg/kg vs. 20.0 mg/kg	-	-	0.0736	ns	-
			50 min: 10.0 mg/kg vs. 20.0 mg/kg	-	-	0.048	*	-
			55 min: 0.0 mg/kg vs. 10.0 mg/kg	-	-	0.5986	ns	-
			55 min: 0.0 mg/kg vs. 20.0 mg/kg	-	-	0.2682	ns	-
			55 min: 10.0 mg/kg vs. 20.0 mg/kg	-	-	0.664	ns	-
			60 min: 0.0 mg/kg vs. 10.0 mg/kg	-	-	0.9582	ns	-
			60 min: 0.0 mg/kg vs. 20.0 mg/kg	-	-	0.7525	ns	-
			60 min: 10.0 mg/kg vs. 20.0 mg/kg	-	-	0.5898	ns
Proestrus Females: Session 1 Time-Binned Activity Counts	S1A (Middle)	2-Way Repeated Measures ANOVA	Time Bin	57.61	2.315, 122.7	<0.0001	****	0.3068
			Dose	50.52	2, 53	<0.0001	****	0.1841
			Time Bin : Dose	12.74	22, 583	<0.0001	****	0.1357
		Tukey's multiple comparisons	5 min: 0.0 mg/kg vs. 10.0 mg/kg	-	-	<0.0001	****	-
			5 min: 0.0 mg/kg vs. 20.0 mg/kg	-	-	<0.0001	****	-
			5 min: 10.0 mg/kg vs. 20.0 mg/kg	-	-	0.7045	ns	-
			10 min: 0.0 mg/kg vs. 10.0 mg/kg	-	-	<0.0001	****	-
			10 min: 0.0 mg/kg vs. 20.0 mg/kg	-	-	0.0023	**	-
			10 min: 10.0 mg/kg vs. 20.0 mg/kg	-	-	0.8665	ns	-
			15 min: 0.0 mg/kg vs. 10.0 mg/kg	-	-	0.0016	**	-
			15 min: 0.0 mg/kg vs. 20.0 mg/kg	-	-	0.0003	***	-
			15 min: 10.0 mg/kg vs. 20.0 mg/kg	-	-	0.04	*	-
			20 min: 0.0 mg/kg vs. 10.0 mg/kg	-	-	0.0044	**	-
			20 min: 0.0 mg/kg vs. 20.0 mg/kg	-	-	0.0002	***	-
			20 min: 10.0 mg/kg vs. 20.0 mg/kg	-	-	0.0025	**	-
			25 min: 0.0 mg/kg vs. 10.0 mg/kg	-	-	0.0033	**	-
			25 min: 0.0 mg/kg vs. 20.0 mg/kg	-	-	0.0002	***	-
			25 min: 10.0 mg/kg vs. 20.0 mg/kg	-	-	0.0011	**	-
			30 min: 0.0 mg/kg vs. 10.0 mg/kg	-	-	0.1109	ns	-
			30 min: 0.0 mg/kg vs. 20.0 mg/kg	-	-	0.002	**	-
			30 min: 10.0 mg/kg vs. 20.0 mg/kg	-	-	0.0055	**	-
			35 min: 0.0 mg/kg vs. 10.0 mg/kg	-	-	0.0666	ns	-
			35 min: 0.0 mg/kg vs. 20.0 mg/kg	-	-	0.0114	*	-
			35 min: 10.0 mg/kg vs. 20.0 mg/kg	-	-	0.0435	*	-
			40 min: 0.0 mg/kg vs. 10.0 mg/kg	-	-	0.1408	ns	-
			40 min: 0.0 mg/kg vs. 20.0 mg/kg	-	-	0.0391	*	-
			40 min: 10.0 mg/kg vs. 20.0 mg/kg	-	-	0.0789	ns	-
			45 min: 0.0 mg/kg vs. 10.0 mg/kg	-	-	0.779	ns	-
			45 min: 0.0 mg/kg vs. 20.0 mg/kg	-	-	0.0825	ns	-
			45 min: 10.0 mg/kg vs. 20.0 mg/kg	-	-	0.1156	ns	-
			50 min: 0.0 mg/kg vs. 10.0 mg/kg	-	-	0.3838	ns	-
			50 min: 0.0 mg/kg vs. 20.0 mg/kg	-	-	0.1006	ns	-
			50 min: 10.0 mg/kg vs. 20.0 mg/kg	-	-	0.1905	ns	-
			55 min: 0.0 mg/kg vs. 10.0 mg/kg	-	-	0.4721	ns	-
			55 min: 0.0 mg/kg vs. 20.0 mg/kg	-	-	0.191	ns	-
			55 min: 10.0 mg/kg vs. 20.0 mg/kg	-	-	0.4282	ns	-
			60 min: 0.0 mg/kg vs. 10.0 mg/kg	-	-	0.3432	ns	-
			60 min: 0.0 mg/kg vs. 20.0 mg/kg	-	-	0.4363	ns	-
			60 min: 10.0 mg/kg vs. 20.0 mg/kg	-	-	0.8657	ns
Diestrus Females: Session 1 Time-Binned Activity Counts	S1A (Bottom)	2-Way Repeated Measures ANOVA	Time Bin	145.9	2.641, 145.3	<0.0001	****	0.4449
			Dose	23.59	2, 55	<0.0001	****	0.1124
			Time Bin : Dose	29.15	22, 605	<0.0001	****	0.1778
		Tukey's multiple comparisons	5 min: 0.0 mg/kg vs. 10.0 mg/kg	-	-	<0.0001	****	-
			5 min: 0.0 mg/kg vs. 20.0 mg/kg	-	-	0.0002	***	-
			5 min: 10.0 mg/kg vs. 20.0 mg/kg	-	-	0.1506	ns	-
			10 min: 0.0 mg/kg vs. 10.0 mg/kg	-	-	<0.0001	****	-
			10 min: 0.0 mg/kg vs. 20.0 mg/kg	-	-	<0.0001	****	-
			10 min: 10.0 mg/kg vs. 20.0 mg/kg	-	-	0.7586	ns	-
			15 min: 0.0 mg/kg vs. 10.0 mg/kg	-	-	0.0065	**	-
			15 min: 0.0 mg/kg vs. 20.0 mg/kg	-	-	<0.0001	****	-
			15 min: 10.0 mg/kg vs. 20.0 mg/kg	-	-	0.0019	**	-
			20 min: 0.0 mg/kg vs. 10.0 mg/kg	-	-	0.0849	ns	-
			20 min: 0.0 mg/kg vs. 20.0 mg/kg	-	-	0.0021	**	-
			20 min: 10.0 mg/kg vs. 20.0 mg/kg	-	-	0.0103	*	-
			25 min: 0.0 mg/kg vs. 10.0 mg/kg	-	-	0.5846	ns	-
			25 min: 0.0 mg/kg vs. 20.0 mg/kg	-	-	0.0074	**	-
			25 min: 10.0 mg/kg vs. 20.0 mg/kg	-	-	0.0137	*	-
			30 min: 0.0 mg/kg vs. 10.0 mg/kg	-	-	0.9293	ns	-
			30 min: 0.0 mg/kg vs. 20.0 mg/kg	-	-	0.103	ns	-
			30 min: 10.0 mg/kg vs. 20.0 mg/kg	-	-	0.0776	ns	-
			35 min: 0.0 mg/kg vs. 10.0 mg/kg	-	-	0.987	ns	-
			35 min: 0.0 mg/kg vs. 20.0 mg/kg	-	-	0.1846	ns	-
			35 min: 10.0 mg/kg vs. 20.0 mg/kg	-	-	0.2086	ns	-
			40 min: 0.0 mg/kg vs. 10.0 mg/kg	-	-	0.9986	ns	-
			40 min: 0.0 mg/kg vs. 20.0 mg/kg	-	-	0.2631	ns	-
			40 min: 10.0 mg/kg vs. 20.0 mg/kg	-	-	0.2857	ns	-
			45 min: 0.0 mg/kg vs. 10.0 mg/kg	-	-	0.9888	ns	-
			45 min: 0.0 mg/kg vs. 20.0 mg/kg	-	-	0.2507	ns	-
			45 min: 10.0 mg/kg vs. 20.0 mg/kg	-	-	0.2767	ns	-
			50 min: 0.0 mg/kg vs. 10.0 mg/kg	-	-	0.9468	ns	-
			50 min: 0.0 mg/kg vs. 20.0 mg/kg	-	-	0.381	ns	-
			50 min: 10.0 mg/kg vs. 20.0 mg/kg	-	-	0.5435	ns	-
			55 min: 0.0 mg/kg vs. 10.0 mg/kg	-	-	0.9526	ns	-
			55 min: 0.0 mg/kg vs. 20.0 mg/kg	-	-	0.4578	ns	-
			55 min: 10.0 mg/kg vs. 20.0 mg/kg	-	-	0.3028	ns	-
			60 min: 0.0 mg/kg vs. 10.0 mg/kg	-	-	0.9821	ns	-
			60 min: 0.0 mg/kg vs. 20.0 mg/kg	-	-	0.859	ns	-
			60 min: 10.0 mg/kg vs. 20.0 mg/kg	-	-	0.7427	ns
Males: Session 6 Time-Binned Activity Counts	S1B (Top)	2-Way Repeated Measures ANOVA	Time Bin	125.6	2.282, 200.8	<0.0001	****	0.358
			Dose	33.23	2, 88	<0.0001	****	0.1142
			Time Bin : Dose	13.67	22, 968	<0.0001	****	0.07795
		Tukey's multiple comparisons	5 min: 0.0 mg/kg vs. 10.0 mg/kg	-	-	<0.0001	****	-
			5 min: 0.0 mg/kg vs. 20.0 mg/kg	-	-	<0.0001	****	-
			5 min: 10.0 mg/kg vs. 20.0 mg/kg	-	-	0.0047	**	-
			10 min: 0.0 mg/kg vs. 10.0 mg/kg	-	-	<0.0001	****	-
			10 min: 0.0 mg/kg vs. 20.0 mg/kg	-	-	<0.0001	****	-
			10 min: 10.0 mg/kg vs. 20.0 mg/kg	-	-	0.3892	ns	-
			15 min: 0.0 mg/kg vs. 10.0 mg/kg	-	-	<0.0001	****	-
			15 min: 0.0 mg/kg vs. 20.0 mg/kg	-	-	<0.0001	****	-
			15 min: 10.0 mg/kg vs. 20.0 mg/kg	-	-	0.3758	ns	-
			20 min: 0.0 mg/kg vs. 10.0 mg/kg	-	-	0.0006	***	-
			20 min: 0.0 mg/kg vs. 20.0 mg/kg	-	-	0.0009	***	-
			20 min: 10.0 mg/kg vs. 20.0 mg/kg	-	-	0.0685	ns	-
			25 min: 0.0 mg/kg vs. 10.0 mg/kg	-	-	0.0173	*	-
			25 min: 0.0 mg/kg vs. 20.0 mg/kg	-	-	0.0042	**	-
			25 min: 10.0 mg/kg vs. 20.0 mg/kg	-	-	0.0248	*	-
			30 min: 0.0 mg/kg vs. 10.0 mg/kg	-	-	0.0012	**	-
			30 min: 0.0 mg/kg vs. 20.0 mg/kg	-	-	0.0066	**	-
			30 min: 10.0 mg/kg vs. 20.0 mg/kg	-	-	0.032	*	-
			35 min: 0.0 mg/kg vs. 10.0 mg/kg	-	-	0.0043	**	-
			35 min: 0.0 mg/kg vs. 20.0 mg/kg	-	-	0.0046	**	-
			35 min: 10.0 mg/kg vs. 20.0 mg/kg	-	-	0.0167	*	-
			40 min: 0.0 mg/kg vs. 10.0 mg/kg	-	-	0.0021	**	-
			40 min: 0.0 mg/kg vs. 20.0 mg/kg	-	-	0.0013	**	-
			40 min: 10.0 mg/kg vs. 20.0 mg/kg	-	-	0.0092	**	-
			45 min: 0.0 mg/kg vs. 10.0 mg/kg	-	-	0.3721	ns	-
			45 min: 0.0 mg/kg vs. 20.0 mg/kg	-	-	0.0052	**	-
			45 min: 10.0 mg/kg vs. 20.0 mg/kg	-	-	0.0157	*	-
			50 min: 0.0 mg/kg vs. 10.0 mg/kg	-	-	0.0016	**	-
			50 min: 0.0 mg/kg vs. 20.0 mg/kg	-	-	0.0082	**	-
			50 min: 10.0 mg/kg vs. 20.0 mg/kg	-	-	0.2006	ns	-
			55 min: 0.0 mg/kg vs. 10.0 mg/kg	-	-	0.5631	ns	-
			55 min: 0.0 mg/kg vs. 20.0 mg/kg	-	-	0.0161	*	-
			55 min: 10.0 mg/kg vs. 20.0 mg/kg	-	-	0.0576	ns	-
			60 min: 0.0 mg/kg vs. 10.0 mg/kg	-	-	0.3942	ns	-
			60 min: 0.0 mg/kg vs. 20.0 mg/kg	-	-	0.0094	**	-
			60 min: 10.0 mg/kg vs. 20.0 mg/kg	-	-	0.0631	ns
Proestrus Females: Session 6 Time-Binned Activity Counts	S1B (Middle)	2-Way Repeated Measures ANOVA	Time Bin	225.5	3.024, 160.3	<0.0001	****	0.436
			Dose	68.09	2, 53	<0.0001	****	0.245
			Time Bin : Dose	39.72	22, 583	<0.0001	****	0.1536
		Tukey's multiple comparisons	5 min: 0.0 mg/kg vs. 10.0 mg/kg	-	-	<0.0001	****	-
			5 min: 0.0 mg/kg vs. 20.0 mg/kg	-	-	<0.0001	****	-
			5 min: 10.0 mg/kg vs. 20.0 mg/kg	-	-	0.6442	ns	-
			10 min: 0.0 mg/kg vs. 10.0 mg/kg	-	-	<0.0001	****	-
			10 min: 0.0 mg/kg vs. 20.0 mg/kg	-	-	<0.0001	****	-
			10 min: 10.0 mg/kg vs. 20.0 mg/kg	-	-	0.1406	ns	-
			15 min: 0.0 mg/kg vs. 10.0 mg/kg	-	-	<0.0001	****	-
			15 min: 0.0 mg/kg vs. 20.0 mg/kg	-	-	<0.0001	****	-
			15 min: 10.0 mg/kg vs. 20.0 mg/kg	-	-	0.0061	**	-
			20 min: 0.0 mg/kg vs. 10.0 mg/kg	-	-	<0.0001	****	-
			20 min: 0.0 mg/kg vs. 20.0 mg/kg	-	-	<0.0001	****	-
			20 min: 10.0 mg/kg vs. 20.0 mg/kg	-	-	0.0109	*	-
			25 min: 0.0 mg/kg vs. 10.0 mg/kg	-	-	<0.0001	****	-
			25 min: 0.0 mg/kg vs. 20.0 mg/kg	-	-	<0.0001	****	-
			25 min: 10.0 mg/kg vs. 20.0 mg/kg	-	-	0.0032	**	-
			30 min: 0.0 mg/kg vs. 10.0 mg/kg	-	-	<0.0001	****	-
			30 min: 0.0 mg/kg vs. 20.0 mg/kg	-	-	0.0002	***	-
			30 min: 10.0 mg/kg vs. 20.0 mg/kg	-	-	0.0213	*	-
			35 min: 0.0 mg/kg vs. 10.0 mg/kg	-	-	0.0001	***	-
			35 min: 0.0 mg/kg vs. 20.0 mg/kg	-	-	0.0002	***	-
			35 min: 10.0 mg/kg vs. 20.0 mg/kg	-	-	0.0324	*	-
			40 min: 0.0 mg/kg vs. 10.0 mg/kg	-	-	0.0002	***	-
			40 min: 0.0 mg/kg vs. 20.0 mg/kg	-	-	0.0001	***	-
			40 min: 10.0 mg/kg vs. 20.0 mg/kg	-	-	0.0203	*	-
			45 min: 0.0 mg/kg vs. 10.0 mg/kg	-	-	0.0003	***	-
			45 min: 0.0 mg/kg vs. 20.0 mg/kg	-	-	0.002	**	-
			45 min: 10.0 mg/kg vs. 20.0 mg/kg	-	-	0.1602	ns	-
			50 min: 0.0 mg/kg vs. 10.0 mg/kg	-	-	0.0018	**	-
			50 min: 0.0 mg/kg vs. 20.0 mg/kg	-	-	0.0023	**	-
			50 min: 10.0 mg/kg vs. 20.0 mg/kg	-	-	0.0297	*	-
			55 min: 0.0 mg/kg vs. 10.0 mg/kg	-	-	0.009	**	-
			55 min: 0.0 mg/kg vs. 20.0 mg/kg	-	-	0.003	**	-
			55 min: 10.0 mg/kg vs. 20.0 mg/kg	-	-	0.0324	*	-
			60 min: 0.0 mg/kg vs. 10.0 mg/kg	-	-	0.0815	ns	-
			60 min: 0.0 mg/kg vs. 20.0 mg/kg	-	-	0.0398	*	-
			60 min: 10.0 mg/kg vs. 20.0 mg/kg	-	-	0.2351	ns
Diestrus Females: Session 6 Time-Binned Activity Counts	S1B (Bottom)	2-Way Repeated Measures ANOVA	Time Bin	176.7	2.806, 154.3	<0.0001	****	0.4154
			Dose	84.03	2, 55	<0.0001	****	0.2715
			Time Bin : Dose	29.99	22, 605	<0.0001	****	0.141
		Tukey's multiple comparisons	5 min: 0.0 mg/kg vs. 10.0 mg/kg	-	-	<0.0001	****	-
			5 min: 0.0 mg/kg vs. 20.0 mg/kg	-	-	<0.0001	****	-
			5 min: 10.0 mg/kg vs. 20.0 mg/kg	-	-	0.3234	ns	-
			10 min: 0.0 mg/kg vs. 10.0 mg/kg	-	-	<0.0001	****	-
			10 min: 0.0 mg/kg vs. 20.0 mg/kg	-	-	<0.0001	****	-
			10 min: 10.0 mg/kg vs. 20.0 mg/kg	-	-	0.0361	*	-
			15 min: 0.0 mg/kg vs. 10.0 mg/kg	-	-	<0.0001	****	-
			15 min: 0.0 mg/kg vs. 20.0 mg/kg	-	-	<0.0001	****	-
			15 min: 10.0 mg/kg vs. 20.0 mg/kg	-	-	<0.0001	****	-
			20 min: 0.0 mg/kg vs. 10.0 mg/kg	-	-	<0.0001	****	-
			20 min: 0.0 mg/kg vs. 20.0 mg/kg	-	-	<0.0001	****	-
			20 min: 10.0 mg/kg vs. 20.0 mg/kg	-	-	0.0023	**	-
			25 min: 0.0 mg/kg vs. 10.0 mg/kg	-	-	0.011	*	-
			25 min: 0.0 mg/kg vs. 20.0 mg/kg	-	-	<0.0001	****	-
			25 min: 10.0 mg/kg vs. 20.0 mg/kg	-	-	0.0012	**	-
			30 min: 0.0 mg/kg vs. 10.0 mg/kg	-	-	0.0006	***	-
			30 min: 0.0 mg/kg vs. 20.0 mg/kg	-	-	0.0008	***	-
			30 min: 10.0 mg/kg vs. 20.0 mg/kg	-	-	0.0322	*	-
			35 min: 0.0 mg/kg vs. 10.0 mg/kg	-	-	0.0005	***	-
			35 min: 0.0 mg/kg vs. 20.0 mg/kg	-	-	0.0006	***	-
			35 min: 10.0 mg/kg vs. 20.0 mg/kg	-	-	0.0107	*	-
			40 min: 0.0 mg/kg vs. 10.0 mg/kg	-	-	0.0003	***	-
			40 min: 0.0 mg/kg vs. 20.0 mg/kg	-	-	<0.0001	****	-
			40 min: 10.0 mg/kg vs. 20.0 mg/kg	-	-	0.0044	**	-
			45 min: 0.0 mg/kg vs. 10.0 mg/kg	-	-	0.0012	**	-
			45 min: 0.0 mg/kg vs. 20.0 mg/kg	-	-	0.0011	**	-
			45 min: 10.0 mg/kg vs. 20.0 mg/kg	-	-	0.0695	ns	-
			50 min: 0.0 mg/kg vs. 10.0 mg/kg	-	-	0.0162	*	-
			50 min: 0.0 mg/kg vs. 20.0 mg/kg	-	-	0.0017	**	-
			50 min: 10.0 mg/kg vs. 20.0 mg/kg	-	-	0.031	*	-
			55 min: 0.0 mg/kg vs. 10.0 mg/kg	-	-	0.0415	*	-
			55 min: 0.0 mg/kg vs. 20.0 mg/kg	-	-	0.0145	*	-
			55 min: 10.0 mg/kg vs. 20.0 mg/kg	-	-	0.0756	ns	-
			60 min: 0.0 mg/kg vs. 10.0 mg/kg	-	-	0.0005	***	-
			60 min: 0.0 mg/kg vs. 20.0 mg/kg	-	-	0.0057	**	-
			60 min: 10.0 mg/kg vs. 20.0 mg/kg	-	-	0.1087	ns

## Sheet: Figure_3
Measurement	Figure	Statistical Test	Effect/Comparison	F	DFn, DFd	p	*	Effect Size
Time-Binned Activity Counts	3, S1	4-way Repeated Measures ANOVA	Sex/Cycle	23.03	2, 196	<0.0001	****	0.19
			Dose	174.801	2, 196	<0.0001	****	0.641
			Session	70.189	1, 196	<0.0001	****	0.264
			Time Bin	568.769	2.53, 496.53	<0.0001	****	0.744
			Sex/Cycle : Dose	3.899	4, 196	0.005	**	0.074
			Sex/Cycle : Session	8.523	2, 196	0.000282	***	0.08
			Dose : Session	30.784	2, 196	<0.0001	****	0.239
			Sex/Cycle :Time Bin	5.865	5.07, 496.53	<0.0001	****	0.056
			Dose : Time Bin	87.561	5.07, 496.53	<0.0001	****	0.472
			Session : Time Bin	16.995	2.96, 580.55	<0.0001	****	0.08
			Sex/Cycle : Dose : Session	4.355	4, 196	0.002	**	0.082
			Sex/Cycle : Dose : Time Bin	3.446	10.13, 496.53	0.000201	***	0.066
			Sex/Cycle : Session : Time Bin	2.344	5.92, 580.55	0.031	*	0.023
			Dose : Session : Time Bin	6.691	5.92, 580.55	<0.0001	****	0.064
			Sex/Cycle : Dose : Session : Time Bin	1.349	11.85, 580.55	0.187	ns	0.027
Males: Time-Binned Activity Counts	3A (Top)	2-Way Repeated Measures ANOVA	Time Bin	146.6	5.910, 147.8	<0.0001	****	0.6626
			Session	3.841	1, 25	0.0613	ns	0.004372
			Time Bin : Session	2.687	6.909, 172.7	0.0118	*	0.009894
		Šídák's multiple comparisons (Session 6 vs. Session 1)	0.0 mg/kg: 5 min	-	-	0.902	ns	-
			0.0 mg/kg: 10 min	-	-	0.1536	ns	-
			0.0 mg/kg: 15 min	-	-	0.4436	ns	-
			0.0 mg/kg: 20 min	-	-	0.083	ns	-
			0.0 mg/kg: 25 min	-	-	>0.9999	ns	-
			0.0 mg/kg: 30 min	-	-	0.7894	ns	-
			0.0 mg/kg: 35 min	-	-	0.1991	ns	-
			0.0 mg/kg: 40 min	-	-	0.9777	ns	-
			0.0 mg/kg: 45 min	-	-	0.9758	ns	-
			0.0 mg/kg: 50 min	-	-	0.4562	ns	-
			0.0 mg/kg: 55 min	-	-	>0.9999	ns	-
			0.0 mg/kg: 60 min	-	-	>0.9999	ns	-
	3A (Middle)	2-Way Repeated Measures ANOVA	Time Bin	125.7	1.729, 76.06	<0.0001	****	0.5602
			Session	6.024	1, 44	0.0181	*	0.003966
			Time Bin : Session	2.04	2.973, 130.8	0.1119	ns	0.003963
		Šídák's multiple comparisons (Session 6 vs. Session 1)	10.0 mg/kg: 5 min	-	-	>0.9999	ns	-
			10.0 mg/kg: 10 min	-	-	0.4112	ns	-
			10.0 mg/kg: 15 min	-	-	0.2529	ns	-
			10.0 mg/kg: 20 min	-	-	0.9793	ns	-
			10.0 mg/kg: 25 min	-	-	0.7951	ns	-
			10.0 mg/kg: 30 min	-	-	0.1475	ns	-
			10.0 mg/kg: 35 min	-	-	0.8896	ns	-
			10.0 mg/kg: 40 min	-	-	0.0721	ns	-
			10.0 mg/kg: 45 min	-	-	0.0444	*	-
			10.0 mg/kg: 50 min	-	-	0.0066	**	-
			10.0 mg/kg: 55 min	-	-	>0.9999	ns	-
			10.0 mg/kg: 60 min	-	-	0.7099	ns	-
	3A (Bottom)	2-Way Repeated Measures ANOVA	Time Bin	30.25	1.780, 33.81	<0.0001	****	0.4115
			Session	1.269	1, 19	0.2739	ns	0.003185
			Time Bin : Session	2.392	2.406, 45.72	0.0931	ns	0.01639
		Šídák's multiple comparisons (Session 6 vs. Session 1)	20.0 mg/kg: 5 min	-	-	0.0038	**	-
			20.0 mg/kg: 10 min	-	-	0.9202	ns	-
			20.0 mg/kg: 15 min	-	-	>0.9999	ns	-
			20.0 mg/kg: 20 min	-	-	>0.9999	ns	-
			20.0 mg/kg: 25 min	-	-	>0.9999	ns	-
			20.0 mg/kg: 30 min	-	-	>0.9999	ns	-
			20.0 mg/kg: 35 min	-	-	>0.9999	ns	-
			20.0 mg/kg: 40 min	-	-	>0.9999	ns	-
			20.0 mg/kg: 45 min	-	-	0.977	ns	-
			20.0 mg/kg: 50 min	-	-	>0.9999	ns	-
			20.0 mg/kg: 55 min	-	-	0.2984	ns	-
			20.0 mg/kg: 60 min	-	-	0.4474	ns	-
Proestrus Females: Time-Binned Activity Counts	3B (Top)	2-Way Repeated Measures ANOVA	Time Bin	69.87	6.064, 121.3	<0.0001	****	0.535
			Session	1.868	1, 20	0.1869	ns	0.003855
			Time Bin : Session	2.4	6.215, 124.3	0.0298	*	0.0118
		Šídák's multiple comparisons (Session 6 vs. Session 1)	0.0 mg/kg: 5 min	-	-	0.9694	ns	-
			0.0 mg/kg: 10 min	-	-	>0.9999	ns	-
			0.0 mg/kg: 15 min	-	-	0.0336	*	-
			0.0 mg/kg: 20 min	-	-	0.0313	*	-
			0.0 mg/kg: 25 min	-	-	0.9914	ns	-
			0.0 mg/kg: 30 min	-	-	>0.9999	ns	-
			0.0 mg/kg: 35 min	-	-	>0.9999	ns	-
			0.0 mg/kg: 40 min	-	-	0.8696	ns	-
			0.0 mg/kg: 45 min	-	-	0.4191	ns	-
			0.0 mg/kg: 50 min	-	-	0.9764	ns	-
			0.0 mg/kg: 55 min	-	-	>0.9999	ns	-
			0.0 mg/kg: 60 min	-	-	0.9969	ns	-
	3B (Middle)	2-Way Repeated Measures ANOVA	Time Bin	165.8	2.065, 41.31	<0.0001	****	0.7199
			Session	18.9	1, 20	0.0003	***	0.02543
			Time Bin : Session	4.809	2.020, 40.40	0.0132	*	0.01514
		Šídák's multiple comparisons (Session 6 vs. Session 1)	10.0 mg/kg: 5 min	-	-	0.019	*	-
			10.0 mg/kg: 10 min	-	-	0.4032	ns	-
			10.0 mg/kg: 15 min	-	-	0.0912	ns	-
			10.0 mg/kg: 20 min	-	-	0.0216	*	-
			10.0 mg/kg: 25 min	-	-	0.0634	ns	-
			10.0 mg/kg: 30 min	-	-	0.0002	***	-
			10.0 mg/kg: 35 min	-	-	0.2127	ns	-
			10.0 mg/kg: 40 min	-	-	0.2599	ns	-
			10.0 mg/kg: 45 min	-	-	0.0629	ns	-
			10.0 mg/kg: 50 min	-	-	0.3053	ns	-
			10.0 mg/kg: 55 min	-	-	0.7524	ns	-
			10.0 mg/kg: 60 min	-	-	>0.9999	ns	-
	3B (Bottom)	2-Way Repeated Measures ANOVA	Time Bin	42.53	2.250, 29.25	<0.0001	****	0.492
			Session	14.52	1, 13	0.0022	**	0.0243
			Time Bin : Session	5.004	2.369, 30.80	0.0097	**	0.0513
		Šídák's multiple comparisons (Session 6 vs. Session 1)	20.0 mg/kg: 5 min	-	-	0.0067	**	-
			20.0 mg/kg: 10 min	-	-	0.0914	ns	-
			20.0 mg/kg: 15 min	-	-	0.3652	ns	-
			20.0 mg/kg: 20 min	-	-	0.971	ns	-
			20.0 mg/kg: 25 min	-	-	>0.9999	ns	-
			20.0 mg/kg: 30 min	-	-	>0.9999	ns	-
			20.0 mg/kg: 35 min	-	-	>0.9999	ns	-
			20.0 mg/kg: 40 min	-	-	>0.9999	ns	-
			20.0 mg/kg: 45 min	-	-	0.9989	ns	-
			20.0 mg/kg: 50 min	-	-	0.499	ns	-
			20.0 mg/kg: 55 min	-	-	0.0379	*	-
			20.0 mg/kg: 60 min	-	-	0.7972	ns	-
Diestrus Females: Time-Binned Activity Counts	3C (Top)	2-Way Repeated Measures ANOVA	Time Bin	71.4	5.174, 113.8	<0.0001	****	0.4416
			Session	10.68	1, 22	0.0035	**	0.02696
			Time Bin : Session	1.503	6.442, 141.7	0.1767	ns	0.008469
		Šídák's multiple comparisons (Session 6 vs. Session 1)	0.0 mg/kg: 5 min	-	-	>0.9999	ns	-
			0.0 mg/kg: 10 min	-	-	0.998	ns	-
			0.0 mg/kg: 15 min	-	-	0.003	**	-
			0.0 mg/kg: 20 min	-	-	0.472	ns	-
			0.0 mg/kg: 25 min	-	-	0.0114	*	-
			0.0 mg/kg: 30 min	-	-	0.4719	ns	-
			0.0 mg/kg: 35 min	-	-	0.8504	ns	-
			0.0 mg/kg: 40 min	-	-	0.6763	ns	-
			0.0 mg/kg: 45 min	-	-	0.8176	ns	-
			0.0 mg/kg: 50 min	-	-	0.3677	ns	-
			0.0 mg/kg: 55 min	-	-	0.984	ns	-
			0.0 mg/kg: 60 min	-	-	0.1192	ns	-
	3C (Middle)	2-Way Repeated Measures ANOVA	Time Bin	197.6	2.243, 44.87	<0.0001	****	0.7439
			Session	17.53	1, 20	0.0005	***	0.01653
			Time Bin : Session	1.134	2.563, 51.27	0.3393	ns	0.004232
		Šídák's multiple comparisons (Session 6 vs. Session 1)	10.0 mg/kg: 5 min	-	-	0.8936	ns	-
			10.0 mg/kg: 10 min	-	-	0.7219	ns	-
			10.0 mg/kg: 15 min	-	-	0.1363	ns	-
			10.0 mg/kg: 20 min	-	-	0.0053	**	-
			10.0 mg/kg: 25 min	-	-	0.5671	ns	-
			10.0 mg/kg: 30 min	-	-	0.0544	ns	-
			10.0 mg/kg: 35 min	-	-	0.3121	ns	-
			10.0 mg/kg: 40 min	-	-	0.0308	*	-
			10.0 mg/kg: 45 min	-	-	0.0171	*	-
			10.0 mg/kg: 50 min	-	-	0.9992	ns	-
			10.0 mg/kg: 55 min	-	-	0.235	ns	-
			10.0 mg/kg: 60 min	-	-	0.5664	ns	-
	3C (Bottom)	2-Way Repeated Measures ANOVA	Time Bin	82.71	2.271, 29.53	<0.0001	****	0.5601
			Session	23.89	1, 13	0.0003	***	0.0661
			Time Bin : Session	2.24	1.982, 25.77	0.1271	ns	0.01835
		Šídák's multiple comparisons (Session 6 vs. Session 1)	20.0 mg/kg: 5 min	-	-	0.0088	**	-
			20.0 mg/kg: 10 min	-	-	0.2716	ns	-
			20.0 mg/kg: 15 min	-	-	0.8443	ns	-
			20.0 mg/kg: 20 min	-	-	0.8789	ns	-
			20.0 mg/kg: 25 min	-	-	0.0318	*	-
			20.0 mg/kg: 30 min	-	-	0.2105	ns	-
			20.0 mg/kg: 35 min	-	-	0.4649	ns	-
			20.0 mg/kg: 40 min	-	-	0.1648	ns	-
			20.0 mg/kg: 45 min	-	-	0.3047	ns	-
			20.0 mg/kg: 50 min	-	-	0.1292	ns	-
			20.0 mg/kg: 55 min	-	-	0.138	ns	-
			20.0 mg/kg: 60 min	-	-	0.1739	ns	-
Males: Area Under the Curve	3D	2-Way Repeated Measures ANOVA	Dose	35.1	2, 88	<0.0001	****	0.3737
			Session	2.28	1, 88	0.1346	ns	0.003776
			Dose : Session	1.873	2, 88	0.1598	ns	0.006203
		Šídák's multiple comparisons	0.0 mg/kg: Session 6 vs. Session 1	-	-	0.9121	ns	-
			10.0 mg/kg: Session 6 vs. Session 1	-	-	0.0582	ns	-
			20.0 mg/kg: Session 6 vs. Session 1	-	-	0.5606	ns	-
Proestrus Females: Area Under the Curve	3E	2-Way Repeated Measures ANOVA	Dose	69.46	2, 53	<0.0001	****	0.6407
			Session	28	1, 53	<0.0001	****	0.03286
			Dose : Session	10.1	2, 53	0.0002	***	0.02371
		Šídák's multiple comparisons	0.0 mg/kg: Session 6 vs. Session 1	-	-	0.942	ns	-
			10.0 mg/kg: Session 6 vs. Session 1	-	-	<0.0001	****	-
			20.0 mg/kg: Session 6 vs. Session 1	-	-	0.0002	***	-
Diestrus Females: Area Under the Curve	3F	2-Way Repeated Measures ANOVA	Dose	59.34	2, 55	<0.0001	****	0.5676
			Session	39.94	1, 55	<0.0001	****	0.05289
			Dose : Session	23.29	2, 55	<0.0001	****	0.06168
		Šídák's multiple comparisons	0.0 mg/kg: Session 6 vs. Session 1	-	-	0.3861	ns	-
			10.0 mg/kg: Session 6 vs. Session 1	-	-	0.0005	***	-
			20.0 mg/kg: Session 6 vs. Session 1	-	-	<0.0001	****	-

## Sheet: Figure_3-1
Measurement	Figure	Statistical Test	Effect/Comparison	F	DFn, DFd	p	*	Effect Size
Males: Session 1 Time-Binned Activity Counts	S1A (Top)	2-Way Repeated Measures ANOVA	Time Bin	75.51	2.621, 230.6	<0.0001	****	0.2904
			Dose	27.14	2, 88	<0.0001	****	0.08634
			Time Bin : Dose	9.785	22, 968	<0.0001	****	0.07525
		Tukey's multiple comparisons	5 min: 0.0 mg/kg vs. 10.0 mg/kg	-	-	<0.0001	****	-
			5 min: 0.0 mg/kg vs. 20.0 mg/kg	-	-	<0.0001	****	-
			5 min: 10.0 mg/kg vs. 20.0 mg/kg	-	-	0.9886	ns	-
			10 min: 0.0 mg/kg vs. 10.0 mg/kg	-	-	0.0005	***	-
			10 min: 0.0 mg/kg vs. 20.0 mg/kg	-	-	0.0006	***	-
			10 min: 10.0 mg/kg vs. 20.0 mg/kg	-	-	0.4253	ns	-
			15 min: 0.0 mg/kg vs. 10.0 mg/kg	-	-	0.0505	ns	-
			15 min: 0.0 mg/kg vs. 20.0 mg/kg	-	-	0.0009	***	-
			15 min: 10.0 mg/kg vs. 20.0 mg/kg	-	-	0.0475	*	-
			20 min: 0.0 mg/kg vs. 10.0 mg/kg	-	-	0.3214	ns	-
			20 min: 0.0 mg/kg vs. 20.0 mg/kg	-	-	0.002	**	-
			20 min: 10.0 mg/kg vs. 20.0 mg/kg	-	-	0.0125	*	-
			25 min: 0.0 mg/kg vs. 10.0 mg/kg	-	-	0.2059	ns	-
			25 min: 0.0 mg/kg vs. 20.0 mg/kg	-	-	0.0055	**	-
			25 min: 10.0 mg/kg vs. 20.0 mg/kg	-	-	0.0122	*	-
			30 min: 0.0 mg/kg vs. 10.0 mg/kg	-	-	0.8154	ns	-
			30 min: 0.0 mg/kg vs. 20.0 mg/kg	-	-	0.0101	*	-
			30 min: 10.0 mg/kg vs. 20.0 mg/kg	-	-	0.0121	*	-
			35 min: 0.0 mg/kg vs. 10.0 mg/kg	-	-	0.9922	ns	-
			35 min: 0.0 mg/kg vs. 20.0 mg/kg	-	-	0.0243	*	-
			35 min: 10.0 mg/kg vs. 20.0 mg/kg	-	-	0.0249	*	-
			40 min: 0.0 mg/kg vs. 10.0 mg/kg	-	-	0.6778	ns	-
			40 min: 0.0 mg/kg vs. 20.0 mg/kg	-	-	0.0288	*	-
			40 min: 10.0 mg/kg vs. 20.0 mg/kg	-	-	0.0377	*	-
			45 min: 0.0 mg/kg vs. 10.0 mg/kg	-	-	0.6426	ns	-
			45 min: 0.0 mg/kg vs. 20.0 mg/kg	-	-	0.0413	*	-
			45 min: 10.0 mg/kg vs. 20.0 mg/kg	-	-	0.064	ns	-
			50 min: 0.0 mg/kg vs. 10.0 mg/kg	-	-	0.8726	ns	-
			50 min: 0.0 mg/kg vs. 20.0 mg/kg	-	-	0.0736	ns	-
			50 min: 10.0 mg/kg vs. 20.0 mg/kg	-	-	0.048	*	-
			55 min: 0.0 mg/kg vs. 10.0 mg/kg	-	-	0.5986	ns	-
			55 min: 0.0 mg/kg vs. 20.0 mg/kg	-	-	0.2682	ns	-
			55 min: 10.0 mg/kg vs. 20.0 mg/kg	-	-	0.664	ns	-
			60 min: 0.0 mg/kg vs. 10.0 mg/kg	-	-	0.9582	ns	-
			60 min: 0.0 mg/kg vs. 20.0 mg/kg	-	-	0.7525	ns	-
			60 min: 10.0 mg/kg vs. 20.0 mg/kg	-	-	0.5898	ns
Proestrus Females: Session 1 Time-Binned Activity Counts	S1A (Middle)	2-Way Repeated Measures ANOVA	Time Bin	57.61	2.315, 122.7	<0.0001	****	0.3068
			Dose	50.52	2, 53	<0.0001	****	0.1841
			Time Bin : Dose	12.74	22, 583	<0.0001	****	0.1357
		Tukey's multiple comparisons	5 min: 0.0 mg/kg vs. 10.0 mg/kg	-	-	<0.0001	****	-
			5 min: 0.0 mg/kg vs. 20.0 mg/kg	-	-	<0.0001	****	-
			5 min: 10.0 mg/kg vs. 20.0 mg/kg	-	-	0.7045	ns	-
			10 min: 0.0 mg/kg vs. 10.0 mg/kg	-	-	<0.0001	****	-
			10 min: 0.0 mg/kg vs. 20.0 mg/kg	-	-	0.0023	**	-
			10 min: 10.0 mg/kg vs. 20.0 mg/kg	-	-	0.8665	ns	-
			15 min: 0.0 mg/kg vs. 10.0 mg/kg	-	-	0.0016	**	-
			15 min: 0.0 mg/kg vs. 20.0 mg/kg	-	-	0.0003	***	-
			15 min: 10.0 mg/kg vs. 20.0 mg/kg	-	-	0.04	*	-
			20 min: 0.0 mg/kg vs. 10.0 mg/kg	-	-	0.0044	**	-
			20 min: 0.0 mg/kg vs. 20.0 mg/kg	-	-	0.0002	***	-
			20 min: 10.0 mg/kg vs. 20.0 mg/kg	-	-	0.0025	**	-
			25 min: 0.0 mg/kg vs. 10.0 mg/kg	-	-	0.0033	**	-
			25 min: 0.0 mg/kg vs. 20.0 mg/kg	-	-	0.0002	***	-
			25 min: 10.0 mg/kg vs. 20.0 mg/kg	-	-	0.0011	**	-
			30 min: 0.0 mg/kg vs. 10.0 mg/kg	-	-	0.1109	ns	-
			30 min: 0.0 mg/kg vs. 20.0 mg/kg	-	-	0.002	**	-
			30 min: 10.0 mg/kg vs. 20.0 mg/kg	-	-	0.0055	**	-
			35 min: 0.0 mg/kg vs. 10.0 mg/kg	-	-	0.0666	ns	-
			35 min: 0.0 mg/kg vs. 20.0 mg/kg	-	-	0.0114	*	-
			35 min: 10.0 mg/kg vs. 20.0 mg/kg	-	-	0.0435	*	-
			40 min: 0.0 mg/kg vs. 10.0 mg/kg	-	-	0.1408	ns	-
			40 min: 0.0 mg/kg vs. 20.0 mg/kg	-	-	0.0391	*	-
			40 min: 10.0 mg/kg vs. 20.0 mg/kg	-	-	0.0789	ns	-
			45 min: 0.0 mg/kg vs. 10.0 mg/kg	-	-	0.779	ns	-
			45 min: 0.0 mg/kg vs. 20.0 mg/kg	-	-	0.0825	ns	-
			45 min: 10.0 mg/kg vs. 20.0 mg/kg	-	-	0.1156	ns	-
			50 min: 0.0 mg/kg vs. 10.0 mg/kg	-	-	0.3838	ns	-
			50 min: 0.0 mg/kg vs. 20.0 mg/kg	-	-	0.1006	ns	-
			50 min: 10.0 mg/kg vs. 20.0 mg/kg	-	-	0.1905	ns	-
			55 min: 0.0 mg/kg vs. 10.0 mg/kg	-	-	0.4721	ns	-
			55 min: 0.0 mg/kg vs. 20.0 mg/kg	-	-	0.191	ns	-
			55 min: 10.0 mg/kg vs. 20.0 mg/kg	-	-	0.4282	ns	-
			60 min: 0.0 mg/kg vs. 10.0 mg/kg	-	-	0.3432	ns	-
			60 min: 0.0 mg/kg vs. 20.0 mg/kg	-	-	0.4363	ns	-
			60 min: 10.0 mg/kg vs. 20.0 mg/kg	-	-	0.8657	ns
Diestrus Females: Session 1 Time-Binned Activity Counts	S1A (Bottom)	2-Way Repeated Measures ANOVA	Time Bin	145.9	2.641, 145.3	<0.0001	****	0.4449
			Dose	23.59	2, 55	<0.0001	****	0.1124
			Time Bin : Dose	29.15	22, 605	<0.0001	****	0.1778
		Tukey's multiple comparisons	5 min: 0.0 mg/kg vs. 10.0 mg/kg	-	-	<0.0001	****	-
			5 min: 0.0 mg/kg vs. 20.0 mg/kg	-	-	0.0002	***	-
			5 min: 10.0 mg/kg vs. 20.0 mg/kg	-	-	0.1506	ns	-
			10 min: 0.0 mg/kg vs. 10.0 mg/kg	-	-	<0.0001	****	-
			10 min: 0.0 mg/kg vs. 20.0 mg/kg	-	-	<0.0001	****	-
			10 min: 10.0 mg/kg vs. 20.0 mg/kg	-	-	0.7586	ns	-
			15 min: 0.0 mg/kg vs. 10.0 mg/kg	-	-	0.0065	**	-
			15 min: 0.0 mg/kg vs. 20.0 mg/kg	-	-	<0.0001	****	-
			15 min: 10.0 mg/kg vs. 20.0 mg/kg	-	-	0.0019	**	-
			20 min: 0.0 mg/kg vs. 10.0 mg/kg	-	-	0.0849	ns	-
			20 min: 0.0 mg/kg vs. 20.0 mg/kg	-	-	0.0021	**	-
			20 min: 10.0 mg/kg vs. 20.0 mg/kg	-	-	0.0103	*	-
			25 min: 0.0 mg/kg vs. 10.0 mg/kg	-	-	0.5846	ns	-
			25 min: 0.0 mg/kg vs. 20.0 mg/kg	-	-	0.0074	**	-
			25 min: 10.0 mg/kg vs. 20.0 mg/kg	-	-	0.0137	*	-
			30 min: 0.0 mg/kg vs. 10.0 mg/kg	-	-	0.9293	ns	-
			30 min: 0.0 mg/kg vs. 20.0 mg/kg	-	-	0.103	ns	-
			30 min: 10.0 mg/kg vs. 20.0 mg/kg	-	-	0.0776	ns	-
			35 min: 0.0 mg/kg vs. 10.0 mg/kg	-	-	0.987	ns	-
			35 min: 0.0 mg/kg vs. 20.0 mg/kg	-	-	0.1846	ns	-
			35 min: 10.0 mg/kg vs. 20.0 mg/kg	-	-	0.2086	ns	-
			40 min: 0.0 mg/kg vs. 10.0 mg/kg	-	-	0.9986	ns	-
			40 min: 0.0 mg/kg vs. 20.0 mg/kg	-	-	0.2631	ns	-
			40 min: 10.0 mg/kg vs. 20.0 mg/kg	-	-	0.2857	ns	-
			45 min: 0.0 mg/kg vs. 10.0 mg/kg	-	-	0.9888	ns	-
			45 min: 0.0 mg/kg vs. 20.0 mg/kg	-	-	0.2507	ns	-
			45 min: 10.0 mg/kg vs. 20.0 mg/kg	-	-	0.2767	ns	-
			50 min: 0.0 mg/kg vs. 10.0 mg/kg	-	-	0.9468	ns	-
			50 min: 0.0 mg/kg vs. 20.0 mg/kg	-	-	0.381	ns	-
			50 min: 10.0 mg/kg vs. 20.0 mg/kg	-	-	0.5435	ns	-
			55 min: 0.0 mg/kg vs. 10.0 mg/kg	-	-	0.9526	ns	-
			55 min: 0.0 mg/kg vs. 20.0 mg/kg	-	-	0.4578	ns	-
			55 min: 10.0 mg/kg vs. 20.0 mg/kg	-	-	0.3028	ns	-
			60 min: 0.0 mg/kg vs. 10.0 mg/kg	-	-	0.9821	ns	-
			60 min: 0.0 mg/kg vs. 20.0 mg/kg	-	-	0.859	ns	-
			60 min: 10.0 mg/kg vs. 20.0 mg/kg	-	-	0.7427	ns
Males: Session 6 Time-Binned Activity Counts	S1B (Top)	2-Way Repeated Measures ANOVA	Time Bin	125.6	2.282, 200.8	<0.0001	****	0.358
			Dose	33.23	2, 88	<0.0001	****	0.1142
			Time Bin : Dose	13.67	22, 968	<0.0001	****	0.07795
		Tukey's multiple comparisons	5 min: 0.0 mg/kg vs. 10.0 mg/kg	-	-	<0.0001	****	-
			5 min: 0.0 mg/kg vs. 20.0 mg/kg	-	-	<0.0001	****	-
			5 min: 10.0 mg/kg vs. 20.0 mg/kg	-	-	0.0047	**	-
			10 min: 0.0 mg/kg vs. 10.0 mg/kg	-	-	<0.0001	****	-
			10 min: 0.0 mg/kg vs. 20.0 mg/kg	-	-	<0.0001	****	-
			10 min: 10.0 mg/kg vs. 20.0 mg/kg	-	-	0.3892	ns	-
			15 min: 0.0 mg/kg vs. 10.0 mg/kg	-	-	<0.0001	****	-
			15 min: 0.0 mg/kg vs. 20.0 mg/kg	-	-	<0.0001	****	-
			15 min: 10.0 mg/kg vs. 20.0 mg/kg	-	-	0.3758	ns	-
			20 min: 0.0 mg/kg vs. 10.0 mg/kg	-	-	0.0006	***	-
			20 min: 0.0 mg/kg vs. 20.0 mg/kg	-	-	0.0009	***	-
			20 min: 10.0 mg/kg vs. 20.0 mg/kg	-	-	0.0685	ns	-
			25 min: 0.0 mg/kg vs. 10.0 mg/kg	-	-	0.0173	*	-
			25 min: 0.0 mg/kg vs. 20.0 mg/kg	-	-	0.0042	**	-
			25 min: 10.0 mg/kg vs. 20.0 mg/kg	-	-	0.0248	*	-
			30 min: 0.0 mg/kg vs. 10.0 mg/kg	-	-	0.0012	**	-
			30 min: 0.0 mg/kg vs. 20.0 mg/kg	-	-	0.0066	**	-
			30 min: 10.0 mg/kg vs. 20.0 mg/kg	-	-	0.032	*	-
			35 min: 0.0 mg/kg vs. 10.0 mg/kg	-	-	0.0043	**	-
			35 min: 0.0 mg/kg vs. 20.0 mg/kg	-	-	0.0046	**	-
			35 min: 10.0 mg/kg vs. 20.0 mg/kg	-	-	0.0167	*	-
			40 min: 0.0 mg/kg vs. 10.0 mg/kg	-	-	0.0021	**	-
			40 min: 0.0 mg/kg vs. 20.0 mg/kg	-	-	0.0013	**	-
			40 min: 10.0 mg/kg vs. 20.0 mg/kg	-	-	0.0092	**	-
			45 min: 0.0 mg/kg vs. 10.0 mg/kg	-	-	0.3721	ns	-
			45 min: 0.0 mg/kg vs. 20.0 mg/kg	-	-	0.0052	**	-
			45 min: 10.0 mg/kg vs. 20.0 mg/kg	-	-	0.0157	*	-
			50 min: 0.0 mg/kg vs. 10.0 mg/kg	-	-	0.0016	**	-
			50 min: 0.0 mg/kg vs. 20.0 mg/kg	-	-	0.0082	**	-
			50 min: 10.0 mg/kg vs. 20.0 mg/kg	-	-	0.2006	ns	-
			55 min: 0.0 mg/kg vs. 10.0 mg/kg	-	-	0.5631	ns	-
			55 min: 0.0 mg/kg vs. 20.0 mg/kg	-	-	0.0161	*	-
			55 min: 10.0 mg/kg vs. 20.0 mg/kg	-	-	0.0576	ns	-
			60 min: 0.0 mg/kg vs. 10.0 mg/kg	-	-	0.3942	ns	-
			60 min: 0.0 mg/kg vs. 20.0 mg/kg	-	-	0.0094	**	-
			60 min: 10.0 mg/kg vs. 20.0 mg/kg	-	-	0.0631	ns
Proestrus Females: Session 6 Time-Binned Activity Counts	S1B (Middle)	2-Way Repeated Measures ANOVA	Time Bin	225.5	3.024, 160.3	<0.0001	****	0.436
			Dose	68.09	2, 53	<0.0001	****	0.245
			Time Bin : Dose	39.72	22, 583	<0.0001	****	0.1536
		Tukey's multiple comparisons	5 min: 0.0 mg/kg vs. 10.0 mg/kg	-	-	<0.0001	****	-
			5 min: 0.0 mg/kg vs. 20.0 mg/kg	-	-	<0.0001	****	-
			5 min: 10.0 mg/kg vs. 20.0 mg/kg	-	-	0.6442	ns	-
			10 min: 0.0 mg/kg vs. 10.0 mg/kg	-	-	<0.0001	****	-
			10 min: 0.0 mg/kg vs. 20.0 mg/kg	-	-	<0.0001	****	-
			10 min: 10.0 mg/kg vs. 20.0 mg/kg	-	-	0.1406	ns	-
			15 min: 0.0 mg/kg vs. 10.0 mg/kg	-	-	<0.0001	****	-
			15 min: 0.0 mg/kg vs. 20.0 mg/kg	-	-	<0.0001	****	-
			15 min: 10.0 mg/kg vs. 20.0 mg/kg	-	-	0.0061	**	-
			20 min: 0.0 mg/kg vs. 10.0 mg/kg	-	-	<0.0001	****	-
			20 min: 0.0 mg/kg vs. 20.0 mg/kg	-	-	<0.0001	****	-
			20 min: 10.0 mg/kg vs. 20.0 mg/kg	-	-	0.0109	*	-
			25 min: 0.0 mg/kg vs. 10.0 mg/kg	-	-	<0.0001	****	-
			25 min: 0.0 mg/kg vs. 20.0 mg/kg	-	-	<0.0001	****	-
			25 min: 10.0 mg/kg vs. 20.0 mg/kg	-	-	0.0032	**	-
			30 min: 0.0 mg/kg vs. 10.0 mg/kg	-	-	<0.0001	****	-
			30 min: 0.0 mg/kg vs. 20.0 mg/kg	-	-	0.0002	***	-
			30 min: 10.0 mg/kg vs. 20.0 mg/kg	-	-	0.0213	*	-
			35 min: 0.0 mg/kg vs. 10.0 mg/kg	-	-	0.0001	***	-
			35 min: 0.0 mg/kg vs. 20.0 mg/kg	-	-	0.0002	***	-
			35 min: 10.0 mg/kg vs. 20.0 mg/kg	-	-	0.0324	*	-
			40 min: 0.0 mg/kg vs. 10.0 mg/kg	-	-	0.0002	***	-
			40 min: 0.0 mg/kg vs. 20.0 mg/kg	-	-	0.0001	***	-
			40 min: 10.0 mg/kg vs. 20.0 mg/kg	-	-	0.0203	*	-
			45 min: 0.0 mg/kg vs. 10.0 mg/kg	-	-	0.0003	***	-
			45 min: 0.0 mg/kg vs. 20.0 mg/kg	-	-	0.002	**	-
			45 min: 10.0 mg/kg vs. 20.0 mg/kg	-	-	0.1602	ns	-
			50 min: 0.0 mg/kg vs. 10.0 mg/kg	-	-	0.0018	**	-
			50 min: 0.0 mg/kg vs. 20.0 mg/kg	-	-	0.0023	**	-
			50 min: 10.0 mg/kg vs. 20.0 mg/kg	-	-	0.0297	*	-
			55 min: 0.0 mg/kg vs. 10.0 mg/kg	-	-	0.009	**	-
			55 min: 0.0 mg/kg vs. 20.0 mg/kg	-	-	0.003	**	-
			55 min: 10.0 mg/kg vs. 20.0 mg/kg	-	-	0.0324	*	-
			60 min: 0.0 mg/kg vs. 10.0 mg/kg	-	-	0.0815	ns	-
			60 min: 0.0 mg/kg vs. 20.0 mg/kg	-	-	0.0398	*	-
			60 min: 10.0 mg/kg vs. 20.0 mg/kg	-	-	0.2351	ns
Diestrus Females: Session 6 Time-Binned Activity Counts	S1B (Bottom)	2-Way Repeated Measures ANOVA	Time Bin	176.7	2.806, 154.3	<0.0001	****	0.4154
			Dose	84.03	2, 55	<0.0001	****	0.2715
			Time Bin : Dose	29.99	22, 605	<0.0001	****	0.141
		Tukey's multiple comparisons	5 min: 0.0 mg/kg vs. 10.0 mg/kg	-	-	<0.0001	****	-
			5 min: 0.0 mg/kg vs. 20.0 mg/kg	-	-	<0.0001	****	-
			5 min: 10.0 mg/kg vs. 20.0 mg/kg	-	-	0.3234	ns	-
			10 min: 0.0 mg/kg vs. 10.0 mg/kg	-	-	<0.0001	****	-
			10 min: 0.0 mg/kg vs. 20.0 mg/kg	-	-	<0.0001	****	-
			10 min: 10.0 mg/kg vs. 20.0 mg/kg	-	-	0.0361	*	-
			15 min: 0.0 mg/kg vs. 10.0 mg/kg	-	-	<0.0001	****	-
			15 min: 0.0 mg/kg vs. 20.0 mg/kg	-	-	<0.0001	****	-
			15 min: 10.0 mg/kg vs. 20.0 mg/kg	-	-	<0.0001	****	-
			20 min: 0.0 mg/kg vs. 10.0 mg/kg	-	-	<0.0001	****	-
			20 min: 0.0 mg/kg vs. 20.0 mg/kg	-	-	<0.0001	****	-
			20 min: 10.0 mg/kg vs. 20.0 mg/kg	-	-	0.0023	**	-
			25 min: 0.0 mg/kg vs. 10.0 mg/kg	-	-	0.011	*	-
			25 min: 0.0 mg/kg vs. 20.0 mg/kg	-	-	<0.0001	****	-
			25 min: 10.0 mg/kg vs. 20.0 mg/kg	-	-	0.0012	**	-
			30 min: 0.0 mg/kg vs. 10.0 mg/kg	-	-	0.0006	***	-
			30 min: 0.0 mg/kg vs. 20.0 mg/kg	-	-	0.0008	***	-
			30 min: 10.0 mg/kg vs. 20.0 mg/kg	-	-	0.0322	*	-
			35 min: 0.0 mg/kg vs. 10.0 mg/kg	-	-	0.0005	***	-
			35 min: 0.0 mg/kg vs. 20.0 mg/kg	-	-	0.0006	***	-
			35 min: 10.0 mg/kg vs. 20.0 mg/kg	-	-	0.0107	*	-
			40 min: 0.0 mg/kg vs. 10.0 mg/kg	-	-	0.0003	***	-
			40 min: 0.0 mg/kg vs. 20.0 mg/kg	-	-	<0.0001	****	-
			40 min: 10.0 mg/kg vs. 20.0 mg/kg	-	-	0.0044	**	-
			45 min: 0.0 mg/kg vs. 10.0 mg/kg	-	-	0.0012	**	-
			45 min: 0.0 mg/kg vs. 20.0 mg/kg	-	-	0.0011	**	-
			45 min: 10.0 mg/kg vs. 20.0 mg/kg	-	-	0.0695	ns	-
			50 min: 0.0 mg/kg vs. 10.0 mg/kg	-	-	0.0162	*	-
			50 min: 0.0 mg/kg vs. 20.0 mg/kg	-	-	0.0017	**	-
			50 min: 10.0 mg/kg vs. 20.0 mg/kg	-	-	0.031	*	-
			55 min: 0.0 mg/kg vs. 10.0 mg/kg	-	-	0.0415	*	-
			55 min: 0.0 mg/kg vs. 20.0 mg/kg	-	-	0.0145	*	-
			55 min: 10.0 mg/kg vs. 20.0 mg/kg	-	-	0.0756	ns	-
			60 min: 0.0 mg/kg vs. 10.0 mg/kg	-	-	0.0005	***	-
			60 min: 0.0 mg/kg vs. 20.0 mg/kg	-	-	0.0057	**	-
			60 min: 10.0 mg/kg vs. 20.0 mg/kg	-	-	0.1087	ns
