# Supplementary material for: Estrous Cycle Influences Cell-Type-Specific Translatomic Signatures of Repeated Ketamine Exposure in the Rat Nucleus Accumbens
Source: eNeuro. 2026 Jan 15;13(1):ENEURO.0419-25.2025. doi: 10.1523/ENEURO.0419-25.2025 (PMC12826133; doi:10.1523/ENEURO.0419-25.2025)
Supplement: Figure 4-1 — Differential expression analysis of genes isolated from D1- versus D2-MSNs in the nucleus accumbens of either all saline-treated females (combined), proestrus females only, or diestrus females only. Download Figure 4-1, XLS file. [file eneuro-13-ENEURO.0419-25.2025-s004.xls]

## Sheet: All_females
	EnsGeneID	baseMean	log2FoldChange	lfcSE	stat	pvalue	padj	ENTREZID	GENENAME	GENETYPE	SYMBOL	bias
1	ENSRNOG00000000001	4.74922	-0.743946	0.585465	-1.27069	0.203839	0.516266	311013	arylsulfatase family, member J	protein-coding	Arsj	NA
2	ENSRNOG00000000007	20762.8	-0.0303433	0.0312248	-0.971768	0.331166	0.655302	24379	glutamate decarboxylase 1	protein-coding	Gad1	NA
3	ENSRNOG00000000008	0	NA	NA	NA	NA	NA	296511	ALX homeobox 4	protein-coding	Alx4	NA
4	ENSRNOG00000000009	0.662181	0.868332	2.22478	0.3903	0.696315	NA	366158	transmembrane and coiled-coil domains 5B	protein-coding	Tmco5b	NA
5	ENSRNOG00000000010	39.6048	-0.292383	0.272899	-1.07139	0.283992	0.61086	498922	cerebellin 1 precursor	protein-coding	Cbln1	NA
6	ENSRNOG00000000012	27.1231	0.606923	0.218288	2.78037	0.00542967	0.0474573	296272	transcription factor 15	protein-coding	Tcf15	D2
7	ENSRNOG00000000017	4.20641	-0.54486	0.608343	-0.895646	0.370442	0.688716	297738	STEAP family member 1	protein-coding	Steap1	NA
8	ENSRNOG00000000021	0.339482	0.405677	2.4731	0.164036	0.869703	NA	NA	NA	NA	NA	NA
9	ENSRNOG00000000024	240.047	-0.445675	0.145167	-3.07008	0.00214	0.0227968	362454	heme binding protein 1	protein-coding	Hebp1	D1
10	ENSRNOG00000000033	3294.9	0.0729676	0.0347897	2.09739	0.035959	0.186066	305095	transmembrane and coiled-coil domain family 2	protein-coding	Tmcc2	NA
11	ENSRNOG00000000034	21.3806	0.112257	0.253468	0.442884	0.65785	0.870026	289419	NUAK family kinase 2	protein-coding	Nuak2	NA
12	ENSRNOG00000000035	0	NA	NA	NA	NA	NA	689712	transmembrane emp24 protein transport domain containing 11	protein-coding	Tmed11	NA
13	ENSRNOG00000000036	702.317	-0.328198	0.0739294	-4.43933	9.02373e-06	0.000232118	305096	kelch domain containing 8A	protein-coding	Klhdc8a	D1
14	ENSRNOG00000000040	124.957	0.93372	0.146187	6.38716	1.68991e-10	1.1299e-08	305101	similar to 6820428L09 protein	protein-coding	RGD1304622	D2
15	ENSRNOG00000000041	31.0543	-0.151417	0.218095	-0.694271	0.487512	0.77594	64076	solute carrier family 26 member 1	protein-coding	Slc26a1	NA
16	ENSRNOG00000000042	471.802	0.111746	0.136094	0.821089	0.411596	0.724035	289424	xenotropic and polytropic retrovirus receptor 1	protein-coding	Xpr1	NA
17	ENSRNOG00000000043	91.4752	0.0106735	0.125752	0.0848773	0.932359	0.978875	360904	alpha-L-iduronidase	protein-coding	Idua	NA
18	ENSRNOG00000000044	935.884	0.0128501	0.046286	0.277623	0.781302	0.921019	305623	transmembrane protein 175	protein-coding	Tmem175	NA
19	ENSRNOG00000000047	61.759	-0.0908124	0.175651	-0.517004	0.605153	0.843816	83628	Cd82 molecule	protein-coding	Cd82	NA
20	ENSRNOG00000000048	15874.1	0.0253572	0.0409821	0.618738	0.536089	0.804621	81659	cyclin G associated kinase	protein-coding	Gak	NA
21	ENSRNOG00000000053	23.8294	0.677926	0.293805	2.3074	0.0210324	0.129469	25419	C-reactive protein	protein-coding	Crp	NA
22	ENSRNOG00000000054	5163.87	-0.0230151	0.0356804	-0.645037	0.518903	0.795517	306338	abhydrolase domain containing 8	protein-coding	Abhd8	NA
23	ENSRNOG00000000055	0	NA	NA	NA	NA	NA	305103	Fc receptor-like 6	protein-coding	Fcrl6	NA
24	ENSRNOG00000000062	555.545	0.118768	0.0741488	1.60175	0.10921	0.36679	305624	polycomb group ring finger 3	protein-coding	Pcgf3	NA
25	ENSRNOG00000000064	650.327	0.0356212	0.0770238	0.46247	0.643744	0.863593	140608	ATP synthase membrane subunit e	protein-coding	Atp5me	NA
26	ENSRNOG00000000065	3.29972	0.292942	0.568697	0.51511	0.606476	0.844169	289878	phosphodiesterase 6B	protein-coding	Pde6b	NA
27	ENSRNOG00000000066	292.343	0.0787438	0.0679336	1.15913	0.246403	0.570957	305105	F-box protein 28	protein-coding	Fbxo28	NA
28	ENSRNOG00000000068	1481.43	-0.0121738	0.0490048	-0.248421	0.803809	0.930558	312754	protein phosphatase 2, regulatory subunit B', alpha	protein-coding	Ppp2r5a	NA
29	ENSRNOG00000000070	1207	0.0979811	0.0404163	2.4243	0.015338	0.104185	289881	down-regulator of transcription 1	protein-coding	Dr1	NA
30	ENSRNOG00000000073	68.6833	-0.134066	0.143953	-0.931314	0.351691	0.671991	289883	transmembrane p24 trafficking protein 5	protein-coding	Tmed5	NA
31	ENSRNOG00000000075	331.163	0.0164135	0.0604313	0.271605	0.785926	0.923245	360905	metal response element binding transcription factor 2	protein-coding	Mtf2	NA
32	ENSRNOG00000000081	11.8277	0.873122	0.414724	2.10531	0.0352643	0.183716	305633	ANTXR cell adhesion molecule 2	protein-coding	Antxr2	NA
33	ENSRNOG00000000082	626.474	-0.057932	0.0644329	-0.899107	0.368596	0.687133	295568	helicase-like transcription factor	protein-coding	Hltf	NA
34	ENSRNOG00000000091	70.4212	-0.197901	0.198053	-0.999232	0.317682	0.642846	85435	SMAD family member 9	protein-coding	Smad9	NA
35	ENSRNOG00000000095	598.829	-0.0268228	0.0559433	-0.479464	0.631608	0.857892	362003	G protein-coupled receptor 89B	protein-coding	Gpr89b	NA
36	ENSRNOG00000000096	0.968223	1.59852	1.38249	1.15626	0.247575	NA	65144	PDZ domain containing 1	protein-coding	Pdzk1	NA
37	ENSRNOG00000000097	0.229043	0.697325	3.61352	0.192977	0.846977	NA	NA	NA	NA	NA	NA
38	ENSRNOG00000000098	777.982	0.0322681	0.0475655	0.678392	0.497523	0.783161	362002	ring finger protein 115	protein-coding	Rnf115	NA
39	ENSRNOG00000000104	779.232	0.0174001	0.0686546	0.253444	0.799925	0.929455	290519	THO complex subunit 3	protein-coding	Thoc3	NA
40	ENSRNOG00000000105	4498.46	0.119061	0.13351	0.891774	0.372514	0.689472	116657	complexin 2	protein-coding	Cplx2	NA
41	ENSRNOG00000000108	169.517	0.0950401	0.0962922	0.986997	0.323644	0.649033	290923	aspartylglucosaminidase	protein-coding	Aga	NA
42	ENSRNOG00000000109	0.410695	0.196838	3.07549	0.0640023	0.948968	NA	66017	fibroblast growth factor 20	protein-coding	Fgf20	NA
43	ENSRNOG00000000111	565.117	-0.0744121	0.0818742	-0.908858	0.363425	0.681775	290925	coordinator of PRMT5 and differentiation stimulator	protein-coding	Coprs	NA
44	ENSRNOG00000000112	1083.8	-0.021979	0.0418772	-0.524843	0.599692	0.841327	306647	chromosome alignment maintaining phosphoprotein 1	protein-coding	Champ1	NA
45	ENSRNOG00000000113	256.982	-0.0139305	0.0950364	-0.14658	0.883463	0.963066	307604	elaC ribonuclease Z 1	protein-coding	Elac1	NA
46	ENSRNOG00000000121	45.9357	-0.182533	0.191852	-0.951426	0.341388	0.664398	366478	phosphatidylinositol glycan anchor biosynthesis, class V	protein-coding	Pigv	NA
47	ENSRNOG00000000122	152.1	0.058912	0.102667	0.573816	0.566093	0.821919	24184	adenylate kinase 2	protein-coding	Ak2	NA
48	ENSRNOG00000000123	1566.34	0.184752	0.0488638	3.78097	0.000156219	0.00270798	313806	ring finger protein 19B	protein-coding	Rnf19b	D2
49	ENSRNOG00000000124	0.135169	0.688522	3.61802	0.190304	0.849071	NA	103690615	transmembrane protein 234-like	protein-coding	LOC103690615	NA
50	ENSRNOG00000000127	459.986	0.0945063	0.0961006	0.98341	0.325406	0.650498	362607	karyopherin subunit alpha 6	protein-coding	Kpna6	NA
51	ENSRNOG00000000129	5382.75	-0.0124757	0.0445434	-0.28008	0.779416	0.919986	500446	PHD finger protein 24	protein-coding	Phf24	NA
52	ENSRNOG00000000130	2468.59	0.0681632	0.0391105	1.74284	0.081362	0.310653	313811	DnaJ heat shock protein family (Hsp40) member B5	protein-coding	Dnajb5	NA
53	ENSRNOG00000000133	2102.94	-0.0789481	0.0391826	-2.01488	0.0439177	0.212376	307180	thioredoxin domain containing 15	protein-coding	Txndc15	NA
54	ENSRNOG00000000137	1.13964	0.0797586	1.19068	0.0669858	0.946593	NA	291359	lymphocyte antigen 86	protein-coding	Ly86	NA
55	ENSRNOG00000000138	10.9831	-0.3466	0.387262	-0.895	0.370787	0.68874	298732	GLIS family zinc finger 1	protein-coding	Glis1	NA
56	ENSRNOG00000000142	195.935	0.613438	0.089258	6.87264	6.30256e-12	5.10027e-10	361282	plexin domain containing 2	protein-coding	Plxdc2	D2
57	ENSRNOG00000000145	1186.34	-0.000601546	0.0541705	-0.0111047	0.99114	0.997471	60664	phosphoinositide-3-kinase regulatory subunit 3	protein-coding	Pik3r3	NA
58	ENSRNOG00000000150	151.192	0.133698	0.0933852	1.43168	0.152234	0.441313	100360412	DnaJ heat shock protein family (Hsp40) member C1	protein-coding	Dnajc1	NA
59	ENSRNOG00000000151	30.7973	0.353363	0.239435	1.47582	0.139992	0.421401	500564	low density lipoprotein receptor adaptor protein 1	protein-coding	Ldlrap1	NA
60	ENSRNOG00000000155	354.563	0.0230203	0.0998408	0.23057	0.817649	0.935968	361073	component of oligomeric golgi complex 3	protein-coding	Cog3	NA
61	ENSRNOG00000000156	10.86	-0.625497	0.421311	-1.48464	0.137638	0.417956	65049	multiple EGF-like-domains 6	protein-coding	Megf6	NA
62	ENSRNOG00000000157	1683.68	-0.017964	0.0465761	-0.385693	0.699724	0.891334	361321	autophagy related 12	protein-coding	Atg12	NA
63	ENSRNOG00000000158	791.568	-0.192311	0.0459836	-4.18216	2.88748e-05	0.000647519	81718	cysteine dioxygenase type 1	protein-coding	Cdo1	D1
64	ENSRNOG00000000161	703.586	0.110482	0.0633194	1.74483	0.0810147	0.309816	24942	CHM Rab escort protein	protein-coding	Chm	NA
65	ENSRNOG00000000164	542.132	0.0927613	0.0723209	1.28263	0.19962	0.511213	24944	lysosomal-associated membrane protein 2	protein-coding	Lamp2	NA
66	ENSRNOG00000000165	0.755891	-0.896606	1.61284	-0.555917	0.578267	NA	24638	6-phosphofructo-2-kinase/fructose-2,6-biphosphatase 1	protein-coding	Pfkfb1	NA
67	ENSRNOG00000000166	99.4587	-0.221558	0.113055	-1.95974	0.0500266	0.231675	317628	apurinic/apyrimidinic endodeoxyribonuclease 2	protein-coding	Apex2	NA
68	ENSRNOG00000000167	1.5232	-0.270696	0.983857	-0.275137	0.783211	NA	25748	5'-aminolevulinate synthase 2	protein-coding	Alas2	NA
69	ENSRNOG00000000168	202.726	0.206572	0.0863755	2.39156	0.0167768	0.111024	81660	glycine amidinotransferase	protein-coding	Gatm	NA
70	ENSRNOG00000000169	88.764	0.0232354	0.11874	0.195684	0.844858	0.946889	691729	AFG2 AAA ATPase homolog B	protein-coding	Afg2b	NA
71	ENSRNOG00000000170	1708.84	0.0807084	0.0431489	1.87046	0.06142	0.26297	64469	solute carrier family 30 member 4	protein-coding	Slc30a4	NA
72	ENSRNOG00000000172	24.5101	-0.0901658	0.234906	-0.383837	0.701099	0.891677	691966	sulfide quinone oxidoreductase	protein-coding	Sqor	NA
73	ENSRNOG00000000175	645.764	0.14641	0.0469523	3.11827	0.00181915	0.0201481	362841	MIER family member 2	protein-coding	Mier2	D2
74	ENSRNOG00000000177	14.9669	0.106406	0.366241	0.290535	0.771407	0.918535	246115	phospholipid phosphatase 2	protein-coding	Plpp2	NA
75	ENSRNOG00000000184	0.406938	0.955215	2.34379	0.407551	0.683604	NA	315388	transmembrane serine protease 6	protein-coding	Tmprss6	NA
76	ENSRNOG00000000185	186.668	-0.213946	0.0968165	-2.20981	0.0271182	0.154297	192172	mercaptopyruvate sulfurtransferase	protein-coding	Mpst	NA
77	ENSRNOG00000000186	65.7444	0.0627047	0.17069	0.36736	0.713351	0.897334	25274	thiosulfate sulfurtransferase	protein-coding	Tst	NA
78	ENSRNOG00000000187	1.03474	-0.0465268	1.19846	-0.0388222	0.969032	NA	171081	colony stimulating factor 2 receptor subunit beta	protein-coding	Csf2rb	NA
79	ENSRNOG00000000190	4.68707	0.890836	0.696152	1.27966	0.200666	0.512519	NA	NA	NA	NA	NA
80	ENSRNOG00000000195	23.2222	0.121913	0.300568	0.405609	0.68503	0.882908	301097	von Willebrand factor A domain containing 5A	protein-coding	Vwa5a	NA
81	ENSRNOG00000000196	35.3231	-1.22706	0.301453	-4.07047	4.69185e-05	0.000978076	25147	cytochrome P450, family 19, subfamily a, polypeptide 1	protein-coding	Cyp19a1	D1
82	ENSRNOG00000000199	0.148998	-0.179391	3.61802	-0.0495828	0.960455	NA	299829	similar to developmental pluripotency associated 5	protein-coding	RGD1559995	NA
83	ENSRNOG00000000201	0	NA	NA	NA	NA	NA	494499	glutathione S-transferase alpha 5	protein-coding	Gsta5	NA
84	ENSRNOG00000000204	1404.45	0.0638621	0.0431844	1.47882	0.139187	0.420148	363113	synaptotagmin binding, cytoplasmic RNA interacting protein	protein-coding	Syncrip	NA
85	ENSRNOG00000000219	711.487	-0.0812502	0.0563865	-1.44095	0.149598	0.436816	301111	anoctamin 10	protein-coding	Ano10	NA
86	ENSRNOG00000000221	156.586	0.0217453	0.0983844	0.221024	0.825074	0.938987	316122	abhydrolase domain containing 5, lysophosphatidic acid acyltransferase	protein-coding	Abhd5	NA
87	ENSRNOG00000000230	343.081	0.0160976	0.0712668	0.225878	0.821296	0.938257	360495	lipase maturation factor 1	protein-coding	Lmf1	NA
88	ENSRNOG00000000231	2065.04	0.0471338	0.0419212	1.12434	0.260867	0.587316	300317	potassium channel tetramerization domain containing 17	protein-coding	Kctd17	NA
89	ENSRNOG00000000233	1.97188	0.551969	0.843095	0.654693	0.512665	NA	24419	glutamate metabotropic receptor 6	protein-coding	Grm6	NA
90	ENSRNOG00000000236	1313.16	0.019951	0.0657601	0.30339	0.761593	0.913816	303763	zinc finger protein 207	protein-coding	Zfp207	NA
91	ENSRNOG00000000237	612.619	-0.0254489	0.0835082	-0.304748	0.760558	0.913564	303764	similar to Protein Njmu-R1	protein-coding	RGD1310429	NA
92	ENSRNOG00000000239	0.17151	1.25788	3.60666	0.348766	0.727265	NA	287561	C-C motif chemokine ligand 7	protein-coding	Ccl7	NA
93	ENSRNOG00000000244	424.629	-0.0563302	0.0596868	-0.943763	0.345291	0.668066	50998	coilin	protein-coding	Coil	NA
94	ENSRNOG00000000245	38.068	-0.0142247	0.240949	-0.0590361	0.952923	0.98662	303772	solute carrier family 16, member 6	protein-coding	Slc16a6	NA
95	ENSRNOG00000000246	3041.32	-0.0523433	0.0464572	-1.1267	0.25987	0.58602	360650	archaelysin family metallopeptidase 2	protein-coding	Amz2	NA
96	ENSRNOG00000000247	767.727	-0.0173098	0.0468673	-0.369337	0.711876	0.896621	360667	major facilitator superfamily domain containing 11	protein-coding	Mfsd11	NA
97	ENSRNOG00000000248	1575.97	-0.002318	0.0399968	-0.0579545	0.953785	0.986794	494445	serine and arginine rich splicing factor 2	protein-coding	Srsf2	NA
98	ENSRNOG00000000249	184.648	-0.0398507	0.106123	-0.375514	0.707279	0.894517	287918	methyltransferase 23, arginine	protein-coding	Mettl23	NA
99	ENSRNOG00000000250	415.5	-0.0840905	0.0787319	-1.06806	0.285493	0.612753	360665	jumonji domain containing 6, arginine demethylase and lysine hydroxylase	protein-coding	Jmjd6	NA
100	ENSRNOG00000000251	0.256872	0.1358	3.53127	0.0384563	0.969324	NA	287920	ST6 N-acetylgalactosaminide alpha-2,6-sialyltransferase 1	protein-coding	St6galnac1	NA
101	ENSRNOG00000000257	4415.7	0.0974106	0.0493725	1.97297	0.0484987	0.226405	94338	sphingomyelin phosphodiesterase 3	protein-coding	Smpd3	NA
102	ENSRNOG00000000258	1076	-0.0512478	0.0505136	-1.01453	0.310328	0.635739	361402	protein arginine methyltransferase 7	protein-coding	Prmt7	NA
103	ENSRNOG00000000262	719.306	-0.00707117	0.0502017	-0.140855	0.887984	0.964586	307834	zinc finger protein 821	protein-coding	Zfp821	NA
104	ENSRNOG00000000264	522.634	0.0246353	0.0565422	0.435698	0.663056	0.870963	307973	differentially expressed in FDCP 8 homolog	protein-coding	Def8	NA
105	ENSRNOG00000000274	2884.91	0.00593474	0.0312407	0.189968	0.849334	0.948652	309901	phytanoyl-CoA 2-hydroxylase interacting protein-like	protein-coding	Phyhipl	NA
106	ENSRNOG00000000275	994.203	-0.108811	0.0465787	-2.33607	0.0194876	0.12288	294565	family with sequence similarity 13, member C	protein-coding	Fam13c	NA
107	ENSRNOG00000000277	9.14287	0.159787	0.455998	0.350411	0.72603	0.901541	309902	tet methylcytosine dioxygenase 1	protein-coding	Tet1	NA
108	ENSRNOG00000000279	302.875	-0.0958198	0.0941613	-1.01761	0.308862	0.634292	309912	reticulon 4 interacting protein 1	protein-coding	Rtn4ip1	NA
109	ENSRNOG00000000281	112.343	0.671983	0.142297	4.72239	2.33087e-06	7.10473e-05	680409	proline dehydrogenase	protein-coding	Prodh	D2
110	ENSRNOG00000000282	0.369553	-1.47062	2.71762	-0.541143	0.588409	NA	363831	goosecoid homeobox 2	protein-coding	Gsc2	NA
111	ENSRNOG00000000283	284.117	-0.0209232	0.0716157	-0.292159	0.770165	0.917756	360741	ess-2 splicing factor homolog	protein-coding	Ess2	NA
112	ENSRNOG00000000288	188.927	0.412799	0.10904	3.78576	0.00015324	0.00266909	287949	scavenger receptor class F, member 2	protein-coding	Scarf2	D2
113	ENSRNOG00000000299	530.493	0.0264821	0.102803	0.257601	0.796715	0.927982	294515	forkhead box O3	protein-coding	Foxo3	NA
114	ENSRNOG00000000302	2046.69	0.0945347	0.0449259	2.10424	0.0353579	0.184006	294518	sestrin 1	protein-coding	Sesn1	NA
115	ENSRNOG00000000303	194.591	-0.140109	0.0949762	-1.4752	0.140159	0.421726	294519	centrosomal protein 57-like 1	protein-coding	Cep57l1	NA
116	ENSRNOG00000000304	1495.1	0.0311081	0.0391895	0.793786	0.42732	0.734347	83689	CD164 molecule	protein-coding	Cd164	NA
117	ENSRNOG00000000306	123.47	0.0958917	0.103135	0.929769	0.352491	0.672225	83537	sphingomyelin phosphodiesterase 2	protein-coding	Smpd2	NA
118	ENSRNOG00000000307	12.8754	-0.0149535	0.335087	-0.0446257	0.964406	0.991045	294520	microtubule associated monooxygenase, calponin and LIM domain containing 1	protein-coding	Mical1	NA
119	ENSRNOG00000000308	256.063	-0.0366927	0.0779311	-0.470835	0.637758	0.860126	365590	zinc finger and BTB domain containing 24	protein-coding	Zbtb24	NA
120	ENSRNOG00000000312	1596.29	0.42811	0.0482819	8.8669	7.52114e-19	1.00747e-16	309855	FIG4 phosphoinositide 5-phosphatase	protein-coding	Fig4	D2
121	ENSRNOG00000000314	1776.38	0.0200196	0.0327241	0.61177	0.54069	0.806837	309858	SEC63 homolog, protein translocation regulator	protein-coding	Sec63	NA
122	ENSRNOG00000000316	789.328	0.182069	0.0624707	2.91446	0.00356299	0.0342444	309860	sine oculis binding protein homolog	protein-coding	Sobp	D2
123	ENSRNOG00000000320	0	NA	NA	NA	NA	NA	NA	NA	NA	NA	NA
124	ENSRNOG00000000321	351.34	0.990205	0.142981	6.92543	4.34661e-12	3.58323e-10	25145	CD24 molecule	protein-coding	Cd24	D2
125	ENSRNOG00000000322	448.071	0.0874788	0.0682771	1.28123	0.200112	0.511888	365601	autophagy related 5	protein-coding	Atg5	NA
126	ENSRNOG00000000323	1.05262	-0.942734	1.29587	-0.727491	0.466925	NA	309871	PR/SET domain 1	protein-coding	Prdm1	NA
127	ENSRNOG00000000327	1215.96	-0.00948339	0.0453328	-0.209195	0.834296	0.942828	361866	HECT domain and ankyrin repeat containing, E3 ubiquitin protein ligase 1	protein-coding	Hace1	NA
128	ENSRNOG00000000335	0.0888426	1.10523	3.61705	0.305561	0.759939	NA	298485	erythroblast membrane associated protein (Scianna blood group)	protein-coding	Ermap	NA
129	ENSRNOG00000000340	1372.95	-0.050506	0.04468	-1.13039	0.258311	0.584138	302247	RNA transcription, translation and transport factor	protein-coding	Rtraf	NA
130	ENSRNOG00000000341	8.28125	-0.508218	0.399778	-1.27125	0.20364	0.516266	302248	nidogen 2	protein-coding	Nid2	NA
131	ENSRNOG00000000368	1536.48	-0.28521	0.052689	-5.41308	6.19515e-08	2.63594e-06	54257	glutamate ionotropic receptor kainate type subunit 2	protein-coding	Grik2	D1
132	ENSRNOG00000000373	15.8124	0.204395	0.361692	0.565106	0.572002	0.825175	361839	catenin alpha 3	protein-coding	Ctnna3	NA
133	ENSRNOG00000000376	0	NA	NA	NA	NA	NA	NA	NA	NA	NA	NA
134	ENSRNOG00000000383	3.49866	-0.786081	0.676221	-1.16246	0.245048	0.56932	309760	myopalladin	protein-coding	Mypn	NA
135	ENSRNOG00000000384	0.133248	0.172276	3.61802	0.0476161	0.962022	NA	365564	atonal bHLH transcription factor 7	protein-coding	Atoh7	NA
136	ENSRNOG00000000386	14.605	0.154278	0.326248	0.472887	0.636294	0.859479	171564	phenazine biosynthesis-like protein domain containing 1	protein-coding	Pbld1	NA
137	ENSRNOG00000000387	482.877	-0.0591327	0.07239	-0.816863	0.414006	0.725812	309762	DNA replication helicase/nuclease 2	protein-coding	Dna2	NA
138	ENSRNOG00000000392	613.049	0.0258565	0.0485442	0.532639	0.594283	0.838774	294385	Suv3 like RNA helicase	protein-coding	Supv3l1	NA
139	ENSRNOG00000000394	12.239	0.327006	0.384781	0.849851	0.395408	0.708793	56782	serglycin	protein-coding	Srgn	NA
140	ENSRNOG00000000395	3534.12	-0.0705641	0.0377824	-1.86764	0.0618119	0.263815	606294	kinesin family binding protein	protein-coding	Kifbp	NA
141	ENSRNOG00000000396	1388.23	-0.0247281	0.0389251	-0.635275	0.525249	0.798137	361848	DExD-box helicase 50	protein-coding	Ddx50	NA
142	ENSRNOG00000000397	1769.17	0.0492474	0.0447287	1.10102	0.270886	0.597526	361849	cell division cycle and apoptosis regulator 1	protein-coding	Ccar1	NA
143	ENSRNOG00000000398	227.201	-0.0586402	0.0895885	-0.65455	0.512758	0.792911	294390	zinc finger containing ubiquitin peptidase 1	protein-coding	Zup1	NA
144	ENSRNOG00000000401	0	NA	NA	NA	NA	NA	294394	G protein-coupled receptor, class C, group 6, member A	protein-coding	Gprc6a	NA
145	ENSRNOG00000000405	0.482033	-2.53827	2.55917	-0.991834	0.321278	NA	309772	vestigial-like family member 2	protein-coding	Vgll2	NA
146	ENSRNOG00000000406	2.68332	-0.549404	0.740668	-0.741768	0.458228	NA	25346	ROS proto-oncogene 1 , receptor tyrosine kinase	protein-coding	Ros1	NA
147	ENSRNOG00000000407	125.759	-0.0735296	0.140625	-0.522876	0.601061	0.842181	309773	discoidin, CUB and LCCL domain containing 1	protein-coding	Dcbld1	NA
148	ENSRNOG00000000408	1881.31	-0.0134276	0.0447492	-0.300064	0.764129	0.91505	309774	golgi associated PDZ and coiled-coil motif containing	protein-coding	Gopc	NA
149	ENSRNOG00000000410	9.73735	0.75615	0.509555	1.48394	0.137825	0.418219	309775	nephrocan	protein-coding	Nepn	NA
150	ENSRNOG00000000411	1912.66	0.0466133	0.035459	1.31457	0.188656	0.49623	294400	NUS1 dehydrodolichyl diphosphate synthase subunit	protein-coding	Nus1	NA
151	ENSRNOG00000000412	3373.24	0.16928	0.0614385	2.75528	0.00586416	0.0506146	502421	solute carrier family 35, member F1	protein-coding	Slc35f1	D2
152	ENSRNOG00000000414	35.909	0.056968	0.196521	0.289882	0.771906	0.918672	100365935	centrosomal protein 85-like	protein-coding	Cep85l	NA
153	ENSRNOG00000000415	260.29	0.106485	0.0776828	1.37077	0.170446	0.469644	294408	anti-silencing function 1A histone chaperone	protein-coding	Asf1a	NA
154	ENSRNOG00000000417	1593.39	-0.016837	0.0567556	-0.296659	0.766727	0.915859	308870	nuclear mitotic apparatus protein 1	protein-coding	Numa1	NA
155	ENSRNOG00000000420	487.311	-0.105778	0.0721276	-1.46654	0.142502	0.425511	294258	negative elongation factor complex member E	protein-coding	Nelfe	NA
156	ENSRNOG00000000421	1113.31	-0.0704836	0.0438737	-1.60651	0.108161	0.364956	294260	SKI2 subunit of superkiller complex	protein-coding	Skic2	NA
157	ENSRNOG00000000422	124.574	0.00926038	0.113783	0.081386	0.935135	0.979771	361799	decapping exoribonuclease	protein-coding	Dxo	NA
158	ENSRNOG00000000428	0.126683	0.215627	3.61799	0.0595988	0.952475	NA	24298	cytochrome P450, family 21, subfamily a, polypeptide 1	protein-coding	Cyp21a1	NA
159	ENSRNOG00000000431	1635.49	0.0388577	0.035297	1.10088	0.27095	0.597539	406169	activating transcription factor 6 beta	protein-coding	Atf6b	NA
160	ENSRNOG00000000432	365.998	0.0650062	0.0790852	0.821976	0.41109	0.723848	406168	FKBP prolyl isomerase like	protein-coding	Fkbpl	NA
161	ENSRNOG00000000433	3673.21	-0.0585301	0.0685594	-0.853715	0.393263	0.707746	406167	proline-rich transmembrane protein 1	protein-coding	Prrt1	NA
162	ENSRNOG00000000435	523.518	-0.0176039	0.0588737	-0.299011	0.764932	0.91546	54398	palmitoyl-protein thioesterase 2	protein-coding	Ppt2	NA
163	ENSRNOG00000000436	16.8001	0.26476	0.283982	0.932313	0.351175	0.671601	406166	EGF-like-domain, multiple 8	protein-coding	Egfl8	NA
164	ENSRNOG00000000437	3043.4	0.0260693	0.0265088	0.983421	0.3254	0.650498	406165	1-acylglycerol-3-phosphate O-acyltransferase 1	protein-coding	Agpat1	NA
165	ENSRNOG00000000438	1270.9	0.0359983	0.0611473	0.588715	0.556052	0.814679	407784	ring finger protein 5	protein-coding	Rnf5	NA
166	ENSRNOG00000000439	3.89836	1.20311	0.708789	1.69742	0.0896176	0.327852	81722	advanced glycosylation end product-specific receptor	protein-coding	Ager	NA
167	ENSRNOG00000000440	1717.29	0.0171373	0.040783	0.420206	0.674335	0.877978	406164	PBX homeobox 2	protein-coding	Pbx2	NA
168	ENSRNOG00000000441	5.18838	0.222954	0.524228	0.4253	0.670618	0.876668	406163	G-protein signaling modulator 3	protein-coding	Gpsm3	NA
169	ENSRNOG00000000442	102.141	-0.103475	0.141631	-0.730594	0.465027	0.759122	406162	notch receptor 4	protein-coding	Notch4	NA
170	ENSRNOG00000000446	0	NA	NA	NA	NA	NA	406159	butyrophilin-like 7	protein-coding	Btnl7	NA
171	ENSRNOG00000000451	1.91131	1.51096	0.95498	1.58219	0.113605	NA	309621	RT1 class II, locus Ba	protein-coding	RT1-Ba	NA
172	ENSRNOG00000000454	3.85668	-0.0215629	0.606793	-0.0355358	0.971652	0.991958	365542	RT1 class II, locus DOb	protein-coding	RT1-DOb	NA
173	ENSRNOG00000000455	77.8785	0.241883	0.184212	1.31307	0.189159	0.497374	24812	transporter 2, ATP binding cassette subfamily B member	protein-coding	Tap2	NA
174	ENSRNOG00000000456	7.31069	-0.0519081	0.50484	-0.102821	0.918105	0.974169	24968	proteasome 20S subunit beta 8	protein-coding	Psmb8	NA
175	ENSRNOG00000000457	25.3428	-0.0852047	0.250009	-0.340807	0.733249	0.904856	24811	transporter 1, ATP binding cassette subfamily B member	protein-coding	Tap1	NA
176	ENSRNOG00000000459	10.4594	-1.01964	0.432157	-2.35943	0.0183031	0.118395	24967	proteasome 20S subunit beta 9	protein-coding	Psmb9	NA
177	ENSRNOG00000000461	2480.29	0.00274104	0.0369421	0.0741982	0.940853	0.982291	294276	bromodomain containing 2	protein-coding	Brd2	NA
178	ENSRNOG00000000463	360.371	0.884633	0.133344	6.6342	3.26277e-11	2.45282e-09	294279	collagen type XI alpha 2 chain	protein-coding	Col11a2	D2
179	ENSRNOG00000000464	1554.5	-0.0293233	0.0436347	-0.672018	0.501572	0.785476	361801	retinoid X receptor beta	protein-coding	Rxrb	NA
180	ENSRNOG00000000465	1090.79	-0.019857	0.0682772	-0.290829	0.771182	0.918343	294281	solute carrier family 39 member 7	protein-coding	Slc39a7	NA
181	ENSRNOG00000000466	624.58	-0.0804702	0.0777596	-1.03486	0.300735	0.6262	361802	hydroxysteroid (17-beta) dehydrogenase 8	protein-coding	Hsd17b8	NA
182	ENSRNOG00000000467	463.927	-0.0128751	0.0705453	-0.182508	0.855184	0.950894	309626	ring finger protein 1	protein-coding	Ring1	NA
183	ENSRNOG00000000470	1606.49	0.0734756	0.0385236	1.90729	0.0564836	0.249701	25218	VPS52 subunit of GARP complex	protein-coding	Vps52	NA
184	ENSRNOG00000000471	431.118	0.0615059	0.0662005	0.929086	0.352845	0.672385	171079	Beta-1,3-galactosyltransferase 4	protein-coding	B3galt4	NA
185	ENSRNOG00000000473	1262.08	-0.077783	0.0633488	-1.22785	0.219502	0.537558	309629	prefoldin subunit 6	protein-coding	Pfdn6	NA
186	ENSRNOG00000000474	289.831	0.205476	0.07128	2.88266	0.0039433	0.0370553	294283	ral guanine nucleotide dissociation stimulator like 2	protein-coding	Ralgdsl2	D2
187	ENSRNOG00000000476	606.291	-0.00856441	0.0541511	-0.158158	0.874333	0.958346	309630	zinc finger and BTB domain containing 22	protein-coding	Zbtb22	NA
188	ENSRNOG00000000477	540.936	0.0376598	0.0649907	0.579464	0.562276	0.819329	140926	death-domain associated protein	protein-coding	Daxx	NA
189	ENSRNOG00000000478	1.86711	0.168258	0.959714	0.175321	0.860827	NA	NA	NA	NA	NA	NA
190	ENSRNOG00000000479	18.9578	-0.127742	0.28695	-0.445171	0.656196	0.869635	294286	kinesin family member C1	protein-coding	Kifc1	NA
191	ENSRNOG00000000480	793.296	-0.187866	0.0558458	-3.36401	0.000768192	0.0100775	294287	PHD finger protein 1	protein-coding	Phf1	D1
192	ENSRNOG00000000481	848.456	0.0475195	0.0727195	0.653463	0.513458	0.792913	294288	cutA divalent cation tolerance homolog	protein-coding	Cuta	NA
193	ENSRNOG00000000483	7513.39	0.040208	0.0310656	1.29429	0.195564	0.507317	192117	synaptic Ras GTPase activating protein 1	protein-coding	Syngap1	NA
194	ENSRNOG00000000485	59.0655	-0.0729104	0.158421	-0.460233	0.645349	0.864194	116502	BCL2-antagonist/killer 1	protein-coding	Bak1	NA
195	ENSRNOG00000000486	6.12349	-0.383473	0.467549	-0.820177	0.412115	0.724158	494520	gametogenetin binding protein 1	protein-coding	Ggnbp1	NA
196	ENSRNOG00000000487	1702.82	0.0441464	0.0429193	1.02859	0.303672	0.629564	24417	glutamate metabotropic receptor 4	protein-coding	Grm4	NA
197	ENSRNOG00000000488	1360.05	0.0216129	0.0609573	0.354558	0.722921	0.900188	117062	high mobility group AT-hook 1	protein-coding	Hmga1	NA
198	ENSRNOG00000000490	497.525	0.435316	0.208337	2.08948	0.0366642	0.188438	81773	ribosomal protein S10	protein-coding	Rps10	NA
199	ENSRNOG00000000491	1.14435	-1.42066	1.11832	-1.27035	0.20396	NA	689210	SAM pointed domain containing ets transcription factor	protein-coding	Spdef	NA
200	ENSRNOG00000000493	337.572	-0.0754103	0.102537	-0.735447	0.462067	0.757712	361808	small nuclear ribonucleoprotein polypeptide C	protein-coding	Snrpc	NA
201	ENSRNOG00000000495	262.342	0.0509297	0.0995024	0.511844	0.60876	0.845168	309637	bridge-like lipid transfer protein family member 3A	protein-coding	Bltp3a	NA
202	ENSRNOG00000000498	381.879	-0.070312	0.0762673	-0.921916	0.356573	0.676099	309639	ankyrin repeat and sterile alpha motif domain containing 1A	protein-coding	Anks1a	NA
203	ENSRNOG00000000499	0.388753	-1.06866	2.42603	-0.440495	0.659578	NA	309641	t-complex 11	protein-coding	Tcp11	NA
204	ENSRNOG00000000500	6.23148	0.312267	0.507654	0.615118	0.538477	0.805618	294297	signal peptide, CUB domain and EGF like domain containing 3	protein-coding	Scube3	NA
205	ENSRNOG00000000501	900.688	0.0487263	0.0560747	0.868955	0.384872	0.700026	361809	zinc finger protein 523	protein-coding	Zfp523	NA
206	ENSRNOG00000000502	9.409	0.124346	0.478426	0.259907	0.794936	0.927339	309642	DEF6 guanine nucleotide exchange factor	protein-coding	Def6	NA
207	ENSRNOG00000000503	160.456	0.310635	0.0934188	3.32519	0.000883585	0.011315	25682	peroxisome proliferator-activated receptor delta	protein-coding	Ppard	D2
208	ENSRNOG00000000504	183.871	-0.0697058	0.0889232	-0.783888	0.433106	0.738194	309643	FA complementation group E	protein-coding	Fance	NA
209	ENSRNOG00000000505	1844.74	-0.0114687	0.0535929	-0.213997	0.830549	0.94137	81729	ribosomal protein L10A	protein-coding	Rpl10a	NA
210	ENSRNOG00000000506	5.25353	-0.973376	0.554158	-1.75649	0.0790041	0.305184	294299	TEA domain transcription factor 3	protein-coding	Tead3	NA
211	ENSRNOG00000000507	0	NA	NA	NA	NA	NA	309900	TUB like protein 1	protein-coding	Tulp1	NA
212	ENSRNOG00000000508	0.30435	1.60881	3.33107	0.482972	0.629116	NA	294301	armadillo repeat containing 12	protein-coding	Armc12	NA
213	ENSRNOG00000000510	0.304138	-0.905502	3.35432	-0.269951	0.787198	NA	25680	colipase	protein-coding	Clps	NA
214	ENSRNOG00000000511	1960.16	0.082941	0.0399888	2.07411	0.0380694	0.192859	361811	SRSF protein kinase 1	protein-coding	Srpk1	NA
215	ENSRNOG00000000512	492.518	0.473114	0.11222	4.21597	2.48711e-05	0.000567382	309646	solute carrier family 26 member 8	protein-coding	Slc26a8	D2
216	ENSRNOG00000000513	2404.51	0.0686519	0.0338515	2.02803	0.042557	0.207759	81649	mitogen activated protein kinase 14	protein-coding	Mapk14	NA
217	ENSRNOG00000000515	0.215445	0.924197	3.609	0.256081	0.797888	NA	29513	mitogen activated protein kinase 13	protein-coding	Mapk13	NA
218	ENSRNOG00000000516	0.35937	1.691	3.60249	0.469396	0.638787	NA	100360640	peroxisomal testis enriched protein 1	protein-coding	Pxt1	NA
219	ENSRNOG00000000517	1439.02	0.024452	0.0390444	0.626262	0.531143	0.80191	294307	potassium channel tetramerization domain containing 20	protein-coding	Kctd20	NA
220	ENSRNOG00000000519	253.199	0.234809	0.0879156	2.67084	0.00756615	0.0618116	361813	serine/threonine kinase 38	protein-coding	Stk38	D2
221	ENSRNOG00000000520	2852.48	0.0702311	0.0355175	1.97737	0.0479999	0.225091	361814	serine and arginine rich splicing factor 3	protein-coding	Srsf3	NA
222	ENSRNOG00000000521	55.7921	-0.26957	0.192586	-1.39974	0.161592	0.456319	114851	cyclin-dependent kinase inhibitor 1A	protein-coding	Cdkn1a	NA
223	ENSRNOG00000000522	11053.2	0.0872746	0.0403881	2.1609	0.0307031	0.16747	309650	copine 5	protein-coding	Cpne5	NA
224	ENSRNOG00000000523	435.667	-0.0222361	0.0624554	-0.356031	0.721817	0.899552	309651	peptidylprolyl isomerase like 1	protein-coding	Ppil1	NA
225	ENSRNOG00000000524	1060.41	-0.016905	0.0452497	-0.373594	0.708706	0.895309	294311	similar to GI:13385412-like protein splice form I	protein-coding	RGD735065	NA
226	ENSRNOG00000000525	446.784	-0.00317429	0.0851488	-0.0372793	0.970262	0.991708	294312	peptidase inhibitor 16	protein-coding	Pi16	NA
227	ENSRNOG00000000527	14801.3	0.0629827	0.0329119	1.91368	0.0556613	0.247942	294313	mitochondrial carrier 1	protein-coding	Mtch1	NA
228	ENSRNOG00000000528	9.34205	0.171212	0.464033	0.368965	0.712154	0.896775	309653	FYVE, RhoGEF and PH domain containing 2	protein-coding	Fgd2	NA
229	ENSRNOG00000000529	51.3046	0.264729	0.189149	1.39958	0.161638	0.456356	24649	Pim-1 proto-oncogene, serine/threonine kinase	protein-coding	Pim1	NA
230	ENSRNOG00000000532	1840.34	-0.119173	0.0384137	-3.10236	0.00191985	0.0208965	309656	cap methyltransferase 1	protein-coding	Cmtr1	D1
231	ENSRNOG00000000536	187.274	-0.254976	0.112139	-2.27375	0.0229808	0.1371	309659	MAM domain containing glycosylphosphatidylinositol anchor 1	protein-coding	Mdga1	NA
232	ENSRNOG00000000540	552.567	-0.142478	0.0638335	-2.23202	0.0256138	0.14806	294318	BTB domain containing 9	protein-coding	Btbd9	NA
233	ENSRNOG00000000541	2176.61	-0.0244532	0.0548616	-0.445725	0.655796	0.869501	294320	glyoxalase 1	protein-coding	Glo1	NA
234	ENSRNOG00000000542	24.8347	0.570386	0.403105	1.41498	0.157074	0.449593	207117	dynein, axonemal, heavy chain 8	protein-coding	Dnah8	NA
235	ENSRNOG00000000543	0.177644	0.967155	3.60358	0.268387	0.788401	NA	79209	fyn-related Src family tyrosine kinase	protein-coding	Frk	NA
236	ENSRNOG00000000546	69.8082	-0.477494	0.517998	-0.921807	0.356629	0.676118	294456	5'-nucleotidase domain containing 1	protein-coding	Nt5dc1	NA
237	ENSRNOG00000000547	15595.5	-0.0583871	0.0365129	-1.59908	0.109802	0.367925	309828	TSPY-like 4	protein-coding	Tspyl4	NA
238	ENSRNOG00000000551	462.84	-0.143345	0.0624845	-2.29409	0.0217856	0.132365	294499	family with sequence similarity 241 member B	protein-coding	Fam241b	NA
239	ENSRNOG00000000552	2.1438	0.830234	0.929115	0.893574	0.37155	NA	499431	collagen type XIII alpha 1 chain	protein-coding	Col13a1	NA
240	ENSRNOG00000000556	1.50653	0.401576	1.06044	0.378687	0.704921	NA	294503	nodal growth differentiation factor	protein-coding	Nodal	NA
241	ENSRNOG00000000557	3406.22	-0.0322151	0.0320092	-1.00643	0.314207	0.639356	361842	secretion associated, Ras related GTPase 1A	protein-coding	Sar1a	NA
242	ENSRNOG00000000559	12.8034	-0.474821	0.377838	-1.25668	0.20887	0.522494	64107	neuropeptide FF receptor 1	protein-coding	Npffr1	NA
243	ENSRNOG00000000560	360.293	-0.057327	0.0732632	-0.78248	0.433932	0.738534	499430	leucine rich repeat containing 20	protein-coding	Lrrc20	NA
244	ENSRNOG00000000561	54.0102	0.150343	0.173829	0.864891	0.387099	0.701789	294508	phosphatase domain containing, paladin 1	protein-coding	Pald1	NA
245	ENSRNOG00000000562	0	NA	NA	NA	NA	NA	50669	perforin 1	protein-coding	Prf1	NA
246	ENSRNOG00000000563	0.791401	0.522171	1.72345	0.30298	0.761905	NA	309837	ADAM metallopeptidase with thrombospondin type 1 motif, 14	protein-coding	Adamts14	NA
247	ENSRNOG00000000564	0.542543	0.474144	2.78495	0.170252	0.864812	NA	499429	thymus, brain and testes associated	protein-coding	Tbata	NA
248	ENSRNOG00000000565	315.985	0.163315	0.0840109	1.94397	0.0518986	0.237724	286896	sphingosine-1-phosphate lyase 1	protein-coding	Sgpl1	NA
249	ENSRNOG00000000566	173.908	-0.0265984	0.109297	-0.243359	0.807727	0.931852	NA	NA	NA	NA	NA
250	ENSRNOG00000000567	137.476	0.14506	0.142152	1.02045	0.307513	0.633045	60630	unc-5 netrin receptor B	protein-coding	Unc5b	NA
251	ENSRNOG00000000568	58.7137	0.586225	0.200007	2.93103	0.00337843	0.0328757	353307	solute carrier family 29 member 3	protein-coding	Slc29a3	D2
252	ENSRNOG00000000569	37.4219	0.271062	0.209484	1.29395	0.195682	0.507317	690899	V-set immunoregulatory receptor	protein-coding	Vsir	NA
253	ENSRNOG00000000571	38791.6	-0.080743	0.0347186	-2.32564	0.0200379	0.125207	25524	prosaposin	protein-coding	Psap	NA
254	ENSRNOG00000000572	13.1231	-0.0913045	0.335849	-0.271862	0.785728	0.923162	84468	carbohydrate sulfotransferase 3	protein-coding	Chst3	NA
255	ENSRNOG00000000574	77.5033	-0.0979702	0.155258	-0.631016	0.52803	0.799124	NA	NA	NA	NA	NA
256	ENSRNOG00000000576	224.587	-0.0662047	0.0727409	-0.910144	0.362747	0.681218	100360936	anaphase promoting complex subunit 16	protein-coding	Anapc16	NA
257	ENSRNOG00000000579	6565.91	-0.063992	0.0340971	-1.87676	0.0605513	0.261147	25603	myristoylated alanine rich protein kinase C substrate	protein-coding	Marcks	NA
258	ENSRNOG00000000580	0.146836	-0.169287	3.61802	-0.0467901	0.962681	NA	499445	calcium homeostasis modulator family member 4	protein-coding	Calhm4	NA
259	ENSRNOG00000000581	960.16	0.0173036	0.0507803	0.340754	0.733289	0.904856	361859	cell division cycle 40	protein-coding	Cdc40	NA
260	ENSRNOG00000000582	46.0015	-0.432127	0.253214	-1.70657	0.0879028	0.324525	685325	D-aspartate oxidase	protein-coding	Ddo	NA
261	ENSRNOG00000000583	1434.19	0.18835	0.0457189	4.11974	3.79299e-05	0.000815297	309804	cyclin-dependent kinase 19	protein-coding	Cdk19	D2
262	ENSRNOG00000000585	1663.91	0.022901	0.0520902	0.439641	0.660197	0.870167	81640	adenosylmethionine decarboxylase 1	protein-coding	Amd1	NA
263	ENSRNOG00000000586	354.517	-0.157396	0.0778526	-2.02172	0.043205	0.210004	361858	general transcription factor 3C subunit 6	protein-coding	Gtf3c6	NA
264	ENSRNOG00000000587	530.688	-0.00464615	0.0675385	-0.0687926	0.945155	0.9841	294436	ribosome production factor 2 homolog	protein-coding	Rpf2	NA
265	ENSRNOG00000000588	14.6217	-0.0401966	0.310585	-0.129422	0.897024	0.967058	170566	solute carrier family 16 member 10	protein-coding	Slc16a10	NA
266	ENSRNOG00000000589	33.6822	-0.104866	0.218516	-0.479899	0.631299	0.857713	309809	similar to KIAA1919 protein	protein-coding	RGD1310495	NA
267	ENSRNOG00000000590	5.23903	0.34349	0.522413	0.657508	0.510855	0.792133	337920	Na+ dependent glucose transporter 1	protein-coding	Naglt1	NA
268	ENSRNOG00000000593	905.865	0.0306597	0.0584937	0.524154	0.600171	0.841586	309812	REV3 like, DNA directed polymerase zeta catalytic subunit	protein-coding	Rev3l	NA
269	ENSRNOG00000000595	22.0944	-0.199065	0.340494	-0.584635	0.558793	0.816962	361857	Traf3 interacting protein 2	protein-coding	Traf3ip2	NA
270	ENSRNOG00000000596	2101.14	-0.152909	0.0357359	-4.27886	1.87856e-05	0.00044175	25150	FYN proto-oncogene, Src family tyrosine kinase	protein-coding	Fyn	D1
271	ENSRNOG00000000597	4.58743	-0.570579	0.551101	-1.03534	0.300508	0.626023	499461	cellular communication network factor 6	protein-coding	Ccn6	NA
272	ENSRNOG00000000598	51.0408	0.0840591	0.167628	0.501462	0.616046	0.850044	361856	tubulin, epsilon 1	protein-coding	Tube1	NA
273	ENSRNOG00000000599	60.1132	-0.122309	0.197277	-0.619986	0.535267	0.803876	309816	laminin subunit alpha 4	protein-coding	Lama4	NA
274	ENSRNOG00000000604	2503.73	-0.00538384	0.0492019	-0.109423	0.912867	0.973155	84577	histone deacetylase 2	protein-coding	Hdac2	NA
275	ENSRNOG00000000605	85.9483	-0.34679	0.174166	-1.99115	0.0464649	0.220314	294449	heparan sulfate-glucosamine 3-sulfotransferase 5	protein-coding	Hs3st5	NA
276	ENSRNOG00000000606	53.9706	-0.0687174	0.170381	-0.403315	0.686716	0.883735	690865	protocadherin related 15	protein-coding	Pcdh15	NA
277	ENSRNOG00000000607	0.0567984	0.0255116	3.61802	0.00705127	0.994374	NA	502418	similar to RIKEN cDNA 1700049L16	protein-coding	RGD1559903	NA
278	ENSRNOG00000000609	402.932	0.0766581	0.0803122	0.9545	0.33983	0.663406	171458	inositol polyphosphate multikinase	protein-coding	Ipmk	NA
279	ENSRNOG00000000610	1575.41	-0.0123643	0.0495802	-0.249379	0.803067	0.930499	294362	CDGSH iron sulfur domain 1	protein-coding	Cisd1	NA
280	ENSRNOG00000000611	619.219	-0.0892879	0.0491689	-1.81594	0.0693791	0.281435	361831	ubiquitin-conjugating enzyme E2D 1	protein-coding	Ube2d1	NA
281	ENSRNOG00000000613	641.144	0.00682131	0.0487183	0.140015	0.888648	0.964659	83474	transcription factor A, mitochondrial	protein-coding	Tfam	NA
282	ENSRNOG00000000614	15.6085	-0.213189	0.327896	-0.650173	0.515581	0.793434	361832	BicC family RNA binding protein 1	protein-coding	Bicc1	NA
283	ENSRNOG00000000618	386.809	0.068813	0.0688759	0.999087	0.317753	0.642846	314180	MAM domain containing glycosylphosphatidylinositol anchor 2	protein-coding	Mdga2	NA
284	ENSRNOG00000000630	0	NA	NA	NA	NA	NA	294368	dynein light chain Tctex-type 2B, pseudogene 1	pseudo	Dynlt2b-ps1	NA
285	ENSRNOG00000000632	0.978692	-1.3455	1.4958	-0.89952	0.368376	NA	54237	cyclin-dependent kinase 1	protein-coding	Cdk1	NA
286	ENSRNOG00000000633	18.7438	-0.0100499	0.276714	-0.0363187	0.971028	0.991708	309722	Rho-related BTB domain containing 1	protein-coding	Rhobtb1	NA
287	ENSRNOG00000000634	45.8722	-0.404417	0.1998	-2.02411	0.0429591	0.209394	361834	ciliary associated calcium binding coiled-coil 1	protein-coding	Cabcoco1	NA
288	ENSRNOG00000000635	257.764	0.0159465	0.1221	0.130602	0.89609	0.967058	309728	AT-rich interaction domain 5B	protein-coding	Arid5b	NA
289	ENSRNOG00000000636	0	NA	NA	NA	NA	NA	309729	rhotekin 2	protein-coding	Rtkn2	NA
290	ENSRNOG00000000638	5228.67	0.104345	0.0356823	2.92427	0.00345263	0.0334184	499425	zinc finger protein 365	protein-coding	Zfp365	D2
291	ENSRNOG00000000640	362.288	0.516886	0.223097	2.31687	0.0205107	0.127121	114090	early growth response 2	protein-coding	Egr2	NA
292	ENSRNOG00000000641	267.84	0.130259	0.105971	1.22919	0.219	0.536827	58839	nuclear receptor binding factor 2	protein-coding	Nrbf2	NA
293	ENSRNOG00000000645	104.286	0.107675	0.132523	0.8125	0.416505	0.727555	294375	receptor accessory protein 3	protein-coding	Reep3	NA
294	ENSRNOG00000000648	1106.54	0.163154	0.0531013	3.0725	0.00212272	0.022646	171120	jumonji domain containing 1C	protein-coding	Jmjd1c	D2
295	ENSRNOG00000000653	0.450427	-2.22337	2.30732	-0.963614	0.335239	NA	60349	nuclear receptor subfamily 5, group A, member 2	protein-coding	Nr5a2	NA
296	ENSRNOG00000000655	8.1109	1.59199	0.579675	2.74635	0.00602625	0.0516755	24699	protein tyrosine phosphatase, receptor type, C	protein-coding	Ptprc	D2
297	ENSRNOG00000000657	752.493	-0.5917	0.0550291	-10.7525	5.76857e-27	1.32851e-24	360850	NIMA-related kinase 7	protein-coding	Nek7	D1
298	ENSRNOG00000000658	23.4591	0.811602	0.250532	3.23952	0.00119731	0.0145614	116719	acetyl-CoA carboxylase beta	protein-coding	Acacb	D2
299	ENSRNOG00000000661	258.657	0.0075515	0.0883935	0.0854305	0.931919	0.97872	304555	HPS4, biogenesis of lysosomal organelles complex 3 subunit 2	protein-coding	Hps4	NA
300	ENSRNOG00000000662	189.515	-0.141692	0.102916	-1.37677	0.168584	0.467374	288717	SRR1 domain containing	protein-coding	Srrd	NA
301	ENSRNOG00000000663	1017.41	-0.0141402	0.0424208	-0.333333	0.738883	0.906516	288718	tuftelin interacting protein 11	protein-coding	Tfip11	NA
302	ENSRNOG00000000664	228.214	-0.0110887	0.112255	-0.0987818	0.921312	0.974991	288719	tyrosylprotein sulfotransferase 2	protein-coding	Tpst2	NA
303	ENSRNOG00000000665	1263.98	0.0578239	0.0470364	1.22934	0.218944	0.536778	114561	phosphatidylinositol transfer protein, beta	protein-coding	Pitpnb	NA
304	ENSRNOG00000000691	0.0389935	-0.0275854	3.61802	-0.00762445	0.993917	NA	288736	forkhead box N4	protein-coding	Foxn4	NA
305	ENSRNOG00000000692	8.84753	-0.340315	0.391148	-0.87004	0.384278	0.699491	304577	uracil-DNA glycosylase	protein-coding	Ung	NA
306	ENSRNOG00000000693	4728.4	-0.0653346	0.0440717	-1.48246	0.138217	0.41875	171442	SV2 related protein	protein-coding	Svop	NA
307	ENSRNOG00000000695	419.393	0.107697	0.0663681	1.62272	0.104649	0.35862	304580	slingshot protein phosphatase 1	protein-coding	Ssh1	NA
308	ENSRNOG00000000697	2271.28	-0.20514	0.0419276	-4.8927	9.946e-07	3.32482e-05	501841	coronin 1C	protein-coding	Coro1c	D1
309	ENSRNOG00000000699	67.8377	0.0433746	0.226607	0.191409	0.848205	0.948299	363930	selectin P ligand	protein-coding	Selplg	NA
310	ENSRNOG00000000700	21.6832	0.0250105	0.312458	0.0800443	0.936202	0.980252	304581	transmembrane protein 119	protein-coding	Tmem119	NA
311	ENSRNOG00000000701	2008.41	-0.0563421	0.0674682	-0.835091	0.403667	0.717569	288740	iron-sulfur cluster assembly enzyme	protein-coding	Iscu	NA
312	ENSRNOG00000000702	1133.92	-0.0106963	0.048718	-0.219555	0.826217	0.939393	304582	spliceosome associated factor 3, U4/U6 recycling protein	protein-coding	Sart3	NA
313	ENSRNOG00000000704	11.8153	0.4597	0.407768	1.12736	0.259592	0.585939	60669	chemerin chemokine-like receptor 1	protein-coding	Cmklr1	NA
314	ENSRNOG00000000708	3030.75	-0.1438	0.0511224	-2.81286	0.00491033	0.0437886	288743	small G protein signaling modulator 1	protein-coding	Sgsm1	D1
315	ENSRNOG00000000713	0.185167	0.221832	3.61802	0.0613132	0.95111	NA	NA	NA	NA	NA	NA
316	ENSRNOG00000000715	1.31695	-0.256453	1.19328	-0.214915	0.829834	NA	25517	POU class 1 homeobox 1	protein-coding	Pou1f1	NA
317	ENSRNOG00000000716	34.8056	0.397534	0.267416	1.48658	0.137126	0.416576	60448	5-hydroxytryptamine receptor 1F	protein-coding	Htr1f	NA
318	ENSRNOG00000000718	1090.99	0.0376693	0.0606132	0.62147	0.53429	0.803564	288353	CGG triplet repeat binding protein 1	protein-coding	Cggbp1	NA
319	ENSRNOG00000000720	194.493	0.0654428	0.0923867	0.708357	0.478724	0.769086	304176	similar to human chromosome 3 open reading frame 38	protein-coding	C11h3orf38	NA
320	ENSRNOG00000000726	0.113597	-0.0123049	3.61749	-0.0034015	0.997286	NA	294138	olfactory receptor family 2 subfamily J member 3	protein-coding	Or2j3	NA
321	ENSRNOG00000000728	7.29682	0.150361	0.460188	0.326738	0.743866	0.908346	294141	chloride intracellular channel 2	protein-coding	Clic2	NA
322	ENSRNOG00000000729	45.6417	0.000940429	0.197326	0.00476586	0.996197	0.99909	170898	trimethyllysine hydroxylase, epsilon	protein-coding	Tmlhe	NA
323	ENSRNOG00000000746	0	NA	NA	NA	NA	NA	294159	olfactory receptor family 2 subfamily G member 1	protein-coding	Or2g1	NA
324	ENSRNOG00000000759	0.360314	1.28515	2.77699	0.462785	0.643518	NA	408031	olfactory receptor 1869	protein-coding	Olr1869	NA
325	ENSRNOG00000000763	175.39	0.0738746	0.0967238	0.763769	0.445005	0.746877	24747	RT1 class Ib, locus M3, gene 1	protein-coding	RT1-M3-1	NA
326	ENSRNOG00000000765	0	NA	NA	NA	NA	NA	294197	olfactory receptor family 11 subfamily A member 4	protein-coding	Or11a4	NA
327	ENSRNOG00000000767	0.904571	1.0599	1.53425	0.690822	0.489678	NA	29168	ubiquitin D	protein-coding	Ubd	NA
328	ENSRNOG00000000768	0.234655	-0.854334	3.61122	-0.236578	0.812985	NA	NA	NA	NA	NA	NA
329	ENSRNOG00000000774	27520.1	-0.047954	0.0225868	-2.1231	0.0337452	0.178429	81657	gamma-aminobutyric acid type B receptor subunit 1	protein-coding	Gabbr1	NA
330	ENSRNOG00000000775	155.552	0.242623	0.146861	1.65207	0.0985212	0.346435	24558	myelin oligodendrocyte glycoprotein	protein-coding	Mog	NA
331	ENSRNOG00000000777	81.9244	0.157467	0.139586	1.1281	0.259278	0.585503	294228	RT1 class Ib, locus S3	protein-coding	RT1-S3	NA
332	ENSRNOG00000000778	56.642	-0.16276	0.221828	-0.733723	0.463117	0.758137	499401	ZNRD1 antisense RNA 1	protein-coding	Znrd1as1	NA
333	ENSRNOG00000000779	155.684	-0.0772177	0.100062	-0.771694	0.440295	0.74398	361784	RNA polymerase I subunit H	protein-coding	Polr1h	NA
334	ENSRNOG00000000780	1912	-0.105824	0.0361365	-2.92846	0.00340649	0.03306	294207	protein phosphatase 1, regulatory (inhibitor) subunit 11	protein-coding	Ppp1r11	D1
335	ENSRNOG00000000781	44.7447	0.33967	0.201696	1.68407	0.0921691	0.332821	171387	ring finger protein 39	protein-coding	Rnf39	NA
336	ENSRNOG00000000782	2.52948	-0.176077	0.708241	-0.248611	0.803662	NA	294210	tripartite motif-containing 10	protein-coding	Trim10	NA
337	ENSRNOG00000000783	0.0420271	0.542256	3.61802	0.149877	0.880862	NA	365528	tripartite motif-containing 40	protein-coding	Trim40	NA
338	ENSRNOG00000000785	407.393	0.0720581	0.0631527	1.14101	0.253864	0.578558	309591	tripartite motif-containing 39	protein-coding	Trim39	NA
339	ENSRNOG00000000786	45.5786	0.0969061	0.164054	0.590696	0.554724	0.813801	406230	ribonuclease P/MRP subunit p21	protein-coding	Rpp21	NA
340	ENSRNOG00000000795	19.9493	0.0420737	0.481069	0.0874587	0.930307	0.978245	24750	RT1 class Ib, locus N3	protein-coding	RT1-N3	NA
341	ENSRNOG00000000796	2996.31	0.134595	0.0458324	2.93669	0.0033174	0.0324341	294429	RAN binding protein 2	protein-coding	Ranbp2	D2
342	ENSRNOG00000000798	3762.4	-0.05178	0.0362581	-1.4281	0.153264	0.443148	309593	G protein nucleolar 1	protein-coding	Gnl1	NA
343	ENSRNOG00000000799	1812.66	-0.0040015	0.0427697	-0.0935593	0.925459	0.976552	85493	ATP binding cassette subfamily F member 1	protein-coding	Abcf1	NA
344	ENSRNOG00000000800	2603.67	0.120139	0.0685599	1.75232	0.0797191	0.306575	294410	mannosidase, alpha, class 1A, member 1	protein-coding	Man1a1	NA
345	ENSRNOG00000000801	338.486	-0.0897229	0.0710452	-1.2629	0.206626	0.519497	309790	male-specific lethal 3-like 2	protein-coding	Msl3l2	NA
346	ENSRNOG00000000802	167.027	0.182879	0.098018	1.86577	0.0620736	0.264268	100359595	TBC1 domain family, member 32	protein-coding	Tbc1d32	NA
347	ENSRNOG00000000804	748.766	-0.0326695	0.0643807	-0.507443	0.611844	0.846903	294230	mitochondrial ribosomal protein S18B	protein-coding	Mrps18b	NA
348	ENSRNOG00000000805	456.442	0.239952	0.0868566	2.76262	0.00573388	0.0496364	24392	gap junction protein, alpha 1	protein-coding	Gja1	D2
349	ENSRNOG00000000808	777.402	0.0474101	0.0547605	0.865772	0.386615	0.701607	64441	heat shock transcription factor 2	protein-coding	Hsf2	NA
350	ENSRNOG00000000809	2120.08	-0.157752	0.0345042	-4.57196	4.83194e-06	0.000134562	361789	alpha tubulin acetyltransferase 1	protein-coding	Atat1	D1
351	ENSRNOG00000000811	24.1592	-0.194073	0.312594	-0.620846	0.534701	0.803572	24678	cAMP-dependent protein kinase inhibitor beta	protein-coding	Pkib	NA
352	ENSRNOG00000000814	63.0706	-0.0874158	0.168187	-0.519753	0.603236	0.843111	80841	fatty acid binding protein 7	protein-coding	Fabp7	NA
353	ENSRNOG00000000815	43.8897	0.204957	0.206772	0.991222	0.321577	0.647176	294422	sphingomyelin phosphodiesterase, acid-like 3A	protein-coding	Smpdl3a	NA
354	ENSRNOG00000000818	60.349	-0.263206	0.164385	-1.60116	0.109342	0.367147	361790	protein phosphatase 1, regulatory subunit 18	protein-coding	Ppp1r18	NA
355	ENSRNOG00000000823	2060.76	0.0454461	0.0456707	0.995082	0.319697	0.645129	309798	GRIP and coiled-coil domain containing 2	protein-coding	Gcc2	NA
356	ENSRNOG00000000824	50.6367	-0.213172	0.154757	-1.37746	0.168371	0.467374	365583	dermatan sulfate epimerase	protein-coding	Dse	NA
357	ENSRNOG00000000825	8.3323	-0.429407	0.435786	-0.985361	0.324447	0.649554	294431	calcium homeostasis modulator family member 5	protein-coding	Calhm5	NA
358	ENSRNOG00000000826	2365.15	-0.183185	0.0420194	-4.35952	1.30348e-05	0.000318386	64665	flotillin 1	protein-coding	Flot1	D1
359	ENSRNOG00000000827	18.9171	0.0896846	0.313179	0.286369	0.774596	0.919679	294235	immediate early response 3	protein-coding	Ier3	NA
360	ENSRNOG00000000831	316.801	-0.00432442	0.0682878	-0.0633264	0.949507	0.985466	294236	general transcription factor 2H subunit 4	protein-coding	Gtf2h4	NA
361	ENSRNOG00000000833	384.581	0.105124	0.0778754	1.3499	0.177048	0.480867	309596	valyl-tRNA synthetase 2, mitochondrial	protein-coding	Vars2	NA
362	ENSRNOG00000000838	1.15855	0.189456	1.26233	0.150085	0.880698	NA	25008	lymphotoxin alpha	protein-coding	Lta	NA
363	ENSRNOG00000000839	376.972	-0.225565	0.0785913	-2.87009	0.00410349	0.0382386	361794	NFKB inhibitor like 1	protein-coding	Nfkbil1	D1
364	ENSRNOG00000000840	8378.27	-0.055324	0.0498065	-1.11078	0.266664	0.593392	368044	ATPase H+ transporting V1 subunit G2	protein-coding	Atp6v1g2	NA
365	ENSRNOG00000000841	3707.06	0.00497927	0.0350789	0.141945	0.887123	0.964429	114612	DExD-box helicase 39B	protein-coding	Ddx39b	NA
366	ENSRNOG00000000842	5.01339	-3.04534	2.45607	-1.23993	0.215003	0.531337	294239	DDAH family member 2, ADMA-independent	protein-coding	Ddah2	NA
367	ENSRNOG00000000846	0	NA	NA	NA	NA	NA	294245	lymphocyte antigen 6 family member G5C	protein-coding	Ly6g5c	NA
368	ENSRNOG00000000847	1591.06	0.0261338	0.0525607	0.497212	0.61904	0.851502	81650	casein kinase 2 beta	protein-coding	Csnk2b	NA
369	ENSRNOG00000000848	390.895	0.0156156	0.0694537	0.224835	0.822108	0.938375	415064	G patch domain and ankyrin repeats 1	protein-coding	Gpank1	NA
370	ENSRNOG00000000850	7.31808	-0.123594	0.406169	-0.304292	0.760906	0.913644	55939	apolipoprotein M	protein-coding	Apom	NA
371	ENSRNOG00000000851	5517.62	-0.025866	0.0302495	-0.85509	0.392501	0.706936	94342	BAG cochaperone 6	protein-coding	Bag6	NA
372	ENSRNOG00000000852	9757.76	0.0204427	0.0446797	0.457539	0.647284	0.864933	294250	proline-rich coiled-coil 2A	protein-coding	Prrc2a	NA
373	ENSRNOG00000000853	16.2491	-0.0978442	0.292416	-0.334606	0.737922	0.906184	29427	allograft inflammatory factor 1	protein-coding	Aif1	NA
374	ENSRNOG00000000854	0.20208	0.0407992	3.61755	0.0112781	0.991002	NA	294251	natural cytotoxicity triggering receptor 3	protein-coding	Ncr3	NA
375	ENSRNOG00000000855	0.774403	0.469043	1.1927	0.393262	0.694126	NA	64569	leukocyte specific transcript 1	protein-coding	Lst1	NA
376	ENSRNOG00000000857	0.549282	-2.06284	2.25884	-0.913229	0.361122	NA	294252	mutS homolog 5	protein-coding	Msh5	NA
377	ENSRNOG00000000858	9.43268	-0.626874	0.413778	-1.515	0.129773	0.403921	406170	suppressor APC domain containing 1	protein-coding	Sapcd1	NA
378	ENSRNOG00000000860	8.86476	0.621425	0.405628	1.53201	0.12552	0.397681	309611	von Willebrand factor A domain containing 7	protein-coding	Vwa7	NA
379	ENSRNOG00000000861	51.9734	0.237176	0.218076	1.08758	0.276778	0.604149	367944	Zic family member 3	protein-coding	Zic3	NA
380	ENSRNOG00000000866	1073.07	0.0528299	0.0443819	1.19035	0.23391	0.556543	302855	RNA binding motif protein, X-linked	protein-coding	Rbmx	NA
381	ENSRNOG00000000867	1301.94	0.0100839	0.0491632	0.20511	0.837486	0.944213	25009	valyl-tRNA synthetase 1	protein-coding	Vars1	NA
382	ENSRNOG00000000869	172.009	0.222211	0.0969712	2.29152	0.0219336	0.133097	363509	Rac/Cdc42 guanine nucleotide exchange factor 6	protein-coding	Arhgef6	NA
383	ENSRNOG00000000871	0	NA	NA	NA	NA	NA	84349	CD40 ligand	protein-coding	Cd40lg	NA
384	ENSRNOG00000000873	27.6679	1.51226	0.268561	5.63099	1.79178e-08	8.38611e-07	260319	bombesin receptor subtype 3	protein-coding	Brs3	D2
385	ENSRNOG00000000875	2213.87	-0.0780591	0.0439378	-1.77658	0.0756372	0.296921	25177	four and a half LIM domains 1	protein-coding	Fhl1	NA
386	ENSRNOG00000000878	2.14899	-0.474471	0.869202	-0.54587	0.585155	NA	294255	solute carrier family 44, member 4	protein-coding	Slc44a4	NA
387	ENSRNOG00000000879	1768.91	-0.129252	0.061206	-2.11175	0.0347077	0.182082	302863	solute carrier family 9 member A6	protein-coding	Slc9a6	NA
388	ENSRNOG00000000885	1692.99	0.0469395	0.0564391	0.831683	0.405588	0.718828	304419	activator of transcription and developmental regulator AUTS2	protein-coding	Auts2	NA
389	ENSRNOG00000000886	510.326	0.205813	0.100798	2.04183	0.0411684	0.203167	363909	calneuron 1	protein-coding	Caln1	NA
390	ENSRNOG00000000888	1361.71	-0.0635094	0.0453258	-1.40118	0.161161	0.45563	288615	Sbds, ribosome maturation factor	protein-coding	Sbds	NA
391	ENSRNOG00000000889	2.09002	0.307066	0.956575	0.321006	0.748206	NA	304239	similar to RalA binding protein 1	protein-coding	LOC304239	NA
392	ENSRNOG00000000891	136.195	-0.161002	0.125983	-1.27797	0.201261	0.513109	102548389	zinc finger protein 709-like	protein-coding	LOC102548389	NA
393	ENSRNOG00000000893	665.176	-0.0681368	0.0604598	-1.12698	0.259753	0.58602	288616	transmembrane protein 248	protein-coding	Tmem248	NA
394	ENSRNOG00000000894	4742.09	0.107445	0.0423445	2.53741	0.0111676	0.0828322	304244	FRY microtubule binding protein	protein-coding	Fry	D2
395	ENSRNOG00000000895	700.761	-0.0196127	0.0529765	-0.370215	0.711222	0.896529	360797	RAB guanine nucleotide exchange factor 1	protein-coding	Rabgef1	NA
396	ENSRNOG00000000896	0	NA	NA	NA	NA	NA	NA	NA	NA	NA	NA
397	ENSRNOG00000000897	21.816	0.698994	0.232988	3.00013	0.00269861	0.0276246	363866	relaxin family peptide receptor 2	protein-coding	Rxfp2	D2
398	ENSRNOG00000000900	963.54	-0.0839337	0.0476021	-1.76323	0.0778613	0.302622	288617	tyrosylprotein sulfotransferase 1	protein-coding	Tpst1	NA
399	ENSRNOG00000000901	945.716	-0.104205	0.0682708	-1.52635	0.126922	0.399026	114205	CGRP receptor component	protein-coding	Crcp	NA
400	ENSRNOG00000000902	16952.5	0.0223262	0.0413276	0.540224	0.589042	0.835484	288444	heat shock protein family H (Hsp110) member 1	protein-coding	Hsph1	NA
401	ENSRNOG00000000903	200.611	-0.340609	0.109256	-3.11753	0.00182374	0.020177	59085	argininosuccinate lyase	protein-coding	Asl	D1
402	ENSRNOG00000000904	2.1255	-0.134798	0.924639	-0.145784	0.884092	NA	100361588	WD40 repeat domain 95	protein-coding	Wdr95	NA
403	ENSRNOG00000000905	21.3435	-0.595161	0.285434	-2.08511	0.0370597	0.189331	498133	testis expressed 26	protein-coding	Tex26	NA
404	ENSRNOG00000000906	74.627	-0.724968	0.1763	-4.11214	3.92007e-05	0.000837649	360757	mesenteric estrogen-dependent adipogenesis	protein-coding	Medag	D1
405	ENSRNOG00000000907	8.67734	-0.770219	0.367068	-2.0983	0.0358786	0.185754	29624	arachidonate 5-lipoxygenase activating protein	protein-coding	Alox5ap	NA
406	ENSRNOG00000000909	963.053	-0.090866	0.0464902	-1.95452	0.0506397	0.23356	288447	ubiquitin specific peptidase like 1	protein-coding	Uspl1	NA
407	ENSRNOG00000000913	51.2369	0.0106721	0.214228	0.0498164	0.960269	0.989035	24434	glucuronidase, beta	protein-coding	Gusb	NA
408	ENSRNOG00000000917	53.6125	-0.23519	0.174121	-1.35072	0.176784	0.480572	360799	nuclear protein 2, transcriptional regulator	protein-coding	Nupr2	NA
409	ENSRNOG00000000918	108.144	0.0717112	0.133945	0.535377	0.592389	0.837513	288622	zinc finger BED-type containing 5	protein-coding	Zbed5	NA
410	ENSRNOG00000000920	2.62464	-0.580622	0.814372	-0.712969	0.475865	NA	29353	phosphorylase kinase catalytic subunit gamma 1	protein-coding	Phkg1	NA
411	ENSRNOG00000000922	126.32	-0.251689	0.112877	-2.22977	0.0257624	0.148623	360800	sulfatase modifying factor 2	protein-coding	Sumf2	NA
412	ENSRNOG00000000923	4528.53	-0.0835774	0.0342497	-2.44024	0.0146775	0.101023	288620	chaperonin containing TCP1 subunit 6A	protein-coding	Cct6a	NA
413	ENSRNOG00000000924	475.19	0.195715	0.0642034	3.04835	0.00230099	0.0241746	25648	solute carrier family 7 member 1	protein-coding	Slc7a1	D2
414	ENSRNOG00000000925	215.858	0.237937	0.0832543	2.85795	0.00426385	0.0392789	304429	phosphoserine phosphatase	protein-coding	Psph	D2
415	ENSRNOG00000000926	60.0038	-0.428302	0.553365	-0.773995	0.438934	0.742684	288621	mitochondrial ribosomal protein S17	protein-coding	Mrps17	NA
416	ENSRNOG00000000931	545.622	0.0529559	0.053752	0.98519	0.324531	0.649554	304431	splicing factor SWAP	protein-coding	Sfswap	NA
417	ENSRNOG00000000934	1.6376	2.03936	1.06802	1.90948	0.0562008	NA	363912	piwi-like RNA-mediated gene silencing 1	protein-coding	Piwil1	NA
418	ENSRNOG00000000936	109.187	0.285116	0.146954	1.94018	0.0523584	0.239	25130	syntaxin 2	protein-coding	Stx2	NA
419	ENSRNOG00000000937	85.9669	0.249437	0.139503	1.78804	0.0737695	0.292866	288454	solute carrier family 46, member 3	protein-coding	Slc46a3	NA
420	ENSRNOG00000000938	5850.87	-0.109345	0.0312895	-3.49463	0.000474725	0.00675243	84509	RAN, member RAS oncogene family	protein-coding	Ran	D1
421	ENSRNOG00000000940	81.6043	0.49387	0.205771	2.4001	0.0163906	0.109342	54251	Fms related receptor tyrosine kinase 1	protein-coding	Flt1	NA
422	ENSRNOG00000000942	520.524	0.0280765	0.0581939	0.482464	0.629476	0.856922	360760	poly(A) specific ribonuclease subunit PAN3	protein-coding	Pan3	NA
423	ENSRNOG00000000952	0.231054	0.906704	3.61582	0.25076	0.801999	NA	288457	GS homeobox 1	protein-coding	Gsx1	NA
424	ENSRNOG00000000954	836.401	-0.0379859	0.063026	-0.602702	0.546707	0.810063	360762	RNA polymerase I and III subunit D	protein-coding	Polr1d	NA
425	ENSRNOG00000000955	158.94	-0.410784	0.107492	-3.82153	0.000132629	0.00234672	360761	ligand of numb-protein X 2	protein-coding	Lnx2	D1
426	ENSRNOG00000000956	68.1365	0.392388	0.1809	2.16909	0.030076	0.165105	304268	RAS-like family 11 member A	protein-coding	Rasl11a	NA
427	ENSRNOG00000000957	2650.45	-0.0930209	0.0408759	-2.27569	0.0228647	0.136802	79449	ribosomal protein L21	protein-coding	Rpl21	NA
428	ENSRNOG00000000958	0.0383119	-0.0953393	3.61769	-0.0263537	0.978975	NA	NA	NA	NA	NA	NA
429	ENSRNOG00000000961	858.863	-0.0158348	0.0547552	-0.289193	0.772434	0.91868	304445	glycosyltransferase 1 domain containing 1	protein-coding	Glt1d1	NA
430	ENSRNOG00000000962	401.788	-0.0889153	0.0689557	-1.28945	0.19724	0.509209	246280	solute carrier family 15 member 4	protein-coding	Slc15a4	NA
431	ENSRNOG00000000963	68.1955	-0.239352	0.159928	-1.49662	0.134492	0.411677	363915	transmembrane protein 132C	protein-coding	Tmem132c	NA
432	ENSRNOG00000000964	0.174329	0.997528	3.61443	0.275985	0.78256	NA	689484	FSHD region gene 1-like 1	protein-coding	Frg1l1	NA
433	ENSRNOG00000000967	654.336	-0.2743	0.058978	-4.65089	3.30503e-06	9.70702e-05	65984	acetoacetyl-CoA synthetase	protein-coding	Aacs	D1
434	ENSRNOG00000000968	2019	-0.0372959	0.039125	-0.953248	0.340464	0.663416	304271	ring finger protein 6	protein-coding	Rnf6	NA
435	ENSRNOG00000000969	0	NA	NA	NA	NA	NA	252931	cytochrome P450, family 3, subfamily a, polypeptide 18	protein-coding	Cyp3a18	NA
436	ENSRNOG00000000973	0	NA	NA	NA	NA	NA	498129	stabilizer of axonemal microtubules 5	protein-coding	Saxo5	NA
437	ENSRNOG00000000974	410.656	-0.0133735	0.0796491	-0.167906	0.866657	0.955642	360754	zinc finger protein 358	protein-coding	Zfp358	NA
438	ENSRNOG00000000975	1054.68	0.0236514	0.0601856	0.392973	0.694339	0.888531	288371	mucolipin TRP cation channel 1	protein-coding	Mcoln1	NA
439	ENSRNOG00000000977	1253.78	-0.0283667	0.0427627	-0.663351	0.507106	0.789251	360753	patatin-like phospholipase domain containing 6	protein-coding	Pnpla6	NA
440	ENSRNOG00000000978	2.54384	1.03239	0.833756	1.23824	0.215626	NA	498198	cytochrome P450, family 3, subfamily a, polypeptide 73	protein-coding	Cyp3a73	NA
441	ENSRNOG00000000981	303.168	-0.0193445	0.0807495	-0.239562	0.81067	0.933715	25073	scavenger receptor class B, member 1	protein-coding	Scarb1	NA
442	ENSRNOG00000000983	292.838	0.0520083	0.0848526	0.612925	0.539926	0.806335	252860	zinc finger protein 394	protein-coding	Zfp394	NA
443	ENSRNOG00000000985	296.293	0.0573333	0.0933225	0.614357	0.53898	0.805618	304277	cleavage and polyadenylation specific factor 4	protein-coding	Cpsf4	NA
444	ENSRNOG00000000986	767.014	-0.111957	0.0511396	-2.18925	0.0285786	0.159664	689074	calmodulin regulated spectrin-associated protein family, member 3	protein-coding	Camsap3	NA
445	ENSRNOG00000000987	419.597	-0.0677707	0.0651938	-1.03953	0.29856	0.624	304278	pentatricopeptide repeat domain 1	protein-coding	Ptcd1	NA
446	ENSRNOG00000000988	914.887	0.133835	0.0565656	2.36601	0.0179809	0.116675	245976	XPA binding protein 2	protein-coding	Xab2	NA
447	ENSRNOG00000000989	820.91	-0.10452	0.0464411	-2.2506	0.0244108	0.143275	89819	BUD31 homolog	protein-coding	Bud31	NA
448	ENSRNOG00000000990	2357.97	-0.0596199	0.0360716	-1.65282	0.0983678	0.346306	64527	PDGFA associated protein 1	protein-coding	Pdap1	NA
449	ENSRNOG00000000991	28.0366	0.546744	0.260837	2.09611	0.0360722	0.186433	54227	actin related protein 2/3 complex, subunit 1B	protein-coding	Arpc1b	NA
450	ENSRNOG00000000993	0.0905557	0.792717	3.61558	0.21925	0.826455	NA	304195	Purkinje cell protein 2	protein-coding	Pcp2	NA
451	ENSRNOG00000000994	40.0306	0.0833696	0.220565	0.377982	0.705444	0.893209	81804	syntaxin binding protein 2	protein-coding	Stxbp2	NA
452	ENSRNOG00000000996	8686.41	-0.0178514	0.0405377	-0.440366	0.659672	0.870124	81824	actin related protein 2/3 complex, subunit 1A	protein-coding	Arpc1a	NA
453	ENSRNOG00000000999	1425.22	-0.0824705	0.0514092	-1.6042	0.108671	0.365663	690516	SMAD specific E3 ubiquitin protein ligase 1	protein-coding	Smurf1	NA
454	ENSRNOG00000001001	0	NA	NA	NA	NA	NA	246250	resistin	protein-coding	Retn	NA
455	ENSRNOG00000001003	1114.53	-0.241711	0.0524681	-4.60683	4.08855e-06	0.000116272	363858	trafficking protein particle complex subunit 5	protein-coding	Trappc5	D1
456	ENSRNOG00000001004	1838.53	0.148811	0.0657214	2.26427	0.0235576	0.139168	360801	nuclear receptor co-repressor 2	protein-coding	Ncor2	NA
457	ENSRNOG00000001005	0.176118	-0.802006	3.61103	-0.222099	0.824237	NA	171075	Fc epsilon receptor II	protein-coding	Fcer2	NA
458	ENSRNOG00000001006	434.003	-0.173005	0.109707	-1.57697	0.114803	0.377277	288475	neuronal pentraxin 2	protein-coding	Nptx2	NA
459	ENSRNOG00000001007	7.37114	-0.0445803	0.485204	-0.0918794	0.926794	0.977085	304282	BAR/IMD domain containing adaptor protein 2 like 1	protein-coding	Baiap2l1	NA
460	ENSRNOG00000001009	699.99	-0.0318427	0.072412	-0.439743	0.660123	0.870149	304284	brain protein I3	protein-coding	Bri3	NA
461	ENSRNOG00000001010	1590.13	0.0377287	0.0339904	1.10998	0.267008	0.593659	304285	tectonin beta-propeller repeat containing 1	protein-coding	Tecpr1	NA
462	ENSRNOG00000001017	0	NA	NA	NA	NA	NA	363856	CD209d molecule	protein-coding	Cd209d	NA
463	ENSRNOG00000001027	0	NA	NA	NA	NA	NA	100363064	rCG58956-like	protein-coding	LOC100363064	NA
464	ENSRNOG00000001030	13217.6	0.0138298	0.025666	0.538835	0.590001	0.836121	498545	TSC22 domain family, member 1	protein-coding	Tsc22d1	NA
465	ENSRNOG00000001031	1.28361	0.0353086	1.19962	0.0294331	0.976519	NA	25503	oncomodulin	protein-coding	Ocm	NA
466	ENSRNOG00000001032	457.649	0.181036	0.0798512	2.26716	0.0233803	0.138529	360768	CCZ1 homolog, vacuolar protein trafficking and biogenesis associated	protein-coding	Ccz1	NA
467	ENSRNOG00000001033	559.324	0.0822258	0.0563624	1.45888	0.144599	0.428572	364430	nuclear FMR1 interacting protein 1	protein-coding	Nufip1	NA
468	ENSRNOG00000001034	2404.34	-0.0183021	0.0373769	-0.489664	0.624372	0.854301	304201	ecotropic viral integration site 5-like	protein-coding	Evi5l	NA
469	ENSRNOG00000001035	322.569	0.100035	0.0653999	1.52959	0.126117	0.39805	288651	general transcription factor IIH subunit 3	protein-coding	Gtf2h3	NA
470	ENSRNOG00000001036	44.1475	-0.401952	0.243168	-1.65298	0.0983351	0.346306	288478	radial spoke head 10 homolog B	protein-coding	Rsph10b	NA
471	ENSRNOG00000001037	303.446	-0.0301034	0.0691375	-0.435414	0.663262	0.870963	298712	GPALPP motifs containing 1	protein-coding	Gpalpp1	NA
472	ENSRNOG00000001039	370.51	-0.118433	0.0812196	-1.45819	0.144789	0.428697	64514	eukaryotic translation initiation factor 2B subunit alpha	protein-coding	Eif2b1	NA
473	ENSRNOG00000001040	439.896	0.00983673	0.0806048	0.122037	0.90287	0.968916	288479	PMS1 homolog 2, mismatch repair system component	protein-coding	Pms2	NA
474	ENSRNOG00000001043	305.209	0.176696	0.0690761	2.55799	0.0105281	0.0793173	100362764	DEAD-box helicase 55	protein-coding	Ddx55	D2
475	ENSRNOG00000001044	704.781	-0.16747	0.0506354	-3.30737	0.000941761	0.0119545	288480	aminoacyl tRNA synthetase complex-interacting multifunctional protein 2	protein-coding	Aimp2	D1
476	ENSRNOG00000001047	1694.16	0.0826496	0.0355636	2.32399	0.0201258	0.125539	363855	mitogen activated protein kinase kinase 7	protein-coding	Map2k7	NA
477	ENSRNOG00000001048	1.05014	-0.765739	1.50585	-0.508509	0.611096	NA	689907	ankyrin repeat domain 61	protein-coding	Ankrd61	NA
478	ENSRNOG00000001049	6540.08	0.0390723	0.0269694	1.44876	0.147403	0.433281	116646	tumor protein, translationally-controlled 1	protein-coding	Tpt1	NA
479	ENSRNOG00000001050	2000.26	-0.134412	0.0441647	-3.04342	0.00233903	0.0245387	27137	eukaryotic translation initiation factor 2 alpha kinase 1	protein-coding	Eif2ak1	D1
480	ENSRNOG00000001052	489.29	-0.165431	0.0695106	-2.37994	0.0173157	0.113609	361074	solute carrier family 25, member 30	protein-coding	Slc25a30	NA
481	ENSRNOG00000001053	2103.52	0.0515357	0.034179	1.50781	0.131602	0.407298	65165	transmembrane p24 trafficking protein 2	protein-coding	Tmed2	NA
482	ENSRNOG00000001055	723.709	-0.0142655	0.0524355	-0.272059	0.785577	0.923084	304469	Rab interacting lysosomal protein-like 1	protein-coding	Rilpl1	NA
483	ENSRNOG00000001056	718.092	-0.152537	0.046714	-3.26534	0.00109334	0.0135006	304204	small nuclear RNA activating complex, polypeptide 2	protein-coding	Snapc2	D1
484	ENSRNOG00000001058	718.211	-0.0986148	0.0572658	-1.72205	0.0850597	0.318321	29635	translocase of inner mitochondrial membrane 44	protein-coding	Timm44	NA
485	ENSRNOG00000001059	324.444	0.0966424	0.073015	1.3236	0.185637	0.491805	288482	ubiquitin specific peptidase 42	protein-coding	Usp42	NA
486	ENSRNOG00000001060	569.177	-0.0453541	0.0616341	-0.735861	0.461815	0.757712	360803	small nuclear ribonucleoprotein U11/U12 subunit 35	protein-coding	Snrnp35	NA
487	ENSRNOG00000001061	645.269	-0.0820279	0.0673907	-1.2172	0.223529	0.542428	288652	Rab interacting lysosomal protein-like 2	protein-coding	Rilpl2	NA
488	ENSRNOG00000001064	1932.45	0.000819415	0.0481606	0.0170142	0.986425	0.996153	304470	strawberry notch homolog 1	protein-coding	Sbno1	NA
489	ENSRNOG00000001065	399.16	-0.214533	0.0579691	-3.70081	0.000214908	0.00353928	116693	cytohesin 3	protein-coding	Cyth3	D1
490	ENSRNOG00000001066	0.225143	0.295581	3.61738	0.0817112	0.934876	NA	498793	inter-alpha-trypsin inhibitor heavy chain 2	protein-coding	Itih2	NA
491	ENSRNOG00000001068	2480.39	-0.091805	0.0360886	-2.54388	0.010963	0.0817611	363875	Rac family small GTPase 1	protein-coding	Rac1	D1
492	ENSRNOG00000001069	226.26	0.174224	0.0954347	1.82558	0.0679129	0.277876	363854	ELAV like RNA binding protein 1	protein-coding	Elavl1	NA
493	ENSRNOG00000001070	370.451	0.194526	0.079256	2.4544	0.0141118	0.0980598	360804	cyclin-dependent kinase 2 associated protein 1	protein-coding	Cdk2ap1	D2
494	ENSRNOG00000001071	0.231661	-0.0503359	3.61695	-0.0139167	0.988896	NA	688606	HIG1 hypoxia inducible domain family, member 2A-like 1	protein-coding	Higd2al1	NA
495	ENSRNOG00000001072	200.604	-0.10104	0.0982634	-1.02826	0.303828	0.629564	304208	ceramide synthase 4	protein-coding	Cers4	NA
496	ENSRNOG00000001073	335.331	0.0348705	0.0749094	0.465502	0.641572	0.862703	498179	mitochondrial translation release factor in rescue	protein-coding	Mtrfr	NA
497	ENSRNOG00000001074	64.6995	0.0901946	0.182583	0.493993	0.621311	0.853009	288654	M-phase phosphoprotein 9	protein-coding	Mphosph9	NA
498	ENSRNOG00000001079	400.248	-0.235491	0.0716742	-3.28557	0.00101776	0.0127739	304289	diacylglycerol lipase, beta	protein-coding	Daglb	D1
499	ENSRNOG00000001080	1081.67	-0.0914553	0.0772254	-1.18426	0.236309	0.559315	288656	ADP-ribosylation factor like GTPase 6 interacting protein 4	protein-coding	Arl6ip4	NA
500	ENSRNOG00000001081	147.208	-0.215809	0.123448	-1.74818	0.0804325	0.308647	288657	2-oxoglutarate and iron-dependent oxygenase domain containing 2	protein-coding	Ogfod2	NA
501	ENSRNOG00000001082	896.11	0.169458	0.0746713	2.26938	0.023245	0.138222	63886	ATP binding cassette subfamily B member 9	protein-coding	Abcb9	NA
502	ENSRNOG00000001083	541.539	-0.00718945	0.0508063	-0.141507	0.88747	0.964463	304290	KDEL endoplasmic reticulum protein retention receptor 2	protein-coding	Kdelr2	NA
503	ENSRNOG00000001086	336.286	-0.0344824	0.0705126	-0.489024	0.624824	0.854437	288659	VPS37B subunit of ESCRT-I	protein-coding	Vps37b	NA
504	ENSRNOG00000001088	140.671	0.042794	0.117021	0.365695	0.714593	0.897699	288414	replication factor C subunit 3	protein-coding	Rfc3	NA
505	ENSRNOG00000001090	512.471	0.252711	0.0830091	3.04438	0.00233157	0.0244781	498130	StAR-related lipid transfer domain containing 13	protein-coding	Stard13	D2
506	ENSRNOG00000001091	817.28	0.0741433	0.0676375	1.09619	0.272998	0.600231	81917	huntingtin interacting protein 1 related	protein-coding	Hip1r	NA
507	ENSRNOG00000001092	135.826	0.192805	0.176362	1.09323	0.274293	0.600802	83504	Klotho	protein-coding	Kl	NA
508	ENSRNOG00000001094	319.431	-0.00555441	0.0892129	-0.0622602	0.950356	0.985682	304293	zinc finger protein 316	protein-coding	Zfp316	NA
509	ENSRNOG00000001098	4606.75	-0.0482482	0.0416081	-1.15959	0.246217	0.570939	304218	PDS5 cohesin associated factor B	protein-coding	Pds5b	NA
510	ENSRNOG00000001099	205.467	0.00126017	0.0837431	0.0150481	0.987994	0.996448	288489	RB-associated KRAB zinc finger	protein-coding	Rbak	NA
511	ENSRNOG00000001101	1067.78	0.0732642	0.0518278	1.41361	0.157477	0.450124	304294	ring finger protein 216	protein-coding	Rnf216	NA
512	ENSRNOG00000001103	132.378	-0.12318	0.122212	-1.00792	0.313495	0.638744	304297	sidekick cell adhesion molecule 1	protein-coding	Sdk1	NA
513	ENSRNOG00000001104	105.696	0.0697978	0.156684	0.445469	0.655981	0.869587	304298	forkhead box K1	protein-coding	Foxk1	NA
514	ENSRNOG00000001106	900.533	-0.13909	0.0542925	-2.56187	0.0104109	0.0787962	687565	density regulated reinitiation and release factor	protein-coding	Denr	D1
515	ENSRNOG00000001108	469.943	-0.0672989	0.0657782	-1.02312	0.306252	0.632004	288416	NEDD4 binding protein 2-like 2	protein-coding	N4bp2l2	NA
516	ENSRNOG00000001111	63.4211	0.313842	0.145476	2.15734	0.0309789	0.168279	360254	BRCA2, DNA repair associated	protein-coding	Brca2	NA
517	ENSRNOG00000001113	667.99	-0.0931593	0.0622739	-1.49596	0.134664	0.411767	304301	monocyte to macrophage differentiation-associated 2	protein-coding	Mmd2	NA
518	ENSRNOG00000001114	1055.78	0.0219538	0.0405988	0.54075	0.58868	0.835358	288498	WD repeat domain, phosphoinositide interacting 2	protein-coding	Wipi2	NA
519	ENSRNOG00000001115	604.739	0.336785	0.0860993	3.91158	9.16934e-05	0.00171884	288499	solute carrier family 29 member 4	protein-coding	Slc29a4	D2
520	ENSRNOG00000001117	247.997	0.0238734	0.0913088	0.261458	0.793739	0.927094	678726	F-box and leucine-rich repeat protein 18	protein-coding	Fbxl18	NA
521	ENSRNOG00000001120	1365.31	0.0686948	0.0519867	1.32139	0.186371	0.492966	360817	mediator complex subunit 13L	protein-coding	Med13l	NA
522	ENSRNOG00000001123	261.471	-0.0495452	0.0908269	-0.545491	0.585416	0.833216	498188	SREBF pathway regulator in golgi 1	protein-coding	Spring1	NA
523	ENSRNOG00000001124	2966.35	-0.0209495	0.0326817	-0.641017	0.521512	0.79714	304521	ring finger protein, transmembrane 2	protein-coding	Rnft2	NA
524	ENSRNOG00000001126	508.042	-0.172829	0.0659824	-2.61932	0.00881064	0.0696641	304522	F-box and WD repeat domain containing 8	protein-coding	Fbxw8	D1
525	ENSRNOG00000001128	1244.98	0.302571	0.063346	4.77649	1.78382e-06	5.60204e-05	288689	tescalcin	protein-coding	Tesc	D2
526	ENSRNOG00000001129	2722.26	-0.0519399	0.0304397	-1.70632	0.0879478	0.324526	360818	F-box protein 21	protein-coding	Fbxo21	NA
527	ENSRNOG00000001130	398.366	-1.5634	0.136613	-11.444	2.52013e-30	6.5294e-28	24598	nitric oxide synthase 1	protein-coding	Nos1	D1
528	ENSRNOG00000001134	332.454	-0.0511602	0.104681	-0.488726	0.625036	0.854491	304528	replication factor C subunit 5	protein-coding	Rfc5	NA
529	ENSRNOG00000001135	3255.56	0.00814319	0.0360498	0.225887	0.821289	0.938257	288692	WD repeat and SOCS box-containing 2	protein-coding	Wsb2	NA
530	ENSRNOG00000001136	8119.8	-0.0266548	0.0305085	-0.873686	0.38229	0.697607	29542	phosphatidylethanolamine binding protein 1	protein-coding	Pebp1	NA
531	ENSRNOG00000001138	664.004	-0.0351305	0.0555781	-0.632091	0.527327	0.798945	304530	TAO kinase 3	protein-coding	Taok3	NA
532	ENSRNOG00000001139	1873.47	-0.00589184	0.0390129	-0.151023	0.879958	0.961683	360819	SDS3 homolog, SIN3A corepressor complex component	protein-coding	Suds3	NA
533	ENSRNOG00000001141	195.992	0.0517815	0.0929122	0.557317	0.577311	0.828999	498189	serine/arginine repetitive matrix 4	protein-coding	Srrm4	NA
534	ENSRNOG00000001142	138.624	-0.0520801	0.0928043	-0.561182	0.574674	0.827429	83803	protein kinase AMP-activated non-catalytic subunit beta 1	protein-coding	Prkab1	NA
535	ENSRNOG00000001143	1909.06	0.191935	0.0667901	2.8737	0.00405695	0.037878	83620	citron rho-interacting serine/threonine kinase	protein-coding	Cit	D2
536	ENSRNOG00000001148	3554.05	0.0265023	0.0388992	0.681307	0.495677	0.781605	64205	ribosomal protein lateral stalk subunit P0	protein-coding	Rplp0	NA
537	ENSRNOG00000001149	197.312	0.149106	0.0782348	1.90588	0.0566656	0.25017	360820	paxillin	protein-coding	Pxn	NA
538	ENSRNOG00000001151	58.1507	-0.0090389	0.160513	-0.0563126	0.955093	0.986852	304539	sirtuin 4	protein-coding	Sirt4	NA
539	ENSRNOG00000001152	29.9211	0.568168	0.297954	1.9069	0.0565335	0.249846	25051	glucagon-like peptide 1 receptor	protein-coding	Glp1r	NA
540	ENSRNOG00000001153	1.10649	0.388432	1.41697	0.27413	0.783985	NA	29526	phospholipase A2 group IB	protein-coding	Pla2g1b	NA
541	ENSRNOG00000001156	365.067	0.05132	0.0811074	0.632741	0.526903	0.79875	259272	musashi RNA-binding protein 1	protein-coding	Msi1	NA
542	ENSRNOG00000001157	10.6941	0.190112	0.428279	0.443897	0.657117	0.869931	365544	uromodulin-like 1	protein-coding	Umodl1	NA
543	ENSRNOG00000001158	1864.31	0.041561	0.0588021	0.706794	0.479694	0.76977	85264	ATP binding cassette subfamily G member 1	protein-coding	Abcg1	NA
544	ENSRNOG00000001159	0.0403212	0.625323	3.61802	0.172836	0.86278	NA	25563	trefoil factor 3	protein-coding	Tff3	NA
545	ENSRNOG00000001160	282.252	0.078352	0.0662662	1.18238	0.237054	0.559997	691278	TP53 regulated inhibitor of apoptosis 1	protein-coding	Triap1	NA
546	ENSRNOG00000001162	0	NA	NA	NA	NA	NA	116592	trefoil factor 2	protein-coding	Tff2	NA
547	ENSRNOG00000001163	122.077	0.15293	0.134692	1.1354	0.256209	0.581381	288701	serine and arginine rich splicing factor 9	protein-coding	Srsf9	NA
548	ENSRNOG00000001164	0	NA	NA	NA	NA	NA	117270	trefoil factor 1	protein-coding	Tff1	NA
549	ENSRNOG00000001165	0	NA	NA	NA	NA	NA	309665	transmembrane serine protease 3	protein-coding	Tmprss3	NA
550	ENSRNOG00000001167	0.701197	0.657738	1.68369	0.390653	0.696054	NA	309666	ubiquitin associated and SH3 domain containing, A	protein-coding	Ubash3a	NA
551	ENSRNOG00000001169	286.383	0.0556891	0.0722067	0.771245	0.440562	0.744116	294321	solute carrier family 37 member 1	protein-coding	Slc37a1	NA
552	ENSRNOG00000001170	4668.35	-0.00532773	0.0584289	-0.0911832	0.927347	0.977085	25282	cytochrome c oxidase subunit 6A1	protein-coding	Cox6a1	NA
553	ENSRNOG00000001171	638.63	-0.033611	0.0555123	-0.605468	0.544868	0.8096	304542	coenzyme Q5, methyltransferase	protein-coding	Coq5	NA
554	ENSRNOG00000001172	4412.57	0.0861521	0.0333198	2.58562	0.00972052	0.0747472	288710	ring finger protein 10	protein-coding	Rnf10	D2
555	ENSRNOG00000001173	1159	0.111148	0.0854687	1.30045	0.193447	0.504535	171051	calcium binding protein 1	protein-coding	Cabp1	NA
556	ENSRNOG00000001174	475.138	-0.642133	0.0714608	-8.98581	2.56833e-19	3.58307e-17	191569	phosphodiesterase 9A	protein-coding	Pde9a	D1
557	ENSRNOG00000001177	79.3795	-0.015659	0.146459	-0.106917	0.914855	0.973425	64304	acyl-CoA dehydrogenase short chain	protein-coding	Acads	NA
558	ENSRNOG00000001178	1926.66	-0.026662	0.0453515	-0.587898	0.556601	0.814906	360822	signal peptide peptidase like 3	protein-coding	Sppl3	NA
559	ENSRNOG00000001181	76.7814	-0.0313502	0.152504	-0.20557	0.837127	0.944102	690032	WD repeat domain 4	protein-coding	Wdr4	NA
560	ENSRNOG00000001182	1152.01	-0.00385824	0.043966	-0.087755	0.930071	0.978114	64539	NADH:ubiquinone oxidoreductase subunit V3	protein-coding	Ndufv3	NA
561	ENSRNOG00000001183	0.205826	0.613014	3.59273	0.170626	0.864518	NA	24817	HNF1 homeobox A	protein-coding	Hnf1a	NA
562	ENSRNOG00000001184	220.867	0.151834	0.111839	1.35762	0.174585	0.476497	294322	PBX/knotted 1 homeobox 1	protein-coding	Pknox1	NA
563	ENSRNOG00000001185	5581.42	-0.0326114	0.0417282	-0.78152	0.434497	0.738965	288704	similar to human chromosome 12 open reading frame 43	protein-coding	C12h12orf43	NA
564	ENSRNOG00000001187	1.01484	1.4954	1.19296	1.25352	0.210015	NA	304545	2'-5'-oligoadenylate synthetase-like	protein-coding	Oasl	NA
565	ENSRNOG00000001189	304.257	0.312708	0.125104	2.49958	0.012434	0.0895307	59329	salt-inducible kinase 1	protein-coding	Sik1	D2
566	ENSRNOG00000001190	658.791	0.212491	0.0796333	2.66837	0.00762212	0.0621291	304546	GIT ArfGAP 2	protein-coding	Git2	D2
567	ENSRNOG00000001191	616.909	-0.106238	0.0670923	-1.58347	0.113315	0.374977	304547	trichoplein, keratin filament binding	protein-coding	Tchp	NA
568	ENSRNOG00000001192	130.031	0.201397	0.104378	1.9295	0.0536686	0.242503	288707	glycolipid transfer protein	protein-coding	Gltp	NA
569	ENSRNOG00000001193	12.3959	-0.427328	0.394999	-1.08185	0.279321	0.606312	499413	heat shock transcription factor 2 binding protein	protein-coding	Hsf2bp	NA
570	ENSRNOG00000001194	251.725	0.0696543	0.121418	0.573671	0.56619	0.821979	309673	ribosomal RNA processing 1B	protein-coding	Rrp1b	NA
571	ENSRNOG00000001195	1.83365	0.293847	1.0181	0.288622	0.772871	NA	66026	transient receptor potential cation channel, subfamily V, member 4	protein-coding	Trpv4	NA
572	ENSRNOG00000001198	558.415	0.195522	0.0660844	2.95868	0.00308965	0.0306619	498193	family with sequence similarity 222, member A	protein-coding	Fam222a	D2
573	ENSRNOG00000001199	948.616	-0.0174076	0.0548245	-0.317516	0.750852	0.910408	117241	POP5 homolog, ribonuclease P/MRP subunit	protein-coding	Pop5	NA
574	ENSRNOG00000001201	787.133	-0.0720237	0.0617838	-1.16574	0.24372	0.567652	25308	cystatin B	protein-coding	Cstb	NA
575	ENSRNOG00000001203	1293.29	-0.0473362	0.0512438	-0.923746	0.355619	0.675261	309674	ribosomal RNA processing 1	protein-coding	Rrp1	NA
576	ENSRNOG00000001204	819.075	0.197149	0.0538488	3.66115	0.000251083	0.00400767	360823	ankyrin repeat domain 13a	protein-coding	Ankrd13a	D2
577	ENSRNOG00000001205	3500.86	0.0806875	0.0332004	2.43032	0.0150856	0.1029	294324	1-acylglycerol-3-phosphate O-acyltransferase 3	protein-coding	Agpat3	NA
578	ENSRNOG00000001210	839.145	-0.00511982	0.0449673	-0.113856	0.909352	0.972222	690297	PWP2, small subunit processome component	protein-coding	Pwp2	NA
579	ENSRNOG00000001211	1621.38	-0.12738	0.0494507	-2.57591	0.0099977	0.076426	294326	glutamine amidotransferase class 1 domain containing 3A	protein-coding	Gatd3a	D1
580	ENSRNOG00000001212	0	NA	NA	NA	NA	NA	309680	DNA methyltransferase 3 like	protein-coding	Dnmt3l	NA
581	ENSRNOG00000001213	0.459194	0.207696	2.02517	0.102557	0.918314	NA	294328	autoimmune regulator	protein-coding	Aire	NA
582	ENSRNOG00000001214	3776.22	-0.0575606	0.0327078	-1.75985	0.078434	0.303709	25741	phosphofructokinase, liver type	protein-coding	Pfkl	NA
583	ENSRNOG00000001215	563.809	-0.0669336	0.0649	-1.03133	0.302384	0.628185	309681	cilia and flagella associated protein 410	protein-coding	Cfap410	NA
584	ENSRNOG00000001216	678.127	0.018488	0.0550947	0.335567	0.737197	0.906184	294329	transient receptor potential cation channel, subfamily M, member 2	protein-coding	Trpm2	NA
585	ENSRNOG00000001217	30.779	-0.140626	0.249449	-0.563747	0.572926	0.826055	246773	leucine rich repeat containing 3	protein-coding	Lrrc3	NA
586	ENSRNOG00000001218	0	NA	NA	NA	NA	NA	NA	NA	NA	NA	NA
587	ENSRNOG00000001219	6.39505	-0.101644	0.437356	-0.232405	0.816223	0.935363	365546	thrombospondin-type laminin G domain and EAR repeats	protein-coding	Tspear	NA
588	ENSRNOG00000001222	678.228	-0.0639345	0.0495142	-1.29124	0.196622	0.508428	294331	ubiquitin-conjugating enzyme E2G 2	protein-coding	Ube2g2	NA
589	ENSRNOG00000001223	243.535	-0.0164547	0.0890703	-0.184739	0.853434	0.950086	365548	PTTG1 interacting protein	protein-coding	Pttg1ip	NA
590	ENSRNOG00000001224	10.6667	0.25998	0.391534	0.664002	0.506689	0.788877	309684	integrin subunit beta 2	protein-coding	Itgb2	NA
591	ENSRNOG00000001225	747.061	0.152925	0.073726	2.07423	0.0380579	0.192859	294333	SLX9 ribosome biogenesis factor	protein-coding	Slx9	NA
592	ENSRNOG00000001226	0.0840542	0.97021	3.61802	0.268161	0.788576	NA	NA	NA	NA	NA	NA
593	ENSRNOG00000001227	6027.3	0.161324	0.0428178	3.76769	0.000164767	0.00281247	25367	adenosine deaminase, RNA-specific, B1	protein-coding	Adarb1	D2
594	ENSRNOG00000001228	733.695	-0.0366345	0.047376	-0.773271	0.439362	0.742972	309686	protein O-fucosyltransferase 2	protein-coding	Pofut2	NA
595	ENSRNOG00000001229	307.638	0.0811399	0.124193	0.653338	0.513538	0.792913	85251	collagen type XVIII alpha 1 chain	protein-coding	Col18a1	NA
596	ENSRNOG00000001232	105.132	-0.0437744	0.110803	-0.395066	0.692794	0.887032	29723	solute carrier family 19 member 1	protein-coding	Slc19a1	NA
597	ENSRNOG00000001235	1178.34	-0.00457335	0.0675397	-0.0677135	0.946014	0.984557	81663	G protein subunit alpha 12	protein-coding	Gna12	NA
598	ENSRNOG00000001236	384.216	0.0989343	0.0784968	1.26036	0.207539	0.521056	498150	BRCA1-associated ATM activator 1	protein-coding	Brat1	NA
599	ENSRNOG00000001237	1925.52	-0.127126	0.0424182	-2.99696	0.00272689	0.0278036	94165	calcineurin binding protein 1	protein-coding	Cabin1	D1
600	ENSRNOG00000001238	1083.35	0.0124742	0.0368442	0.338567	0.734936	0.905557	360807	arginine and serine rich coiled-coil 2	protein-coding	Rsrc2	NA
601	ENSRNOG00000001241	376.337	0.152596	0.0795458	1.91834	0.0550679	0.246599	304318	IQ motif containing E	protein-coding	Iqce	NA
602	ENSRNOG00000001242	78.234	0.271836	0.161552	1.68265	0.0924424	0.333478	499422	glutathione S-transferase, theta 3	protein-coding	Gstt3	NA
603	ENSRNOG00000001243	302.446	0.104907	0.0775539	1.3527	0.176152	0.47951	288661	zinc finger CCHC-type containing 8	protein-coding	Zcchc8	NA
604	ENSRNOG00000001245	1106.92	-0.200798	0.0483319	-4.15457	3.25899e-05	0.000717393	294336	poly(rC) binding protein 3	protein-coding	Pcbp3	D1
605	ENSRNOG00000001247	1436.18	0.179606	0.0469745	3.82347	0.000131587	0.00233113	65201	CAP-GLY domain containing linker protein 1	protein-coding	Clip1	D2
606	ENSRNOG00000001249	25.3283	0.478873	0.32344	1.48056	0.138723	0.419581	294337	collagen type VI alpha 1 chain	protein-coding	Col6a1	NA
607	ENSRNOG00000001250	67.269	0.238958	0.166678	1.43365	0.151672	0.440386	170905	LFNG O-fucosylpeptide 3-beta-N-acetylglucosaminyltransferase	protein-coding	Lfng	NA
608	ENSRNOG00000001251	3.09408	0.0701112	0.701746	0.0999097	0.920416	0.974797	117130	galectin-related inter-fiber protein	protein-coding	Grifin	NA
609	ENSRNOG00000001252	411.532	-0.113141	0.0609548	-1.85615	0.0634317	0.267043	304322	carbohydrate sulfotransferase 12	protein-coding	Chst12	NA
610	ENSRNOG00000001253	2942.89	-0.00650213	0.0393374	-0.165291	0.868715	0.956628	288516	eukaryotic translation initiation factor 3, subunit B	protein-coding	Eif3b	NA
611	ENSRNOG00000001254	18.597	0.631751	0.253327	2.49382	0.0126377	0.0903255	361821	collagen type VI alpha 2 chain	protein-coding	Col6a2	D2
612	ENSRNOG00000001255	503.225	0.108341	0.0734204	1.47563	0.140043	0.421467	304479	MLX interacting protein	protein-coding	Mlxip	NA
613	ENSRNOG00000001256	1757.02	-0.0571779	0.0516515	-1.10699	0.268296	0.595352	288663	ataxin 2	protein-coding	Atxn2	NA
614	ENSRNOG00000001258	326.013	-0.29714	0.0927071	-3.20514	0.00134995	0.0159759	288504	sorting nexin 8	protein-coding	Snx8	D1
615	ENSRNOG00000001259	414.802	-0.137115	0.108251	-1.26665	0.205282	0.51826	288665	cut-like homeobox 2	protein-coding	Cux2	NA
616	ENSRNOG00000001260	24.2941	0.0699147	0.23337	0.299588	0.764492	0.915188	117260	nudix hydrolase 1	protein-coding	Nudt1	NA
617	ENSRNOG00000001261	26.2591	-0.125067	0.478075	-0.261606	0.793625	0.927036	89833	formimidoyltransferase cyclodeaminase	protein-coding	Ftcd	NA
618	ENSRNOG00000001265	249.794	0.0172954	0.0977875	0.176867	0.859613	0.95268	680006	mitotic arrest deficient 1 like 1	protein-coding	Mad1l1	NA
619	ENSRNOG00000001269	7034.98	-0.0573691	0.0444764	-1.28988	0.197093	0.509101	24669	protein phosphatase 1 catalytic subunit gamma	protein-coding	Ppp1cc	NA
620	ENSRNOG00000001270	79.8546	-0.745647	0.192391	-3.87568	0.000106327	0.00194051	304485	hydrogen voltage-gated channel 1	protein-coding	Hvcn1	D1
621	ENSRNOG00000001271	10.2047	0.293618	0.455578	0.644497	0.519254	0.795725	294770	caspase recruitment domain family, member 6	protein-coding	Card6	NA
622	ENSRNOG00000001272	1654.23	0.0383437	0.0372641	1.02897	0.303493	0.629504	294339	minichromosome maintenance complex component 3 associated protein	protein-coding	Mcm3ap	NA
623	ENSRNOG00000001273	457.795	0.171457	0.133497	1.28435	0.19902	0.511137	100361517	proteasome assembly chaperone 3	protein-coding	Psmg3	NA
624	ENSRNOG00000001274	2700.71	0.0426134	0.0517962	0.822713	0.410671	0.723637	288666	VPS29 retromer complex component	protein-coding	Vps29	NA
625	ENSRNOG00000001275	0.985568	0.148106	1.33779	0.110709	0.911847	NA	304325	transmembrane protein 184A	protein-coding	Tmem184a	NA
626	ENSRNOG00000001276	1054.52	-0.0334903	0.0476556	-0.702757	0.482207	0.771847	309692	pericentrin	protein-coding	Pcnt	NA
627	ENSRNOG00000001278	608.179	0.0489941	0.0560799	0.873649	0.38231	0.697607	360810	GPN-loop GTPase 3	protein-coding	Gpn3	NA
628	ENSRNOG00000001283	944.728	-0.0837568	0.0454363	-1.84339	0.065272	0.272057	304490	anaphase promoting complex subunit 7	protein-coding	Anapc7	NA
629	ENSRNOG00000001284	1.0072	-0.297921	1.53775	-0.193739	0.846381	NA	29375	UNC homeobox	protein-coding	Uncx	NA
630	ENSRNOG00000001285	20375.7	0.114689	0.0295743	3.87799	0.000105325	0.00192949	29693	ATPase sarcoplasmic/endoplasmic reticulum Ca2+ transporting 2	protein-coding	Atp2a2	D2
631	ENSRNOG00000001287	2.41144	-0.482194	0.858296	-0.561803	0.57425	NA	171104	G protein-coupled estrogen receptor 1	protein-coding	Gper1	NA
632	ENSRNOG00000001288	169.755	-0.00710835	0.0886472	-0.080187	0.936089	0.980252	498153	G protein-coupled receptor 146	protein-coding	Gpr146	NA
633	ENSRNOG00000001289	335.685	-0.279097	0.0648752	-4.30206	1.69219e-05	0.00040446	498154	hypothetical protein LOC498154	protein-coding	LOC498154	D1
634	ENSRNOG00000001293	1406.76	-0.0716366	0.0371544	-1.92808	0.0538454	0.242773	288518	guided entry of tail-anchored proteins factor 4	protein-coding	Get4	NA
635	ENSRNOG00000001294	567.591	0.00363948	0.093901	0.0387587	0.969083	0.991667	373066	intraflagellar transport 81	protein-coding	Ift81	NA
636	ENSRNOG00000001295	1556.3	-0.00921593	0.0770445	-0.119618	0.904786	0.969576	25742	S100 calcium binding protein B	protein-coding	S100b	NA
637	ENSRNOG00000001296	35.416	0.0705313	0.268095	0.263084	0.792486	0.926279	29665	purinergic receptor P2X 7	protein-coding	P2rx7	NA
638	ENSRNOG00000001297	1456.45	-0.16386	0.0659525	-2.48452	0.0129727	0.0922651	499420	protein arginine methyltransferase 2	protein-coding	Prmt2	D1
639	ENSRNOG00000001298	0	NA	NA	NA	NA	NA	294342	solute carrier family 5 (neutral amino acid transporters, system A), member 4b	protein-coding	Slc5a4b	NA
640	ENSRNOG00000001299	1828.81	0.0059418	0.0521452	0.113947	0.90928	0.972222	360773	Sad1 and UNC84 domain containing 1	protein-coding	Sun1	NA
641	ENSRNOG00000001300	300.481	-0.0299074	0.0834513	-0.358381	0.720058	0.898848	29659	purinergic receptor P2X 4	protein-coding	P2rx4	NA
642	ENSRNOG00000001302	10232.3	2.31267	0.0673173	34.3548	1.19466e-258	3.46665e-255	25369	adenosine A2a receptor	protein-coding	Adora2a	D2
643	ENSRNOG00000001303	783.681	0.199908	0.07224	2.76728	0.00565261	0.0490807	361828	sperm antigen with calponin homology and coiled-coil domains 1-like	protein-coding	Specc1l	D2
644	ENSRNOG00000001304	4795.19	0.0676767	0.0496774	1.36232	0.173096	0.473948	309696	BCR activator of RhoGEF and GTPase	protein-coding	Bcr	NA
645	ENSRNOG00000001309	3226.57	-0.00746211	0.0575215	-0.129727	0.896782	0.967058	83506	calcium/calmodulin-dependent protein kinase kinase 2	protein-coding	Camkk2	NA
646	ENSRNOG00000001311	615.585	-0.355132	0.090548	-3.92203	8.78058e-05	0.00166098	690407	RAB36, member RAS oncogene family	protein-coding	Rab36	D1
647	ENSRNOG00000001312	304.216	-0.0802712	0.111526	-0.719751	0.471678	0.764731	25266	platelet derived growth factor subunit A	protein-coding	Pdgfa	NA
648	ENSRNOG00000001313	698.488	-0.29058	0.0563945	-5.15262	2.56871e-07	9.89802e-06	25740	G protein subunit alpha z	protein-coding	Gnaz	D1
649	ENSRNOG00000001314	1377.15	0.159788	0.0473396	3.37535	0.000737225	0.00974172	304334	FAM20C, golgi associated secretory pathway kinase	protein-coding	Fam20c	D2
650	ENSRNOG00000001315	10.6401	0.468936	0.545848	0.859095	0.390288	0.705161	365552	radial spoke head 14 homolog	protein-coding	Rsph14	NA
651	ENSRNOG00000001316	4970.41	-0.0496975	0.0310836	-1.59883	0.109858	0.367942	288671	anaphase-promoting complex subunit 5	protein-coding	Anapc5	NA
652	ENSRNOG00000001317	907.209	0.188666	0.0608702	3.09948	0.00193862	0.0210378	304337	zinc finger protein 68	protein-coding	Zfp68	D2
653	ENSRNOG00000001323	434.001	-0.0100982	0.0774045	-0.130461	0.896202	0.967058	360775	zinc finger protein 157	protein-coding	Zfp157	NA
654	ENSRNOG00000001324	6.32218	-0.171107	0.446492	-0.383225	0.701553	0.891826	246281	acetylserotonin O-methyltransferase	protein-coding	Asmt	NA
655	ENSRNOG00000001325	53.1206	-0.102114	0.224676	-0.454495	0.649472	0.866341	246144	interleukin 3 receptor subunit alpha	protein-coding	Il3ra	NA
656	ENSRNOG00000001329	98.291	0.467839	0.166642	2.80745	0.00499349	0.0444482	288529	gap junction protein, gamma 3	protein-coding	Gjc3	D2
657	ENSRNOG00000001331	1805.52	0.14327	0.0505367	2.83496	0.00458309	0.041586	282845	ring finger protein 34	protein-coding	Rnf34	D2
658	ENSRNOG00000001333	0	NA	NA	NA	NA	NA	25294	alpha-2-glycoprotein 1, zinc-binding	protein-coding	Azgp1	NA
659	ENSRNOG00000001335	424.646	0.0374693	0.0969498	0.386481	0.69914	0.890903	498160	zinc finger with KRAB and SCAN domains 1	protein-coding	Zkscan1	NA
660	ENSRNOG00000001336	61.9728	0.0931408	0.244926	0.380281	0.703737	0.892346	304496	ORAI calcium release-activated calcium modulator 1	protein-coding	Orai1	NA
661	ENSRNOG00000001337	882.376	0.100966	0.0714599	1.4129	0.157686	0.450544	100359816	SET domain containing 1B, histone lysine methyltransferase	protein-coding	Setd1b	NA
662	ENSRNOG00000001338	2.50716	0.660141	0.743038	0.888436	0.374306	NA	29531	4-hydroxyphenylpyruvate dioxygenase	protein-coding	Hpd	NA
663	ENSRNOG00000001342	24.7135	-0.494226	0.25532	-1.93571	0.0529026	0.24039	NA	NA	NA	NA	NA
664	ENSRNOG00000001345	784.084	0.120475	0.0621255	1.93922	0.0524749	0.23927	498183	MAPK activated protein kinase 5	protein-coding	Mapkapk5	NA
665	ENSRNOG00000001346	2403.06	-0.0388734	0.0612408	-0.634763	0.525583	0.798137	304343	COP9 signalosome subunit 6	protein-coding	Cops6	NA
666	ENSRNOG00000001347	347.093	-0.064429	0.122751	-0.524877	0.599669	0.841327	56777	ADAM metallopeptidase domain 1a	protein-coding	Adam1a	NA
667	ENSRNOG00000001348	2552.3	-0.073148	0.0419653	-1.74306	0.0813231	0.310586	117030	endoplasmic reticulum protein 29	protein-coding	Erp29	NA
668	ENSRNOG00000001349	288.641	0.214522	0.0693418	3.09369	0.00197685	0.0213408	288532	minichromosome maintenance complex component 7	protein-coding	Mcm7	D2
669	ENSRNOG00000001350	858.246	-0.0299618	0.0547346	-0.547402	0.584103	0.832709	360811	N(alpha)-acetyltransferase 25, NatB auxiliary subunit	protein-coding	Naa25	NA
670	ENSRNOG00000001351	684.083	0.0711013	0.0479546	1.48268	0.138159	0.418662	114635	TRAF type zinc finger domain containing 1	protein-coding	Trafd1	NA
671	ENSRNOG00000001352	4408.76	0.0805935	0.0337726	2.38636	0.0170162	0.112173	304503	HECT domain E3 ubiquitin protein ligase 4	protein-coding	Hectd4	NA
672	ENSRNOG00000001353	1103.79	-0.122524	0.0878859	-1.39413	0.16328	0.459291	304344	adaptor related protein complex 4 subunit mu 1	protein-coding	Ap4m1	NA
673	ENSRNOG00000001355	609.024	-0.0215101	0.049235	-0.436886	0.662194	0.870963	288533	TATA-box binding protein associated factor 6	protein-coding	Taf6	NA
674	ENSRNOG00000001360	6.63032	-0.0739407	0.449223	-0.164597	0.869261	0.956628	114522	STAG3 cohesin complex component	protein-coding	Stag3	NA
675	ENSRNOG00000001367	5.63668	0.11943	0.574027	0.208056	0.835185	0.943164	171517	glypican 2	protein-coding	Gpc2	NA
676	ENSRNOG00000001368	1590.14	0.121433	0.0655206	1.85336	0.0638308	0.267975	171039	rabphilin 3A	protein-coding	Rph3a	NA
677	ENSRNOG00000001369	1.06072	1.98791	1.68597	1.17909	0.238363	NA	192281	2'-5' oligoadenylate synthetase 1A	protein-coding	Oas1a	NA
678	ENSRNOG00000001374	1346.13	-0.419991	0.0631554	-6.65012	2.92852e-11	2.21301e-09	360814	RAS protein activator like 1	protein-coding	Rasal1	D1
679	ENSRNOG00000001375	8.95649	-0.351329	0.443133	-0.79283	0.427877	0.734857	498166	galactose-3-O-sulfotransferase 4	protein-coding	Gal3st4	NA
680	ENSRNOG00000001376	212.443	-0.0950112	0.111439	-0.852588	0.393888	0.708252	315306	methyltransferase like 7A	protein-coding	Mettl7a	NA
681	ENSRNOG00000001377	920.516	-0.0523865	0.0432802	-1.2104	0.226124	0.545897	360815	DEAD-box helicase 54	protein-coding	Ddx54	NA
682	ENSRNOG00000001379	7.30364	0.280131	0.591383	0.473688	0.635722	0.859364	170509	cytochrome P450, family 3, subfamily a, polypeptide 62	protein-coding	Cyp3a62	NA
683	ENSRNOG00000001383	38.5219	-0.099112	0.24172	-0.410028	0.681785	0.881133	498185	solute carrier family 8 member B1	protein-coding	Slc8b1	NA
684	ENSRNOG00000001385	1023.7	-0.00960372	0.0482904	-0.198874	0.842361	0.946048	246120	phospholipase B domain containing 2	protein-coding	Plbd2	NA
685	ENSRNOG00000001387	1078.54	-0.0241751	0.0422772	-0.571825	0.567441	0.822615	304361	methylphosphate capping enzyme	protein-coding	Mepce	NA
686	ENSRNOG00000001388	1.75747	0.489896	0.883484	0.554505	0.579234	NA	25044	serine dehydratase	protein-coding	Sds	NA
687	ENSRNOG00000001389	4.24664	0.000159215	0.612989	0.000259736	0.999793	0.999915	84021	insulin receptor substrate 3	protein-coding	Irs3	NA
688	ENSRNOG00000001391	20.951	-0.0507359	0.300121	-0.169051	0.865756	0.955487	360816	serine dehydratase-like	protein-coding	Sdsl	NA
689	ENSRNOG00000001392	2.92888	1.39198	0.757165	1.83841	0.0660018	NA	124451	LIM homeobox 5	protein-coding	Lhx5	NA
690	ENSRNOG00000001396	329.229	0.0696648	0.0739405	0.942174	0.346104	0.668836	288557	motile sperm domain containing 3	protein-coding	Mospd3	NA
691	ENSRNOG00000001397	234.622	0.0738362	0.106402	0.693938	0.487721	0.776015	304512	RNA binding motif protein 19	protein-coding	Rbm19	NA
692	ENSRNOG00000001399	0	NA	NA	NA	NA	NA	304514	T-box transcription factor 5	protein-coding	Tbx5	NA
693	ENSRNOG00000001402	104.717	0.136156	0.122405	1.11233	0.265995	0.592655	360779	leucine rich repeats and calponin homology domain containing 4	protein-coding	Lrch4	NA
694	ENSRNOG00000001404	1785.95	-0.0898173	0.0497396	-1.80575	0.0709574	0.285582	304375	ArfGAP with FG repeats 2	protein-coding	Agfg2	NA
695	ENSRNOG00000001407	15.9853	0.250172	0.270289	0.925572	0.354669	0.674251	288562	transferrin receptor 2	protein-coding	Tfr2	NA
696	ENSRNOG00000001408	1959.71	-0.0494811	0.0452556	-1.09337	0.274231	0.600802	288563	actin-like 6B	protein-coding	Actl6b	NA
697	ENSRNOG00000001409	9734.28	0.0146337	0.0312689	0.467994	0.639789	0.861663	81667	G protein subunit beta 2	protein-coding	Gnb2	NA
698	ENSRNOG00000001410	493.784	0.0795331	0.0829631	0.958657	0.337732	0.661378	304378	GRB10 interacting GYF protein 1	protein-coding	Gigyf1	NA
699	ENSRNOG00000001412	0.0431231	0.643457	3.61802	0.177848	0.858842	NA	24335	erythropoietin	protein-coding	Epo	NA
700	ENSRNOG00000001414	92.0544	0.0510615	0.146657	0.348171	0.727712	0.90204	24617	serpin family E member 1	protein-coding	Serpine1	NA
701	ENSRNOG00000001415	4133.15	-0.0395697	0.0465401	-0.850228	0.395199	0.708791	360785	adaptor related protein complex 1 subunit sigma 1	protein-coding	Ap1s1	NA
702	ENSRNOG00000001416	9140.98	-0.109488	0.0612907	-1.78637	0.0740387	0.293184	29461	VGF nerve growth factor inducible	protein-coding	Vgf	NA
703	ENSRNOG00000001417	319.154	-0.00384399	0.0672807	-0.0571336	0.954439	0.986852	288583	procollagen-lysine, 2-oxoglutarate 5-dioxygenase 3	protein-coding	Plod3	NA
704	ENSRNOG00000001418	960.764	-0.0567645	0.0566748	-1.00158	0.316546	0.641447	100360077	zinc finger, HIT-type containing 1	protein-coding	Znhit1	NA
705	ENSRNOG00000001419	18.4975	-0.313034	0.295411	-1.05965	0.289302	0.616551	304388	claudin 15	protein-coding	Cldn15	NA
706	ENSRNOG00000001420	1600.58	-0.109526	0.0542582	-2.01861	0.043528	0.211008	288584	fission, mitochondrial 1	protein-coding	Fis1	NA
707	ENSRNOG00000001422	1.9022	-0.184096	0.956749	-0.192418	0.847414	NA	685612	collagen type XXVI alpha 1 chain	protein-coding	Col26a1	NA
708	ENSRNOG00000001424	2438.66	0.130627	0.0419054	3.11718	0.00182592	0.020177	116639	cut-like homeobox 1	protein-coding	Cux1	D2
709	ENSRNOG00000001425	45.7056	-0.128826	0.177322	-0.726512	0.467525	0.761144	114203	SH2B adaptor protein 2	protein-coding	Sh2b2	NA
710	ENSRNOG00000001427	1916.08	-0.146571	0.0427524	-3.42838	0.000607194	0.00830021	304592	ORAI calcium release-activated calcium modulator 2	protein-coding	Orai2	D1
711	ENSRNOG00000001428	128.839	-0.0388162	0.112623	-0.344657	0.730352	0.903304	288587	alkB homolog 4, lysine demethylase	protein-coding	Alkbh4	NA
712	ENSRNOG00000001429	326.089	0.0522472	0.0797938	0.654778	0.512611	0.792857	304396	leucine-rich repeats and WD repeat domain containing 1	protein-coding	Lrwd1	NA
713	ENSRNOG00000001430	403.614	-0.0100193	0.068588	-0.146079	0.883859	0.963066	288588	RNA polymerase II subunit J	protein-coding	Polr2j	NA
714	ENSRNOG00000001431	8.32075	0.887057	0.467634	1.8969	0.0578405	0.253384	288589	RAS p21 protein activator 4	protein-coding	Rasa4	NA
715	ENSRNOG00000001432	150.277	-0.0597707	0.0985049	-0.606779	0.543998	0.809275	304591	deltex E3 ubiquitin ligase 2	protein-coding	Dtx2	NA
716	ENSRNOG00000001434	0.330928	-0.0476471	2.88057	-0.0165409	0.986803	NA	114639	zona pellucida glycoprotein 3	protein-coding	Zp3	NA
717	ENSRNOG00000001435	21.1837	-0.0786462	0.259453	-0.303124	0.761796	0.913816	304401	scavenger receptor cysteine rich family member with 4 domains	protein-coding	Ssc4d	NA
718	ENSRNOG00000001436	25975.3	-0.00222775	0.0312737	-0.0712339	0.943212	0.983016	56010	tyrosine 3-monooxygenase/tryptophan 5-monooxygenase activation protein, gamma	protein-coding	Ywhag	NA
719	ENSRNOG00000001439	1495.06	-0.010418	0.0476605	-0.218587	0.826971	0.939712	685890	serine/arginine repetitive matrix 3	protein-coding	Srrm3	NA
720	ENSRNOG00000001440	5645.06	-0.0520981	0.0277509	-1.87735	0.0604706	0.261121	81829	malate dehydrogenase 2	protein-coding	Mdh2	NA
721	ENSRNOG00000001441	337.355	0.106376	0.0685857	1.55099	0.120905	0.389219	288591	transmembrane protein 120A	protein-coding	Tmem120a	NA
722	ENSRNOG00000001442	4516.5	-0.117704	0.0584482	-2.01381	0.0440293	0.212586	29441	cytochrome p450 oxidoreductase	protein-coding	Por	NA
723	ENSRNOG00000001443	1310.29	-0.134352	0.0500833	-2.68257	0.00730589	0.0600914	360793	rhomboid domain containing 2	protein-coding	Rhbdd2	D1
724	ENSRNOG00000001444	0	NA	NA	NA	NA	NA	685958	C-C motif chemokine ligand 26	protein-coding	Ccl26	NA
725	ENSRNOG00000001448	422.604	0.237643	0.0739178	3.21496	0.00130461	0.0155919	192154	huntingtin interacting protein 1	protein-coding	Hip1	D2
726	ENSRNOG00000001449	2213.89	0.0391849	0.0371693	1.05423	0.291779	0.618317	113975	POM121 transmembrane nucleoporin	protein-coding	Pom121	NA
727	ENSRNOG00000001450	294.543	0.0782656	0.072206	1.08392	0.2784	0.605689	288595	NOP2/Sun RNA methyltransferase 5	protein-coding	Nsun5	NA
728	ENSRNOG00000001451	0.327937	1.50945	2.85724	0.528288	0.5973	NA	288597	FKBP prolyl isomerase family member 6	protein-coding	Fkbp6	NA
729	ENSRNOG00000001452	98.1653	-0.122342	0.151897	-0.805429	0.420572	0.72994	266608	frizzled class receptor 9	protein-coding	Fzd9	NA
730	ENSRNOG00000001453	2706.81	0.132839	0.0380925	3.48728	0.000487969	0.00691401	368002	bromodomain adjacent to zinc finger domain, 1B	protein-coding	Baz1b	D2
731	ENSRNOG00000001454	6847.23	-0.0648726	0.0322683	-2.01041	0.0443875	0.213498	288599	eukaryotic translation initiation factor 4H	protein-coding	Eif4h	NA
732	ENSRNOG00000001455	156.57	0.0373613	0.0999192	0.373915	0.708467	0.895162	308173	kinesin family member 13A	protein-coding	Kif13a	NA
733	ENSRNOG00000001456	791.254	0.072617	0.0540818	1.34273	0.179361	0.483537	25281	nucleoporin 153	protein-coding	Nup153	NA
734	ENSRNOG00000001457	349.743	-0.0100603	0.0809052	-0.124347	0.901041	0.968494	116468	replication factor C subunit 2	protein-coding	Rfc2	NA
735	ENSRNOG00000001465	3914.6	0.0512327	0.0570631	0.897826	0.369279	0.687822	363513	iduronate 2-sulfatase	protein-coding	Ids	NA
736	ENSRNOG00000001466	0	NA	NA	NA	NA	NA	100361492	cytochrome P450, family 2, subfamily c, polypeptide 55	protein-coding	Cyp2c55	NA
737	ENSRNOG00000001469	23.7409	0.0886067	0.269424	0.328875	0.74225	0.907884	25043	elastin	protein-coding	Eln	NA
738	ENSRNOG00000001470	1236.76	0.0257796	0.0748153	0.344576	0.730413	0.903304	65172	LIM domain kinase 1	protein-coding	Limk1	NA
739	ENSRNOG00000001474	59.538	0.251921	0.2151	1.17118	0.241526	0.564944	288604	transmembrane protein 270	protein-coding	Tmem270	NA
740	ENSRNOG00000001476	9.2712	-0.450587	0.516818	-0.871848	0.383291	0.698639	304407	claudin 4	protein-coding	Cldn4	NA
741	ENSRNOG00000001478	530.065	0.059085	0.0746508	0.791486	0.428661	0.735593	246770	GTF2I repeat domain containing 1	protein-coding	Gtf2ird1	NA
742	ENSRNOG00000001479	5316.93	0.0620849	0.0342923	1.81046	0.070224	0.283731	353256	general transcription factor II I	protein-coding	Gtf2i	NA
743	ENSRNOG00000001480	17.0696	0.19037	0.2765	0.6885	0.491138	0.778193	114553	neutrophil cytosolic factor 1	protein-coding	Ncf1	NA
744	ENSRNOG00000001482	426.911	-0.0255493	0.083759	-0.305034	0.760341	0.913454	288606	GTF2I repeat domain containing 2	protein-coding	Gtf2ird2	NA
745	ENSRNOG00000001483	371.319	-0.0906664	0.0820878	-1.10451	0.269374	0.596708	360796	RCC1 like	protein-coding	Rcc1l	NA
746	ENSRNOG00000001488	3334.24	-0.038109	0.0329802	-1.15551	0.247882	0.572694	94198	proteasome 20S subunit beta 1	protein-coding	Psmb1	NA
747	ENSRNOG00000001489	263.597	-0.0275604	0.0762622	-0.36139	0.717808	0.898073	117526	TATA box binding protein	protein-coding	Tbp	NA
748	ENSRNOG00000001490	332.869	-0.0747649	0.0809964	-0.923064	0.355974	0.675653	58934	programmed cell death 2	protein-coding	Pdcd2	NA
749	ENSRNOG00000001492	4212.37	-0.0323509	0.0388179	-0.833403	0.404617	0.71838	140447	solute carrier family 8 member A2	protein-coding	Slc8a2	NA
750	ENSRNOG00000001494	6030.89	-0.0171611	0.0445808	-0.384945	0.700278	0.891368	140673	NSF attachment protein alpha	protein-coding	Napa	NA
751	ENSRNOG00000001499	1.61932	0.505293	0.942222	0.536278	0.591766	NA	81510	MIA SH3 domain containing	protein-coding	Mia	NA
752	ENSRNOG00000001500	997.402	-0.00346456	0.0773066	-0.0448159	0.964254	0.991029	50866	RAB4B, member RAS oncogene family	protein-coding	Rab4b	NA
753	ENSRNOG00000001501	324.035	-0.0885073	0.0766469	-1.15474	0.248196	0.572873	292729	small nuclear ribonucleoprotein polypeptide A	protein-coding	Snrpa	NA
754	ENSRNOG00000001506	2215.96	-0.194745	0.0406619	-4.78938	1.67299e-06	5.28833e-05	308134	transmembrane protein 35A	protein-coding	Tmem35a	D1
755	ENSRNOG00000001510	0	NA	NA	NA	NA	NA	NA	NA	NA	NA	NA
756	ENSRNOG00000001512	0	NA	NA	NA	NA	NA	287338	similar to Alpha enolase (2-phospho-D-glycerate hydro-lyase)	protein-coding	RGD1559534	NA
757	ENSRNOG00000001514	18.8244	-0.134066	0.303735	-0.44139	0.658931	0.870079	311742	cell division cycle associated 7	protein-coding	Cdca7	NA
758	ENSRNOG00000001515	473.468	0.436177	0.0688654	6.33375	2.39267e-10	1.56375e-08	311743	mitogen-activated protein kinase kinase kinase 20	protein-coding	Map3k20	D2
759	ENSRNOG00000001516	2673.58	0.135578	0.0598017	2.26712	0.0233826	0.138529	252857	Rap guanine nucleotide exchange factor 4	protein-coding	Rapgef4	NA
760	ENSRNOG00000001517	276.559	0.234084	0.0904406	2.58826	0.00964613	0.0743259	116551	pyruvate dehydrogenase kinase 1	protein-coding	Pdk1	D2
761	ENSRNOG00000001518	236.005	0.224757	0.107769	2.08555	0.0370194	0.189258	114517	integrin subunit alpha 6	protein-coding	Itga6	NA
762	ENSRNOG00000001519	160.304	-0.250124	0.112563	-2.22208	0.0262776	0.150637	296499	distal-less homeobox 2	protein-coding	Dlx2	NA
763	ENSRNOG00000001520	388.647	-0.607324	0.0987895	-6.14766	7.86365e-10	4.73418e-08	296500	distal-less homeobox 1	protein-coding	Dlx1	D1
764	ENSRNOG00000001524	612.77	0.0127012	0.0526675	0.241158	0.809433	0.933126	296501	histone acetyltransferase 1	protein-coding	Hat1	NA
765	ENSRNOG00000001525	1071.41	0.0731645	0.0492051	1.48693	0.137033	0.416391	303926	immunoglobulin superfamily, member 11	protein-coding	Igsf11	NA
766	ENSRNOG00000001527	0.576604	1.01557	1.72992	0.587062	0.557162	NA	25408	Cd80 molecule	protein-coding	Cd80	NA
767	ENSRNOG00000001528	8218.48	-0.109429	0.0456098	-2.39925	0.0164289	0.109342	29423	growth associated protein 43	protein-coding	Gap43	NA
768	ENSRNOG00000001544	35.529	0.49869	0.318995	1.56331	0.117979	0.383543	304138	cysteine and tyrosine rich 1	protein-coding	Cyyr1	NA
769	ENSRNOG00000001547	124.205	-0.0932407	0.175046	-0.532664	0.594266	0.838774	84114	alkylglycerone phosphate synthase	protein-coding	Agps	NA
770	ENSRNOG00000001548	46.44	0.258916	0.193972	1.33481	0.181939	0.4874	83619	NFE2 like bZIP transcription factor 2	protein-coding	Nfe2l2	NA
771	ENSRNOG00000001551	1818.87	-0.0815512	0.0526308	-1.5495	0.121262	0.39011	94271	ATP synthase peripheral stalk subunit F6	protein-coding	Atp5pf	NA
772	ENSRNOG00000001554	102.533	0.0183761	0.173837	0.105709	0.915813	0.973697	360692	similar to DNA segment, Chr 16, ERATO Doi 472, expressed	protein-coding	RGD1563888	NA
773	ENSRNOG00000001555	728.923	0.0293474	0.0570665	0.514266	0.607066	0.84448	54230	BTG anti-proliferation factor 3	protein-coding	Btg3	NA
774	ENSRNOG00000001557	46.8199	-0.028921	0.259526	-0.111438	0.911269	0.97291	89843	CXADR, Ig-like cell adhesion molecule	protein-coding	Cxadr	NA
775	ENSRNOG00000001559	772.164	-0.104075	0.0477955	-2.17752	0.0294421	0.162548	288150	metaxin 2	protein-coding	Mtx2	NA
776	ENSRNOG00000001566	0	NA	NA	NA	NA	NA	NA	NA	NA	NA	NA
777	ENSRNOG00000001567	0	NA	NA	NA	NA	NA	501768	keratin associated protein 14	protein-coding	Krtap14	NA
778	ENSRNOG00000001570	0	NA	NA	NA	NA	NA	100363136	hypothetical protein LOC100363136	protein-coding	LOC100363136	NA
779	ENSRNOG00000001571	0.161285	1.5434	3.61062	0.427461	0.669043	NA	304124	claudin 8	protein-coding	Cldn8	NA
780	ENSRNOG00000001572	0.419018	0.801614	2.60405	0.307833	0.758209	NA	288151	homeo box D1	protein-coding	Hoxd1	NA
781	ENSRNOG00000001573	681.574	-0.338947	0.0519094	-6.52958	6.5955e-11	4.714e-09	304150	ubiquitin specific peptidase 25	protein-coding	Usp25	D1
782	ENSRNOG00000001575	286.25	-0.335213	0.118304	-2.8335	0.00460414	0.0417051	29559	glutamate ionotropic receptor kainate type subunit 1	protein-coding	Grik1	D1
783	ENSRNOG00000001577	0	NA	NA	NA	NA	NA	288152	homeo box D3	protein-coding	Hoxd3	NA
784	ENSRNOG00000001578	0	NA	NA	NA	NA	NA	288153	homeo box D4	protein-coding	Hoxd4	NA
785	ENSRNOG00000001580	0	NA	NA	NA	NA	NA	688999	homeo box D9	protein-coding	Hoxd9	NA
786	ENSRNOG00000001581	0	NA	NA	NA	NA	NA	303991	homeo box D10	protein-coding	Hoxd10	NA
787	ENSRNOG00000001582	182.131	0.0720474	0.10724	0.671835	0.501689	0.785476	304127	BTB domain and CNC homolog 1	protein-coding	Bach1	NA
788	ENSRNOG00000001584	6.50715	-0.331329	0.490777	-0.675111	0.499605	0.784924	304131	MAP3K7 C-terminal like	protein-coding	Map3k7cl	NA
789	ENSRNOG00000001585	552.844	-0.0592996	0.0551202	-1.07582	0.282007	0.608371	304157	nuclear receptor interacting protein 1	protein-coding	Nrip1	NA
790	ENSRNOG00000001587	0	NA	NA	NA	NA	NA	366082	homeo box D12	protein-coding	Hoxd12	NA
791	ENSRNOG00000001588	0	NA	NA	NA	NA	NA	288154	homeo box D13	protein-coding	Hoxd13	NA
792	ENSRNOG00000001589	0	NA	NA	NA	NA	NA	288155	even-skipped homeobox 2	protein-coding	Evx2	NA
793	ENSRNOG00000001592	5951.31	-0.0177337	0.0247511	-0.716484	0.473693	0.766285	288305	chaperonin containing TCP1 subunit 8	protein-coding	Cct8	NA
794	ENSRNOG00000001593	1122.17	-0.0459167	0.0451444	-1.01711	0.309103	0.634587	362151	lunapark, ER junction formation factor	protein-coding	Lnpk	NA
795	ENSRNOG00000001596	6236.84	-0.0586044	0.0541248	-1.08276	0.278914	0.606022	114630	ATP synthase membrane subunit c locus 3	protein-coding	Atp5mc3	NA
796	ENSRNOG00000001597	3480.59	-0.0374523	0.0382563	-0.978984	0.327588	0.652517	81647	activating transcription factor 2	protein-coding	Atf2	NA
797	ENSRNOG00000001598	192.363	0.135906	0.0971979	1.39824	0.162042	0.457049	288306	ubiquitin specific peptidase 16	protein-coding	Usp16	NA
798	ENSRNOG00000001599	480.588	0.135802	0.0611701	2.22008	0.0264134	0.151176	304132	RWD domain containing 2B	protein-coding	Rwdd2b	NA
799	ENSRNOG00000001601	0	NA	NA	NA	NA	NA	NA	NA	NA	NA	NA
800	ENSRNOG00000001602	829.5	0.0480438	0.0728243	0.659722	0.509432	0.791043	288308	listerin E3 ubiquitin protein ligase 1	protein-coding	Ltn1	NA
801	ENSRNOG00000001603	156.951	-0.230789	0.100252	-2.3021	0.0213295	0.130595	288309	N-6 adenine-specific DNA methyltransferase 1	protein-coding	N6amt1	NA
802	ENSRNOG00000001607	14.6392	0.396549	0.376574	1.05305	0.29232	0.618728	79252	ADAM metallopeptidase with thrombospondin type 1 motif, 1	protein-coding	Adamts1	NA
803	ENSRNOG00000001608	433.874	-0.123403	0.0813014	-1.51785	0.129053	0.402462	681096	neurexophilin and PC-esterase domain family, member 3	protein-coding	Nxpe3	NA
804	ENSRNOG00000001609	131.844	0.0969422	0.112403	0.862449	0.38844	0.703248	304007	centrosomal protein 97	protein-coding	Cep97	NA
805	ENSRNOG00000001611	2748.51	0.0183503	0.048158	0.381044	0.703171	0.892242	64307	ribosomal protein L24	protein-coding	Rpl24	NA
806	ENSRNOG00000001613	1493.81	-0.0607393	0.0533224	-1.1391	0.254663	0.579367	304010	zinc finger and BTB domain containing 11	protein-coding	Zbtb11	NA
807	ENSRNOG00000001616	394.663	0.384859	0.0838181	4.5916	4.39864e-06	0.000123922	288167	SUMO specific peptidase 7	protein-coding	Senp7	D2
808	ENSRNOG00000001618	69.9672	-0.223662	0.259769	-0.861005	0.389235	0.703991	304053	receptor-interacting serine-threonine kinase 4	protein-coding	Ripk4	NA
809	ENSRNOG00000001620	203.852	0.0732914	0.111681	0.656254	0.511661	0.792411	304054	PR/SET domain 15	protein-coding	Prdm15	NA
810	ENSRNOG00000001621	89.8578	0.00606792	0.126396	0.0480072	0.961711	0.989958	304055	C2 calcium-dependent domain containing 2	protein-coding	C2cd2	NA
811	ENSRNOG00000001622	1.67482	0.404806	0.914473	0.442666	0.658007	NA	245919	interphotoreceptor matrix proteoglycan 2	protein-coding	Impg2	NA
812	ENSRNOG00000001623	564.057	-0.0519531	0.0664023	-0.782399	0.43398	0.738534	304056	zinc finger and BTB domain containing 21	protein-coding	Zbtb21	NA
813	ENSRNOG00000001627	5.90823	-0.602613	0.592663	-1.01679	0.309254	0.634739	363767	ABI family member 3 binding protein	protein-coding	Abi3bp	NA
814	ENSRNOG00000001628	6820.92	-0.331728	0.0611649	-5.42351	5.84416e-08	2.49391e-06	25510	Purkinje cell protein 4	protein-coding	Pcp4	D1
815	ENSRNOG00000001629	1426.25	-0.109576	0.0568518	-1.92739	0.0539306	0.242815	288233	guided entry of tail-anchored proteins factor 1	protein-coding	Get1	NA
816	ENSRNOG00000001632	545.861	0.0228694	0.0655782	0.348735	0.727288	0.901936	304061	bromodomain and WD repeat domain containing 1	protein-coding	Brwd1	NA
817	ENSRNOG00000001633	732.938	0.00294527	0.0644105	0.0457265	0.963528	0.990704	360709	trafficking from ER to golgi regulator	protein-coding	Tfg	NA
818	ENSRNOG00000001634	0.285902	-1.01901	3.44191	-0.296059	0.767185	NA	304014	adhesion G protein-coupled receptor G7	protein-coding	Adgrg7	NA
819	ENSRNOG00000001640	18447.9	0.162529	0.0518177	3.13655	0.00170948	0.0192121	304017	translocase of outer mitochondrial membrane 70	protein-coding	Tomm70	D2
820	ENSRNOG00000001642	707.418	0.0281025	0.0604891	0.464588	0.642226	0.86305	304019	TBC1 domain family, member 23	protein-coding	Tbc1d23	NA
821	ENSRNOG00000001643	665.32	-0.141308	0.0640966	-2.20462	0.027481	0.155978	288236	proteasome assembly chaperone 1	protein-coding	Psmg1	NA
822	ENSRNOG00000001644	1.42757	1.80865	1.29155	1.40037	0.161402	NA	288175	transmembrane protein 30C	protein-coding	Tmem30c	NA
823	ENSRNOG00000001645	18.1197	0.161924	0.272106	0.595075	0.551793	0.812294	304020	filamin A interacting protein 1-like	protein-coding	Filip1l	NA
824	ENSRNOG00000001647	2532.18	-0.00232517	0.0571577	-0.0406799	0.967551	0.991468	304063	ETS proto-oncogene 2, transcription factor	protein-coding	Ets2	NA
825	ENSRNOG00000001652	16.9023	-0.341675	0.348414	-0.980657	0.326762	0.651787	170909	ETS transcription factor ERG	protein-coding	Erg	NA
826	ENSRNOG00000001653	131.221	0.103458	0.100173	1.03279	0.3017	0.627309	304023	ST3 beta-galactoside alpha-2,3-sialyltransferase 6	protein-coding	St3gal6	NA
827	ENSRNOG00000001654	462.525	-0.0949459	0.0599282	-1.58433	0.113119	0.374629	304024	coproporphyrinogen oxidase	protein-coding	Cpox	NA
828	ENSRNOG00000001657	738.984	-0.0116021	0.0517796	-0.224067	0.822705	0.938588	288182	claudin domain containing 1	protein-coding	Cldnd1	NA
829	ENSRNOG00000001658	278.809	-0.581154	0.146011	-3.9802	6.88571e-05	0.00134323	25743	potassium inwardly-rectifying channel, subfamily J, member 6	protein-coding	Kcnj6	D1
830	ENSRNOG00000001662	2199.02	-0.00775308	0.0339249	-0.228537	0.819229	0.936806	25255	dual specificity tyrosine phosphorylation regulated kinase 1A	protein-coding	Dyrk1a	NA
831	ENSRNOG00000001679	0	NA	NA	NA	NA	NA	192258	gamma-aminobutyric acid type A receptor subunit rho3	protein-coding	Gabrr3	NA
832	ENSRNOG00000001680	193.758	-0.106649	0.0877869	-1.21487	0.224418	0.543766	266670	ribosomal oxygenase 2	protein-coding	Riox2	NA
833	ENSRNOG00000001681	390.457	-0.0476705	0.0619661	-0.769299	0.441716	0.744544	360703	VPS26 endosomal protein sorting factor C	protein-coding	Vps26c	NA
834	ENSRNOG00000001682	14799.1	-0.0602745	0.0347048	-1.73678	0.0824268	0.312907	360702	tetratricopeptide repeat domain 3	protein-coding	Ttc3	NA
835	ENSRNOG00000001684	1.06942	1.55664	1.13207	1.37504	0.169118	NA	288239	ripply transcriptional repressor 3	protein-coding	Ripply3	NA
836	ENSRNOG00000001686	266.49	0.000145119	0.083113	0.00174605	0.998607	0.999901	288240	holocarboxylase synthetase	protein-coding	Hlcs	NA
837	ENSRNOG00000001689	817.854	0.0516673	0.0530863	0.973269	0.33042	0.65501	363760	ADP-ribosylation factor like GTPase 6	protein-coding	Arl6	NA
838	ENSRNOG00000001691	0	NA	NA	NA	NA	NA	304073	claudin 14	protein-coding	Cldn14	NA
839	ENSRNOG00000001692	5.25383	0.088977	0.513519	0.173269	0.86244	0.953818	288242	chromatin assembly factor 1 subunit B	protein-coding	Chaf1b	NA
840	ENSRNOG00000001699	159.024	0.0369012	0.104654	0.352601	0.724388	0.901322	245975	SET domain containing 4	protein-coding	Setd4	NA
841	ENSRNOG00000001700	489.253	-0.390472	0.0805408	-4.84812	1.24638e-06	4.09135e-05	313255	whirlin	protein-coding	Whrn	D1
842	ENSRNOG00000001701	810.448	0.173091	0.16492	1.04955	0.293925	0.620119	304078	carbonyl reductase 3	protein-coding	Cbr3	NA
843	ENSRNOG00000001704	2.81879	-0.488123	0.745471	-0.654784	0.512607	NA	50662	RUNX family transcription factor 1	protein-coding	Runx1	NA
844	ENSRNOG00000001706	3205.13	0.0769027	0.0489523	1.57097	0.116189	0.379897	84009	kalirin, RhoGEF kinase	protein-coding	Kalrn	NA
845	ENSRNOG00000001707	329.308	-0.0752449	0.0842306	-0.89332	0.371686	0.688899	303812	von Willebrand factor A domain containing 5B2	protein-coding	Vwa5b2	NA
846	ENSRNOG00000001708	453.59	0.102141	0.0634281	1.61035	0.107322	0.363752	303811	dishevelled segment polarity protein 3	protein-coding	Dvl3	NA
847	ENSRNOG00000001709	19433.7	-0.0519402	0.0365952	-1.41932	0.155807	0.447821	116563	adaptor related protein complex 2 subunit mu 1	protein-coding	Ap2m1	NA
848	ENSRNOG00000001710	2009.27	-0.0369543	0.0505344	-0.73127	0.464614	0.758849	287982	ATP binding cassette subfamily F member 3	protein-coding	Abcf3	NA
849	ENSRNOG00000001711	135.364	-0.275985	0.124276	-2.22074	0.0263685	0.150979	288025	phospholipase A and acyltransferase 1	protein-coding	Plaat1	NA
850	ENSRNOG00000001712	369.931	-0.0255175	0.075383	-0.338505	0.734983	0.905557	287983	ALG3, alpha-1,3- mannosyltransferase	protein-coding	Alg3	NA
851	ENSRNOG00000001713	7.65076	1.2052	1.25465	0.960582	0.336762	0.660747	100360218	interleukin 13 receptor subunit alpha 1, pseudogene 1	pseudo	Il13ra1-ps1	NA
852	ENSRNOG00000001714	19.8856	0.319294	0.249971	1.27732	0.201488	0.513233	288026	ATPase 13A4	protein-coding	Atp13a4	NA
853	ENSRNOG00000001715	1664.28	-0.256403	0.132433	-1.9361	0.0528551	0.240324	408243	endothelin-converting enzyme 2	protein-coding	Ece2	NA
854	ENSRNOG00000001717	2087.02	0.0443236	0.0619798	0.715131	0.474528	0.766611	171116	OPA1, mitochondrial dynamin like GTPase	protein-coding	Opa1	NA
855	ENSRNOG00000001719	6147.71	-0.0191344	0.0299706	-0.638438	0.523189	0.797822	287984	proteasome 26S subunit ubiquitin receptor, non-ATPase 2	protein-coding	Psmd2	NA
856	ENSRNOG00000001720	15.5302	0.596305	0.345269	1.72707	0.0841542	0.316122	29577	hes family bHLH transcription factor 1	protein-coding	Hes1	NA
857	ENSRNOG00000001726	329.036	-0.137772	0.101364	-1.35918	0.174088	0.475946	288028	transmembrane protein 44	protein-coding	Tmem44	NA
858	ENSRNOG00000001727	533.871	0.00995829	0.0516564	0.19278	0.847132	0.948119	288029	large 60S subunit nuclear export GTPase 1	protein-coding	Lsg1	NA
859	ENSRNOG00000001728	127.327	-0.275003	0.126523	-2.17355	0.0297393	0.163752	288031	family with sequence similarity 43, member A	protein-coding	Fam43a	NA
860	ENSRNOG00000001729	664.775	-0.0951714	0.0536417	-1.77421	0.0760289	0.297493	363799	xyloside xylosyltransferase 1	protein-coding	Xxylt1	NA
861	ENSRNOG00000001730	1062.89	-0.006536	0.0543959	-0.120156	0.904359	0.969576	619382	ArfGAP with coiled-coil, ankyrin repeat and PH domains 2	protein-coding	Acap2	NA
862	ENSRNOG00000001733	12729.9	-0.0230256	0.0513195	-0.448672	0.653668	0.868632	192361	protein phosphatase 1, regulatory (inhibitor) subunit 2	protein-coding	Ppp1r2	NA
863	ENSRNOG00000001736	408.657	0.0164347	0.0849323	0.193504	0.846564	0.94782	117099	3-hydroxybutyrate dehydrogenase 1	protein-coding	Bdh1	NA
864	ENSRNOG00000001738	7785.88	0.000974304	0.0344056	0.0283182	0.977408	0.993474	287986	eukaryotic translation initiation factor 4 gamma 1	protein-coding	Eif4g1	NA
865	ENSRNOG00000001739	31.6952	-0.371772	0.223802	-1.66117	0.0966801	0.342966	288038	melanotransferrin	protein-coding	Meltf	NA
866	ENSRNOG00000001742	652.538	-0.135563	0.0597699	-2.26808	0.0233244	0.138515	29232	chloride voltage-gated channel 2	protein-coding	Clcn2	NA
867	ENSRNOG00000001746	935.383	0.0291226	0.0585263	0.497599	0.618767	0.851369	689116	nuclear cap binding protein subunit 2	protein-coding	Ncbp2	NA
868	ENSRNOG00000001747	1235.67	0.108452	0.0478627	2.2659	0.0234577	0.138861	29432	p21 (RAC1) activated kinase 2	protein-coding	Pak2	NA
869	ENSRNOG00000001748	184.827	-0.107992	0.118753	-0.909385	0.363147	0.681759	498109	RNA polymerase II, I and III subunit H	protein-coding	Polr2h	NA
870	ENSRNOG00000001750	21.8481	-0.399593	0.256858	-1.5557	0.11978	0.386971	117275	chordin	protein-coding	Chrd	NA
871	ENSRNOG00000001752	23.9024	-0.308381	0.252264	-1.22246	0.221535	0.540393	303875	negative regulator of reactive oxygen species	protein-coding	Nrros	NA
872	ENSRNOG00000001754	179.889	-0.00913195	0.10376	-0.0880102	0.929869	0.978114	498097	WD repeat domain 53	protein-coding	Wdr53	NA
873	ENSRNOG00000001757	34.4215	0.121238	0.267403	0.453393	0.650266	0.866764	288044	transmembrane 4 L six family member 19	protein-coding	Tm4sf19	NA
874	ENSRNOG00000001758	303.607	-0.0151327	0.0733569	-0.206288	0.836566	0.943763	498095	dynein light chain Tctex-type 2B	protein-coding	Dynlt2b	NA
875	ENSRNOG00000001762	748.605	0.0176145	0.0507847	0.346847	0.728706	0.902537	140544	phosphate cytidylyltransferase 1A, choline	protein-coding	Pcyt1a	NA
876	ENSRNOG00000001764	937.946	-0.0200411	0.0464137	-0.431792	0.665892	0.872837	287990	VPS8 subunit of CORVET complex	protein-coding	Vps8	NA
877	ENSRNOG00000001765	2.28882	-0.528172	0.745811	-0.708185	0.47883	NA	303879	solute carrier family 51 subunit alpha	protein-coding	Slc51a	NA
878	ENSRNOG00000001766	628.14	0.158664	0.0881715	1.79949	0.0719408	0.288066	64678	transferrin receptor	protein-coding	Tfrc	NA
879	ENSRNOG00000001769	3499.48	-0.0419554	0.0442945	-0.947193	0.34354	0.666278	303882	tyrosine kinase, non-receptor, 2	protein-coding	Tnk2	NA
880	ENSRNOG00000001770	17.0303	0.186933	0.319921	0.584311	0.559011	0.817114	171142	enoyl-CoA hydratase and 3-hydroxyacyl CoA dehydrogenase	protein-coding	Ehhadh	NA
881	ENSRNOG00000001773	2991.82	0.0547642	0.0291564	1.87829	0.0603413	0.260688	78973	SUMO specific peptidase 2	protein-coding	Senp2	NA
882	ENSRNOG00000001774	691.954	0.1219	0.0688302	1.77103	0.0765556	0.298668	303883	leucine rich repeats and calponin homology domain containing 3	protein-coding	Lrch3	NA
883	ENSRNOG00000001776	0.113597	-0.0123049	3.61749	-0.0034015	0.997286	NA	303886	mucin 20, cell surface associated	protein-coding	Muc20	NA
884	ENSRNOG00000001781	153.295	0.0946199	0.121628	0.777947	0.4366	0.741683	363795	leishmanolysin like peptidase	protein-coding	Lmln	NA
885	ENSRNOG00000001782	334.182	-0.101214	0.0745897	-1.35694	0.174801	0.476907	303888	oxysterol binding protein-like 11	protein-coding	Osbpl11	NA
886	ENSRNOG00000001783	2001.25	-0.0124931	0.0390057	-0.320288	0.74875	0.909822	117259	transformer 2 beta	protein-coding	Tra2b	NA
887	ENSRNOG00000001785	1573.13	0.217231	0.0777034	2.79564	0.0051797	0.0456298	303828	ETS variant transcription factor 5	protein-coding	Etv5	D2
888	ENSRNOG00000001786	815.708	-0.070709	0.046761	-1.51214	0.130499	0.405368	360725	sorting nexin 4	protein-coding	Snx4	NA
889	ENSRNOG00000001789	1146.49	0.0766224	0.0485604	1.57788	0.114593	0.376841	58820	zinc finger protein 148	protein-coding	Zfp148	NA
890	ENSRNOG00000001792	9.86433	0.988043	0.418019	2.36363	0.0180967	0.117258	266733	solute carrier family 12, member 8	protein-coding	Slc12a8	NA
891	ENSRNOG00000001793	148.71	0.0790013	0.12327	0.64088	0.521601	0.79714	689710	heart development protein with EGF-like domains 1	protein-coding	Heg1	NA
892	ENSRNOG00000001794	0	NA	NA	NA	NA	NA	207126	mucin 13, cell surface associated	protein-coding	Muc13	NA
893	ENSRNOG00000001795	68.9526	0.136543	0.146471	0.932222	0.351222	0.671601	257645	integrin subunit beta 5	protein-coding	Itgb5	NA
894	ENSRNOG00000001796	858.908	-0.196703	0.106826	-1.84134	0.0655711	0.273068	25666	diacylglycerol kinase, gamma	protein-coding	Dgkg	NA
895	ENSRNOG00000001797	719.402	-0.144498	0.0504741	-2.86281	0.00419898	0.0388144	288051	uridine monophosphate synthetase	protein-coding	Umps	D1
896	ENSRNOG00000001803	1463.43	0.0470807	0.0405822	1.16013	0.245995	0.570516	360734	DnaJ heat shock protein family (Hsp40) member B11	protein-coding	Dnajb11	NA
897	ENSRNOG00000001804	105.368	0.587195	0.164943	3.55999	0.000370874	0.0055589	81678	inositol 1,4,5-trisphosphate receptor, type 2	protein-coding	Itpr2	D2
898	ENSRNOG00000001806	0.480097	-0.525321	3.61762	-0.145212	0.884543	NA	83928	fetuin B	protein-coding	Fetub	NA
899	ENSRNOG00000001807	50.0005	-0.0637218	0.151962	-0.419329	0.674976	0.878316	500364	sarcospan	protein-coding	Sspn	NA
900	ENSRNOG00000001808	278.231	0.198822	0.0811592	2.44978	0.0142943	0.0990901	690728	integrator complex subunit 13	protein-coding	Ints13	D2
901	ENSRNOG00000001809	0	NA	NA	NA	NA	NA	171016	histidine-rich glycoprotein	protein-coding	Hrg	NA
902	ENSRNOG00000001811	1147.34	0.0768632	0.0396638	1.93787	0.0526391	0.239784	362463	FGFR1 oncogene partner 2	protein-coding	Fgfr1op2	NA
903	ENSRNOG00000001813	5795.41	0.0119589	0.0357401	0.334607	0.737921	0.906184	114114	dynamin 1-like	protein-coding	Dnm1l	NA
904	ENSRNOG00000001815	17737.3	-0.0206018	0.0388177	-0.530732	0.595605	0.839066	303831	eukaryotic translation initiation factor 4A2	protein-coding	Eif4a2	NA
905	ENSRNOG00000001816	236.645	0.0833783	0.0829956	1.00461	0.315084	0.640172	288003	replication factor C subunit 4	protein-coding	Rfc4	NA
906	ENSRNOG00000001817	937.012	0.0462959	0.0422629	1.09543	0.27333	0.600299	297725	transmembrane 7 superfamily member 3	protein-coding	Tm7sf3	NA
907	ENSRNOG00000001820	263.833	0.0200585	0.0844595	0.237493	0.812275	0.93375	312849	mediator complex subunit 21	protein-coding	Med21	NA
908	ENSRNOG00000001821	0	NA	NA	NA	NA	NA	246253	adiponectin, C1Q and collagen domain containing	protein-coding	Adipoq	NA
909	ENSRNOG00000001823	168.951	0.509925	0.149331	3.41473	0.000638456	0.00864119	25197	ST6 beta-galactoside alpha-2,6-sialyltransferase 1	protein-coding	St6gal1	D2
910	ENSRNOG00000001825	91.0374	-0.00101865	0.136359	-0.00747035	0.99404	0.998284	287925	plakophilin 2	protein-coding	Pkp2	NA
911	ENSRNOG00000001827	96.0297	-0.926158	0.146274	-6.33168	2.42498e-10	1.57776e-08	64023	MBL associated serine protease 1	protein-coding	Masp1	D1
912	ENSRNOG00000001828	259.134	-0.0787869	0.0819426	-0.96149	0.336306	0.660409	691337	serine/threonine kinase 38 like	protein-coding	Stk38l	NA
913	ENSRNOG00000001829	1286.37	-0.0225781	0.0508846	-0.443711	0.657251	0.869999	287927	ubiquitin conjugating enzyme E2 V2	protein-coding	Ube2v2	NA
914	ENSRNOG00000001830	10.2063	0.186197	0.417546	0.445931	0.655647	0.869428	362464	basic helix-loop-helix ARNT like 2	protein-coding	Bmal2	NA
915	ENSRNOG00000001833	245.207	0.183156	0.0812263	2.25488	0.0241407	0.142092	29728	minichromosome maintenance complex component 4	protein-coding	Mcm4	NA
916	ENSRNOG00000001837	5152.93	-1.38971	0.153119	-9.076	1.12643e-19	1.6677e-17	24797	somatostatin	protein-coding	Sst	D1
917	ENSRNOG00000001839	0.476758	-0.503465	1.83922	-0.273739	0.784285	NA	363830	V-set pre-B cell surrogate light chain 1B	protein-coding	Vpreb1b	NA
918	ENSRNOG00000001840	1.13631	-0.399338	1.49846	-0.266498	0.789856	NA	500366	RAB15 effector protein	protein-coding	Rep15	NA
919	ENSRNOG00000001842	637.381	-0.220023	0.0579551	-3.79644	0.000146788	0.00256906	297727	mitochondrial ribosomal protein S35	protein-coding	Mrps35	D1
920	ENSRNOG00000001843	708.254	0.121693	0.0758044	1.60536	0.108415	0.365483	303836	BCL6, transcription repressor	protein-coding	Bcl6	NA
921	ENSRNOG00000001844	157.215	0.0322058	0.121194	0.265738	0.790441	0.925466	500367	kelch-like family, member 42	protein-coding	Klhl42	NA
922	ENSRNOG00000001845	657.113	0.0106877	0.0575199	0.185808	0.852595	0.949516	287930	DNA topoisomerase III beta	protein-coding	Top3b	NA
923	ENSRNOG00000001847	608.343	-0.125415	0.0523667	-2.39494	0.0166232	0.110232	312863	coiled-coil domain containing 91	protein-coding	Ccdc91	NA
924	ENSRNOG00000001849	17019.5	-0.0526084	0.0444945	-1.18236	0.237064	0.559997	116590	mitogen activated protein kinase 1	protein-coding	Mapk1	NA
925	ENSRNOG00000001851	527.478	0.017315	0.0696467	0.248611	0.803661	0.930558	500368	fatty acyl CoA reductase 2	protein-coding	Far2	NA
926	ENSRNOG00000001852	1284.4	0.0438739	0.0419553	1.04573	0.295685	0.621098	297728	ERGIC and golgi 2	protein-coding	Ergic2	NA
927	ENSRNOG00000001854	756.199	-0.638609	0.108803	-5.86938	4.3744e-09	2.29957e-07	362465	transmembrane O-mannosyltransferase targeting cadherins 1	protein-coding	Tmtc1	D1
928	ENSRNOG00000001859	240.508	0.262338	0.114743	2.28631	0.0222358	0.134362	680945	stromal cell-derived factor 2-like 1	protein-coding	Sdf2l1	NA
929	ENSRNOG00000001860	8.79194	-0.438302	0.409131	-1.0713	0.284035	0.61086	287936	coiled-coil domain containing 116	protein-coding	Ccdc116	NA
930	ENSRNOG00000001861	667.754	-0.0659539	0.0505019	-1.30597	0.191563	0.501208	287938	YdjC chitooligosaccharide deacetylase homolog	protein-coding	Ydjc	NA
931	ENSRNOG00000001862	3169.99	-0.0237509	0.0277549	-0.855736	0.392144	0.706609	363836	ubiquitin-conjugating enzyme E2L 3	protein-coding	Ube2l3	NA
932	ENSRNOG00000001864	12.1263	0.644909	0.357728	1.80279	0.0714211	0.286811	680867	transmembrane protein 191C	protein-coding	Tmem191c	NA
933	ENSRNOG00000001865	0	NA	NA	NA	NA	NA	79224	serpin family D member 1	protein-coding	Serpind1	NA
934	ENSRNOG00000001867	615.377	-0.0120856	0.0479662	-0.251961	0.801072	0.930126	116500	synaptosome associated protein 29	protein-coding	Snap29	NA
935	ENSRNOG00000001868	1422.92	-0.0334479	0.0511286	-0.654191	0.512989	0.792911	287942	CRK like proto-oncogene, adaptor protein	protein-coding	Crkl	NA
936	ENSRNOG00000001869	4.28452	-0.932647	0.5969	-1.56248	0.118174	0.383747	309649	RAB44, member RAS oncogene family	protein-coding	Rab44	NA
937	ENSRNOG00000001870	1368.54	0.0623224	0.0456676	1.36469	0.172349	0.472706	360745	leucine zipper like post translational regulator 1	protein-coding	Lztr1	NA
938	ENSRNOG00000001872	7.19767	0.115447	0.465538	0.247986	0.804145	0.930558	100361946	leucine rich repeat containing 74B	protein-coding	Lrrc74b	NA
939	ENSRNOG00000001873	6.31281	-0.326029	0.48386	-0.673809	0.500433	0.785197	25041	purinergic receptor P2X 6	protein-coding	P2rx6	NA
940	ENSRNOG00000001874	989.464	0.0347953	0.0518229	0.671426	0.501949	0.785799	303787	solute carrier family 7, member 4	protein-coding	Slc7a4	NA
941	ENSRNOG00000001875	477.84	-0.0211732	0.0540121	-0.392008	0.695052	0.888973	303790	sphingomyelin phosphodiesterase 4	protein-coding	Smpd4	NA
942	ENSRNOG00000001876	9.64056	-0.956683	0.363688	-2.63051	0.00852574	0.0678924	680752	coiled-coil domain containing 74A	protein-coding	Ccdc74a	D1
943	ENSRNOG00000001877	1335.57	0.0474359	0.0507293	0.935079	0.349748	0.671087	360743	mediator complex subunit 15	protein-coding	Med15	NA
944	ENSRNOG00000001878	1961.78	0.0207211	0.0319068	0.649427	0.516063	0.793652	303792	kelch-like family member 22	protein-coding	Klhl22	NA
945	ENSRNOG00000001880	1129.23	-0.0802787	0.0678513	-1.18316	0.236747	0.559896	303794	DiGeorge syndrome critical region gene 6	protein-coding	Dgcr6	NA
946	ENSRNOG00000001884	1328.17	-0.0483226	0.0425496	-1.13568	0.256092	0.581381	360739	RAN binding protein 1	protein-coding	Ranbp1	NA
947	ENSRNOG00000001885	273.585	-0.0723961	0.0833885	-0.868178	0.385297	0.700099	287953	tRNA methyltransferase 2 homolog A	protein-coding	Trmt2a	NA
948	ENSRNOG00000001886	843.265	-0.0742783	0.0494105	-1.50329	0.132765	0.408716	287954	DGCR8 microprocessor complex subunit	protein-coding	Dgcr8	NA
949	ENSRNOG00000001888	1161.38	-0.0499105	0.0430568	-1.15918	0.246383	0.570957	303798	ARVCF, delta catenin family member	protein-coding	Arvcf	NA
950	ENSRNOG00000001889	380.719	-0.147935	0.0676652	-2.18627	0.0287955	0.160259	24267	catechol-O-methyltransferase	protein-coding	Comt	NA
951	ENSRNOG00000001890	195.236	0.042765	0.0840244	0.50896	0.610781	0.84601	50551	thioredoxin reductase 2	protein-coding	Txnrd2	NA
952	ENSRNOG00000001891	164.606	-0.213615	0.0995481	-2.14585	0.0318852	0.171532	680266	G protein subunit beta 1 like	protein-coding	Gnb1l	NA
953	ENSRNOG00000001892	0.90917	-1.59333	1.51058	-1.05478	0.291526	NA	360737	T-box transcription factor 1	protein-coding	Tbx1	NA
954	ENSRNOG00000001893	3.32664	0.523764	0.883955	0.592523	0.5535	0.813087	100362453	serine/threonine-protein phosphatase 2A catalytic subunit alpha-like	protein-coding	LOC100362453	NA
955	ENSRNOG00000001908	5.05341	-0.00421645	0.514798	-0.0081905	0.993465	0.998281	287974	kelch-like family member 6	protein-coding	Klhl6	NA
956	ENSRNOG00000001911	150.183	0.320024	0.132393	2.41723	0.0156391	0.105502	363823	MAP6 domain containing 1	protein-coding	Map6d1	NA
957	ENSRNOG00000001912	0	NA	NA	NA	NA	NA	364134	trans-2,3-enoyl-CoA reductase-like	protein-coding	Tecrl	NA
958	ENSRNOG00000001915	140.573	-1.03383	0.137075	-7.54204	4.62683e-14	4.44574e-12	288289	chondrolectin	protein-coding	Chodl	D1
959	ENSRNOG00000001916	0	NA	NA	NA	NA	NA	288291	transmembrane serine protease 15	protein-coding	Tmprss15	NA
960	ENSRNOG00000001924	2.46382	-1.4213	0.764547	-1.85901	0.0630251	NA	246334	tumor protein p63	protein-coding	Tp63	NA
961	ENSRNOG00000001926	4.6018	-0.88622	0.638562	-1.38784	0.165187	0.461919	65129	claudin 1	protein-coding	Cldn1	NA
962	ENSRNOG00000001928	149.991	0.289171	0.10487	2.75742	0.00582598	0.050315	25466	interleukin 1 receptor accessory protein	protein-coding	Il1rap	D2
963	ENSRNOG00000001930	524.086	0.029315	0.0704917	0.415864	0.67751	0.879073	288022	coiled-coil domain containing 50	protein-coding	Ccdc50	NA
964	ENSRNOG00000001931	1011.42	-0.0219577	0.0441063	-0.497835	0.6186	0.851231	170630	fibroblast growth factor 12	protein-coding	Fgf12	NA
965	ENSRNOG00000001942	0.0905557	0.792717	3.61558	0.21925	0.826455	NA	24867	submaxillary gland androgen regulated protein 3B	protein-coding	Smr3b	NA
966	ENSRNOG00000001943	0	NA	NA	NA	NA	NA	288135	resistin-like gamma	protein-coding	Retnlg	NA
967	ENSRNOG00000001945	0	NA	NA	NA	NA	NA	289526	variable coding sequence A2	protein-coding	Vcsa2	NA
968	ENSRNOG00000001949	0	NA	NA	NA	NA	NA	498341	submaxillary gland androgen regulated protein 3A	protein-coding	Smr3a	NA
969	ENSRNOG00000001950	0	NA	NA	NA	NA	NA	64029	calcium binding protein, spermatid associated 1	protein-coding	Cabs1	NA
970	ENSRNOG00000001951	0	NA	NA	NA	NA	NA	29188	casein kappa	protein-coding	Csn3	NA
971	ENSRNOG00000001953	22.8881	0.00386606	0.250545	0.0154306	0.987689	0.996354	288227	beta-secretase 2	protein-coding	Bace2	NA
972	ENSRNOG00000001955	0	NA	NA	NA	NA	NA	81712	resistin like alpha	protein-coding	Retnla	NA
973	ENSRNOG00000001956	2506.27	0.0103958	0.0563332	0.18454	0.85359	0.950187	303963	DAZ interacting zinc finger protein 3	protein-coding	Dzip3	NA
974	ENSRNOG00000001957	0	NA	NA	NA	NA	NA	360268	sulfotransferase family 1E member 1	protein-coding	Sult1e1	NA
975	ENSRNOG00000001958	1505.44	-0.0814546	0.0381861	-2.1331	0.0329169	0.175612	303968	intraflagellar transport 57	protein-coding	Ift57	NA
976	ENSRNOG00000001959	4.28967	-1.15522	0.76672	-1.50671	0.131886	0.407748	24575	MX dynamin like GTPase 1	protein-coding	Mx1	NA
977	ENSRNOG00000001960	14.078	0.235545	0.362581	0.649634	0.515929	0.793616	60393	sulfotransferase family 1D, member 1	protein-coding	Sult1d1	NA
978	ENSRNOG00000001962	0.122527	-0.0127541	3.61717	-0.00352599	0.997187	NA	304050	FAM3 metabolism regulating signaling molecule B	protein-coding	Fam3b	NA
979	ENSRNOG00000001963	155.626	-0.133653	0.264604	-0.505107	0.613484	0.847849	286918	MX dynamin like GTPase 2	protein-coding	Mx2	NA
980	ENSRNOG00000001964	4979.92	0.0702484	0.0356164	1.97236	0.0485684	0.226629	29364	Cd47 molecule	protein-coding	Cd47	NA
981	ENSRNOG00000001967	0.128228	-0.0814741	3.61725	-0.0225237	0.98203	NA	64305	sulfotransferase family 1B member 1	protein-coding	Sult1b1	NA
982	ENSRNOG00000001971	177.362	0.0916109	0.123914	0.739309	0.45972	0.756416	303970	BBX high mobility group box domain containing	protein-coding	Bbx	NA
983	ENSRNOG00000001973	0	NA	NA	NA	NA	NA	289533	UDP glucuronosyltransferase family 2 member A3	protein-coding	Ugt2a3	NA
984	ENSRNOG00000001976	0.0486491	-0.143559	3.61802	-0.0396788	0.968349	NA	156435	transmembrane serine protease 2	protein-coding	Tmprss2	NA
985	ENSRNOG00000001979	2628.49	-0.0302749	0.0302138	-1.00202	0.316333	0.64143	266766	regulator of calcineurin 1	protein-coding	Rcan1	NA
986	ENSRNOG00000001980	0.0883759	0.505175	3.61802	0.139628	0.888954	NA	83808	UDP glucuronosyltransferase 2 family, polypeptide B35	protein-coding	Ugt2b35	NA
987	ENSRNOG00000001982	74.3578	-0.179787	0.16606	-1.08266	0.278958	0.606022	171136	Cbl proto-oncogene B	protein-coding	Cblb	NA
988	ENSRNOG00000001984	0.468872	-0.340475	2.30169	-0.147924	0.882403	NA	25471	potassium voltage-gated channel subfamily E regulatory subunit 1	protein-coding	Kcne1	NA
989	ENSRNOG00000001986	0	NA	NA	NA	NA	NA	498063	similar to human chromosome 21 open reading frame 140	protein-coding	C11h21orf140	NA
990	ENSRNOG00000001989	12097.2	-0.0314793	0.0429269	-0.733323	0.463361	0.758309	79559	activated leukocyte cell adhesion molecule	protein-coding	Alcam	NA
991	ENSRNOG00000001990	0	NA	NA	NA	NA	NA	286954	UDP glucuronosyltransferase 2 family, polypeptide B1	protein-coding	Ugt2b1	NA
992	ENSRNOG00000001991	4130.7	-0.049097	0.045294	-1.08396	0.278382	0.605689	192241	ATP synthase peripheral stalk subunit OSCP	protein-coding	Atp5po	NA
993	ENSRNOG00000001992	15179.2	-0.100505	0.0272393	-3.68972	0.000224503	0.00366402	685232	ATPase H+ transporting V1 subunit A	protein-coding	Atp6v1a	D1
994	ENSRNOG00000001996	1947.52	0.0370518	0.036769	1.00769	0.313603	0.638784	170956	YTH N6-methyladenosine RNA binding protein C1	protein-coding	Ythdc1	NA
995	ENSRNOG00000002001	2979.09	0.0535066	0.033546	1.59502	0.110707	0.369684	29491	intersectin 1	protein-coding	Itsn1	NA
996	ENSRNOG00000002002	0.0987362	0.950139	3.61802	0.262613	0.792849	NA	365265	transmembrane serine protease 11B	protein-coding	Tmprss11b	NA
997	ENSRNOG00000002004	48.227	-0.899182	0.285364	-3.151	0.00162712	0.018516	305198	PR/SET domain 8	protein-coding	Prdm8	D1
998	ENSRNOG00000002005	0.0403212	0.625323	3.61802	0.172836	0.86278	NA	498345	transmembrane serine protease 11F	protein-coding	Tmprss11f	NA
999	ENSRNOG00000002011	0.0431231	0.643457	3.61802	0.177848	0.858842	NA	81668	gonadotropin releasing hormone receptor	protein-coding	Gnrhr	NA
1000	ENSRNOG00000002012	149.501	0.0479903	0.0904012	0.53086	0.595516	0.839066	288257	DNA replication fork stabilization factor DONSON	protein-coding	Donson	NA
1001	ENSRNOG00000002013	198.793	-0.43108	0.122737	-3.51223	0.000444368	0.00641526	288109	SID1 transmembrane family, member 1	protein-coding	Sidt1	D1
1002	ENSRNOG00000002014	0.180858	0.953538	3.61312	0.26391	0.791849	NA	305269	signal transducing adaptor family member 1	protein-coding	Stap1	NA
1003	ENSRNOG00000002021	7292.02	0.0351009	0.0273334	1.28417	0.199081	0.511143	304092	SON DNA and RNA binding protein	protein-coding	Son	NA
1004	ENSRNOG00000002024	1132.68	0.0234537	0.0695657	0.337145	0.736008	0.9057	79208	EPH receptor A5	protein-coding	Epha5	NA
1005	ENSRNOG00000002026	602.388	0.0140007	0.0551218	0.253996	0.799499	0.929431	360699	DnaJ heat shock protein family (Hsp40) member C28	protein-coding	Dnajc28	NA
1006	ENSRNOG00000002028	2877.8	-0.0198012	0.0395792	-0.500292	0.61687	0.850644	360698	transmembrane protein 50B	protein-coding	Tmem50b	NA
1007	ENSRNOG00000002031	2.67182	-1.9789	1.4494	-1.36532	0.172152	NA	289482	N(alpha)-acetyltransferase 11, NatA catalytic subunit	protein-coding	Naa11	NA
1008	ENSRNOG00000002032	833.379	-0.185078	0.0628001	-2.94709	0.00320778	0.0316395	360697	interferon gamma receptor 2	protein-coding	Ifngr2	D1
1009	ENSRNOG00000002035	457.209	0.0870948	0.0530719	1.64107	0.100783	0.351503	305203	progestin and adipoQ receptor family member 3	protein-coding	Paqr3	NA
1010	ENSRNOG00000002036	594.893	0.184209	0.0598033	3.08025	0.00206826	0.0221956	681004	PAX3 and PAX7 binding protein 1	protein-coding	Paxbp1	D2
1011	ENSRNOG00000002039	1033.73	-0.022441	0.0470705	-0.476752	0.633539	0.858872	100360066	ecotropic viral integration site 5	protein-coding	Evi5	NA
1012	ENSRNOG00000002040	84.5485	-0.0223468	0.141123	-0.15835	0.874181	0.958346	498333	BMP-2 inducible kinase	protein-coding	Bmp2k	NA
1013	ENSRNOG00000002041	187.825	-0.0133243	0.131825	-0.101076	0.91949	0.974555	360715	BOC cell adhesion associated, oncogene regulated	protein-coding	Boc	NA
1014	ENSRNOG00000002042	0	NA	NA	NA	NA	NA	24388	growth factor independent 1 transcriptional repressor	protein-coding	Gfi1	NA
1015	ENSRNOG00000002044	106.853	-0.00942093	0.12797	-0.0736184	0.941314	0.982296	360714	GTP-binding protein 8 (putative)	protein-coding	Gtpbp8	NA
1016	ENSRNOG00000002045	53.0641	0.27126	0.213898	1.26817	0.204736	0.517602	25291	annexin A3	protein-coding	Anxa3	NA
1017	ENSRNOG00000002046	0	NA	NA	NA	NA	NA	501779	CD200 receptor 1-like	protein-coding	Cd200r1l	NA
1018	ENSRNOG00000002050	373.173	-0.373112	0.085553	-4.36118	1.29366e-05	0.00031652	289560	insulin-like growth factor binding protein 7	protein-coding	Igfbp7	D1
1019	ENSRNOG00000002051	7607.09	0.0205647	0.0350223	0.58719	0.557076	0.815109	85238	synaptojanin 1	protein-coding	Synj1	NA
1020	ENSRNOG00000002052	27.6567	1.20569	0.234786	5.13526	2.8175e-07	1.0786e-05	64387	coiled-coil domain containing 80	protein-coding	Ccdc80	D2
1021	ENSRNOG00000002053	311.23	0.0794238	0.130415	0.609007	0.54252	0.808305	289486	Fraser extracellular matrix complex subunit 1	protein-coding	Fras1	NA
1022	ENSRNOG00000002054	351.79	-0.0359351	0.0705929	-0.509047	0.610719	0.84601	289437	glomulin, FKBP associated protein	protein-coding	Glmn	NA
1023	ENSRNOG00000002055	536.639	-0.0492075	0.0508235	-0.968203	0.332943	0.657124	289562	nitric oxide associated 1	protein-coding	Noa1	NA
1024	ENSRNOG00000002057	1.61514	0.414052	0.877736	0.471727	0.637121	NA	289459	solute carrier family 10 member 6	protein-coding	Slc10a6	NA
1025	ENSRNOG00000002061	48.8059	0.130587	0.161749	0.807347	0.419467	0.729304	498331	protein tyrosine phosphatase, non-receptor type 13	protein-coding	Ptpn13	NA
1026	ENSRNOG00000002069	751.683	0.100415	0.0437523	2.29507	0.0217291	0.132299	498081	solute carrier family 35, member A5	protein-coding	Slc35a5	NA
1027	ENSRNOG00000002070	429.208	0.00763802	0.0775489	0.0984929	0.921541	0.974991	289491	mitochondrial ribosomal protein L1	protein-coding	Mrpl1	NA
1028	ENSRNOG00000002072	9.34149	-0.927081	0.503824	-1.84009	0.0657552	0.273443	360695	eva-1 homolog C	protein-coding	Eva1c	NA
1029	ENSRNOG00000002073	147.65	-0.127736	0.0951578	-1.34236	0.17948	0.483537	305123	bromodomain testis associated	protein-coding	Brdt	NA
1030	ENSRNOG00000002074	10.6648	0.501227	0.416393	1.20374	0.228691	0.549352	83618	RE1-silencing transcription factor	protein-coding	Rest	NA
1031	ENSRNOG00000002075	290.924	0.0776536	0.0977997	0.794007	0.427192	0.734347	360917	CCR4-NOT transcription complex, subunit 6-like	protein-coding	Cnot6l	NA
1032	ENSRNOG00000002079	3422.01	0.1396	0.0550068	2.53786	0.0111531	0.0827727	25272	mitogen activated protein kinase 10	protein-coding	Mapk10	D2
1033	ENSRNOG00000002080	374.653	0.126098	0.0633378	1.99088	0.0464943	0.220381	304104	URB1 ribosome biogenesis homolog	protein-coding	Urb1	NA
1034	ENSRNOG00000002085	4.97612	0.78283	0.641726	1.21988	0.22251	0.541519	498350	sperm microtubule associated protein 2 like	protein-coding	Spmap2l	NA
1035	ENSRNOG00000002089	547.945	-0.0367401	0.0563857	-0.651586	0.514668	0.793107	29157	cyclin G2	protein-coding	Ccng2	NA
1036	ENSRNOG00000002091	226.799	-0.0770531	0.0793041	-0.971616	0.331242	0.655302	316810	general transcription factor IIIC subunit 3	protein-coding	Gtf3c3	NA
1037	ENSRNOG00000002092	92.4333	-0.259767	0.154306	-1.68345	0.0922885	0.333088	288275	hormonally upregulated Neu-associated kinase	protein-coding	Hunk	NA
1038	ENSRNOG00000002093	162.983	-0.0470346	0.163329	-0.287975	0.773366	0.91891	29610	transforming growth factor beta receptor 3	protein-coding	Tgfbr3	NA
1039	ENSRNOG00000002094	1032.85	0.148407	0.0450091	3.29726	0.000976325	0.0123393	171415	autophagy related 3	protein-coding	Atg3	D2
1040	ENSRNOG00000002097	713.756	-0.0672682	0.0673317	-0.999056	0.317768	0.642846	305302	RAS-like family 11 member B	protein-coding	Rasl11b	NA
1041	ENSRNOG00000002100	3850.65	-0.000551375	0.0296535	-0.0185939	0.985165	0.99602	498351	signal recognition particle 72	protein-coding	Srp72	NA
1042	ENSRNOG00000002101	1194.4	0.00981824	0.0444832	0.220718	0.825312	0.938987	140946	phosphoribosylaminoimidazole carboxylase and phosphoribosylaminoimidazolesuccinocarboxamide synthase	protein-coding	Paics	NA
1043	ENSRNOG00000002104	614.417	0.0919103	0.0529045	1.73729	0.0823363	0.312768	245924	SR-related CTD-associated factor 4	protein-coding	Scaf4	NA
1044	ENSRNOG00000002105	184.188	0.016575	0.0927049	0.178794	0.8581	0.952139	360908	cell division cycle 7	protein-coding	Cdc7	NA
1045	ENSRNOG00000002106	3746.43	-0.0549502	0.0594769	-0.923891	0.355543	0.675206	289584	ubiquitin specific peptidase 46	protein-coding	Usp46	NA
1046	ENSRNOG00000002110	1.25883	-0.653102	1.13195	-0.57697	0.56396	NA	316729	family with sequence similarity 114, member A1-like 1	protein-coding	Fam114a1l1	NA
1047	ENSRNOG00000002112	1443.05	0.0171535	0.0541723	0.316647	0.751512	0.910551	305127	zinc finger protein 644	protein-coding	Zfp644	NA
1048	ENSRNOG00000002115	4402.02	-0.0212629	0.0477182	-0.445592	0.655892	0.869548	24786	superoxide dismutase 1	protein-coding	Sod1	NA
1049	ENSRNOG00000002117	4.00995	2.19864	0.766503	2.86841	0.00412545	0.0384186	65050	BarH-like homeobox 2	protein-coding	Barhl2	D2
1050	ENSRNOG00000002120	2.03202	-0.0816126	1.04596	-0.0780265	0.937807	NA	289586	spermatogenesis associated 18	protein-coding	Spata18	NA
1051	ENSRNOG00000002121	799.296	-0.0511455	0.0561619	-0.910681	0.362464	0.680951	305131	leucine rich repeat containing 8 VRAC subunit D	protein-coding	Lrrc8d	NA
1052	ENSRNOG00000002125	2405.72	0.133042	0.0419302	3.17293	0.00150907	0.0174463	289500	cyclin I	protein-coding	Ccni	D2
1053	ENSRNOG00000002126	2007.2	-0.180937	0.05588	-3.23796	0.00120387	0.0146166	288280	neural cell adhesion molecule 2	protein-coding	Ncam2	D1
1054	ENSRNOG00000002128	540.577	0.110343	0.0617448	1.78707	0.0739254	0.293056	117544	phosphoribosyl pyrophosphate amidotransferase	protein-coding	Ppat	NA
1055	ENSRNOG00000002129	410.679	0.0716361	0.121104	0.591527	0.554167	0.813428	305135	leucine rich repeat containing 8 VRAC subunit B	protein-coding	Lrrc8b	NA
1056	ENSRNOG00000002134	0	NA	NA	NA	NA	NA	100359633	guanylate binding protein 6, pseudogene 1	pseudo	Gbp6-ps1	NA
1057	ENSRNOG00000002135	1108.67	0.0715899	0.0513964	1.3929	0.163651	0.459623	680229	sarcoglycan, beta	protein-coding	Sgcb	NA
1058	ENSRNOG00000002137	332.178	-0.068373	0.0771301	-0.886462	0.375369	0.692551	364136	aminoadipate-semialdehyde dehydrogenase	protein-coding	Aasdh	NA
1059	ENSRNOG00000002139	1955.3	-0.00917547	0.0507289	-0.180873	0.856467	0.95141	289568	capping protein inhibiting regulator of actin dynamics	protein-coding	Cracd	NA
1060	ENSRNOG00000002141	4753.85	-0.226598	0.0381253	-5.94351	2.78984e-09	1.51037e-07	24560	Cd200 molecule	protein-coding	Cd200	D1
1061	ENSRNOG00000002142	1245.9	-0.0853905	0.0556937	-1.53322	0.125223	0.397387	81925	CDP-diacylglycerol synthase 1	protein-coding	Cds1	NA
1062	ENSRNOG00000002144	1420.68	-0.0545084	0.0392304	-1.38944	0.164699	0.461119	305287	exocyst complex component 1	protein-coding	Exoc1	NA
1063	ENSRNOG00000002145	4.52833	0.673268	0.51712	1.30196	0.192932	0.503733	288118	transmembrane serine protease 7	protein-coding	Tmprss7	NA
1064	ENSRNOG00000002146	480.876	0.167684	0.0688641	2.435	0.0148917	0.101883	498328	polycystin 2, transient receptor potential cation channel	protein-coding	Pkd2	NA
1065	ENSRNOG00000002149	1.96121	0.0729563	0.934005	0.0781112	0.93774	NA	65193	NK6 homeobox 1	protein-coding	Nkx6-1	NA
1066	ENSRNOG00000002152	2146.86	0.0746111	0.0351833	2.12064	0.0339522	0.179306	360928	defective in cullin neddylation 1 domain containing 4	protein-coding	Dcun1d4	NA
1067	ENSRNOG00000002153	119.616	0.203119	0.135211	1.50224	0.133034	0.409113	305288	centrosomal protein 135	protein-coding	Cep135	NA
1068	ENSRNOG00000002154	61.8389	0.71963	0.204657	3.51628	0.000437641	0.00635265	79110	matrix extracellular phosphoglycoprotein	protein-coding	Mepe	D2
1069	ENSRNOG00000002158	4.35096	-0.0694962	0.538374	-0.129085	0.89729	0.967058	24477	integrin-binding sialoprotein	protein-coding	Ibsp	NA
1070	ENSRNOG00000002159	175.27	-0.0767471	0.102926	-0.745653	0.455877	0.754174	305166	glycerol-3-phosphate acyltransferase 3	protein-coding	Gpat3	NA
1071	ENSRNOG00000002161	2.58206	0.548632	0.841161	0.652232	0.514252	NA	305353	toll-like receptor 6	protein-coding	Tlr6	NA
1072	ENSRNOG00000002163	120.57	0.0360456	0.126092	0.285869	0.774979	0.919768	114845	KLF transcription factor 3	protein-coding	Klf3	NA
1073	ENSRNOG00000002164	13.9407	0.165494	0.306676	0.539639	0.589446	0.835672	63887	neuromedin U	protein-coding	Nmu	NA
1074	ENSRNOG00000002165	15.8444	0.24928	0.284856	0.875107	0.381516	0.697018	289468	abraxas 1, BRCA1 A complex subunit	protein-coding	Abraxas1	NA
1075	ENSRNOG00000002167	1.02125	-1.15838	1.67118	-0.69315	0.488215	NA	25312	dentin matrix acidic phosphoprotein 1	protein-coding	Dmp1	NA
1076	ENSRNOG00000002168	2.22919	0.150387	0.934256	0.16097	0.872117	NA	25254	dentin sialophosphoprotein	protein-coding	Dspp	NA
1077	ENSRNOG00000002169	3.22485	0.10634	0.616351	0.172532	0.863019	0.954168	498352	phosducin-like 2	protein-coding	Pdcl2	NA
1078	ENSRNOG00000002171	16.1115	0.718455	0.277413	2.58984	0.00960201	0.0741528	685611	pleckstrin homology-like domain, family B, member 2	protein-coding	Phldb2	D2
1079	ENSRNOG00000002174	0.286953	0.267917	2.95572	0.0906435	0.927776	NA	305307	cell wall biogenesis 43 C-terminal homolog	protein-coding	Cwh43	NA
1080	ENSRNOG00000002175	946.42	0.149521	0.0698714	2.13994	0.0323596	0.173313	60447	clock circadian regulator	protein-coding	Clock	NA
1081	ENSRNOG00000002176	74.6014	-0.540343	0.130391	-4.14401	3.41279e-05	0.000745726	288124	nectin cell adhesion molecule 3	protein-coding	Nectin3	D1
1082	ENSRNOG00000002177	394.396	-0.110048	0.0615749	-1.78722	0.0739013	0.29304	289608	glucosamine-6-phosphate deaminase 2	protein-coding	Gnpda2	NA
1083	ENSRNOG00000002178	396.924	-0.0776904	0.0677308	-1.14705	0.251363	0.57629	289469	mitochondrial ribosomal protein S18C	protein-coding	Mrps18c	NA
1084	ENSRNOG00000002180	184.742	0.0167735	0.104496	0.160519	0.872473	0.957856	360937	TBC1 domain family member 1	protein-coding	Tbc1d1	NA
1085	ENSRNOG00000002181	174.692	-0.0747922	0.0996915	-0.750237	0.453112	0.752432	360912	helicase, POLQ-like	protein-coding	Helq	NA
1086	ENSRNOG00000002182	1712.18	-0.113438	0.0344721	-3.29071	0.000999346	0.0125537	305227	septin 11	protein-coding	Septin11	D1
1087	ENSRNOG00000002185	106.286	-0.141208	0.10982	-1.28582	0.198507	0.510573	289632	phosphoglucomutase 2	protein-coding	Pgm2	NA
1088	ENSRNOG00000002186	1268.66	-0.135235	0.0510459	-2.64928	0.00806637	0.0649833	305149	nudix hydrolase 9	protein-coding	Nudt9	D1
1089	ENSRNOG00000002187	0	NA	NA	NA	NA	NA	288053	rhophilin associated tail protein 1	protein-coding	Ropn1	NA
1090	ENSRNOG00000002188	34.0522	-1.06972	0.331501	-3.22689	0.00125142	0.0151055	64537	heparanase	protein-coding	Hpse	D1
1091	ENSRNOG00000002191	12.1152	-0.0767591	0.404082	-0.189959	0.849341	0.948652	498368	similar to RIKEN cDNA 0610040J01	protein-coding	LOC498368	NA
1092	ENSRNOG00000002192	21.015	0.108986	0.255844	0.425985	0.670119	0.876401	289635	RELT-like 1	protein-coding	Rell1	NA
1093	ENSRNOG00000002194	1090.07	-0.0398812	0.040385	-0.987525	0.323385	0.648873	498332	coenzyme Q2, polyprenyltransferase	protein-coding	Coq2	NA
1094	ENSRNOG00000002196	1793.61	-0.0839492	0.0380382	-2.20697	0.027316	0.155301	100361733	OCIA domain containing 2	protein-coding	Ociad2	NA
1095	ENSRNOG00000002199	478.989	-0.0946624	0.0557936	-1.69665	0.0897625	0.328217	364137	transmembrane protein 165	protein-coding	Tmem165	NA
1096	ENSRNOG00000002200	86.3718	-0.0549836	0.250901	-0.219144	0.826537	0.939564	100363472	nuclear receptor-binding factor 2-like	protein-coding	LOC100363472	NA
1097	ENSRNOG00000002202	39.6453	-0.278545	0.196665	-1.41634	0.156675	0.449338	289501	sosondowah ankyrin repeat domain family member B	protein-coding	Sowahb	NA
1098	ENSRNOG00000002203	254.033	0.0422289	0.0831008	0.508165	0.611338	0.846313	305171	lin-54 DREAM MuvB core complex component	protein-coding	Lin54	NA
1099	ENSRNOG00000002204	55.0343	-0.302787	0.199408	-1.51843	0.128905	0.402374	289502	coiled-coil domain containing 158	protein-coding	Ccdc158	NA
1100	ENSRNOG00000002205	6764.88	-0.0813774	0.0261536	-3.11151	0.0018613	0.0204899	289590	OCIA domain containing 1	protein-coding	Ociad1	D1
1101	ENSRNOG00000002207	371.759	-0.0336583	0.0634013	-0.530877	0.595504	0.839066	305317	GTP binding elongation factor GUF1	protein-coding	Guf1	NA
1102	ENSRNOG00000002208	27.5057	-0.800922	0.243311	-3.29177	0.0009956	0.0125175	305230	shroom family member 3	protein-coding	Shroom3	D1
1103	ENSRNOG00000002210	186.464	-0.238689	0.0902977	-2.64336	0.00820875	0.0659108	289456	hydroxysteroid (17-beta) dehydrogenase 11	protein-coding	Hsd17b11	D1
1104	ENSRNOG00000002212	2.61836	-0.164968	0.647146	-0.254917	0.798788	NA	305150	hydroxysteroid (17-beta) dehydrogenase 13	protein-coding	Hsd17b13	NA
1105	ENSRNOG00000002214	1544.55	0.0297293	0.0374112	0.794663	0.426809	0.734347	289457	kelch-like family member 8	protein-coding	Klhl8	NA
1106	ENSRNOG00000002215	32.3424	-0.787371	0.246659	-3.19214	0.00141222	0.0165766	288057	myosin light chain kinase	protein-coding	Mylk	D1
1107	ENSRNOG00000002216	241.906	-0.153064	0.0790939	-1.93521	0.052964	0.240593	305291	steroid 5 alpha-reductase 3	protein-coding	Srd5a3	NA
1108	ENSRNOG00000002217	1.41607	-0.612536	1.08345	-0.565356	0.571831	NA	360914	placenta associated 8	protein-coding	Plac8	NA
1109	ENSRNOG00000002218	22.4155	0.00165638	0.259342	0.00638686	0.994904	0.998535	305234	starch binding domain 1	protein-coding	Stbd1	NA
1110	ENSRNOG00000002223	0	NA	NA	NA	NA	NA	NA	NA	NA	NA	NA
1111	ENSRNOG00000002224	0.384902	1.08678	2.11928	0.512807	0.608087	NA	364147	Yip1 domain family, member 7	protein-coding	Yipf7	NA
1112	ENSRNOG00000002225	865.97	0.0469754	0.0587272	0.799893	0.423773	0.731958	117106	scavenger receptor class B, member 2	protein-coding	Scarb2	NA
1113	ENSRNOG00000002227	555.06	-0.601184	0.124128	-4.84327	1.27718e-06	4.16319e-05	64030	KIT proto-oncogene receptor tyrosine kinase	protein-coding	Kit	D1
1114	ENSRNOG00000002229	15022	0.0275702	0.0532906	0.517355	0.604909	0.843816	64532	adenylate cyclase 5	protein-coding	Adcy5	NA
1115	ENSRNOG00000002232	31.5245	0.410261	0.221212	1.8546	0.0636529	0.267615	305152	ALF transcription elongation factor 1	protein-coding	Aff1	NA
1116	ENSRNOG00000002238	249.723	-0.140649	0.134252	-1.04765	0.2948	0.620862	303901	semaphorin 5B	protein-coding	Sema5b	NA
1117	ENSRNOG00000002240	1427.28	-0.0997044	0.0399865	-2.49345	0.0126508	0.0903435	303902	solute carrier family 49 member 4	protein-coding	Slc49a4	D1
1118	ENSRNOG00000002241	150.497	0.0839235	0.0938524	0.894207	0.371211	0.688899	171460	HSPB1 associated protein 1	protein-coding	Hspbap1	NA
1119	ENSRNOG00000002244	98.4874	-0.0657843	0.156218	-0.421107	0.673677	0.877737	25267	platelet derived growth factor receptor alpha	protein-coding	Pdgfra	NA
1120	ENSRNOG00000002246	4688.79	0.00769259	0.0282262	0.272534	0.785211	0.922929	498358	solute carrier family 30 member 9	protein-coding	Slc30a9	NA
1121	ENSRNOG00000002247	251.53	0.037349	0.0833114	0.448305	0.653933	0.868649	53372	nucleoporin 54	protein-coding	Nup54	NA
1122	ENSRNOG00000002248	439.943	0.222953	0.0763228	2.92118	0.00348703	0.0337064	364144	FRY like transcription coactivator	protein-coding	Fryl	D2
1123	ENSRNOG00000002251	1544.82	-0.112895	0.0479733	-2.3533	0.0186078	0.119831	93646	SEC31 homolog A, COPII coat complex component	protein-coding	Sec31a	NA
1124	ENSRNOG00000002253	65.7157	0.186204	0.138912	1.34044	0.180101	0.484127	303907	WD repeat domain 5B	protein-coding	Wdr5b	NA
1125	ENSRNOG00000002254	2280.83	0.0287824	0.0431179	0.667527	0.504435	0.786888	59303	transmembrane protein 33	protein-coding	Tmem33	NA
1126	ENSRNOG00000002255	1064.65	-0.0708693	0.0693253	-1.02227	0.306652	0.63235	360721	family with sequence similarity 162, member A	protein-coding	Fam162a	NA
1127	ENSRNOG00000002256	142.208	0.182404	0.121622	1.49975	0.133678	0.410168	305235	ADP-ribosyltransferase 3	protein-coding	Art3	NA
1128	ENSRNOG00000002258	1349.63	-0.0172387	0.0549324	-0.313818	0.75366	0.91126	360916	transmembrane protein 150C	protein-coding	Tmem150c	NA
1129	ENSRNOG00000002262	950.115	-0.152425	0.0488963	-3.11732	0.00182503	0.020177	305177	enolase-phosphatase 1	protein-coding	Enoph1	D1
1130	ENSRNOG00000002265	50.2459	0.342281	0.173631	1.97131	0.0486885	0.227072	24247	calcium-sensing receptor	protein-coding	Casr	NA
1131	ENSRNOG00000002266	3.79267	-2.10539	0.814293	-2.58555	0.00972236	0.0747472	364140	GS homeobox 2	protein-coding	Gsx2	D1
1132	ENSRNOG00000002267	108.875	-0.144861	0.10969	-1.32064	0.186621	0.493293	83835	cysteine-rich hydrophobic domain 2	protein-coding	Chic2	NA
1133	ENSRNOG00000002270	2266.55	-0.0627895	0.0454317	-1.38206	0.166952	0.464578	305178	heterogeneous nuclear ribonucleoprotein D-like	protein-coding	Hnrnpdl	NA
1134	ENSRNOG00000002271	517.13	-0.0162516	0.0634572	-0.256103	0.797871	0.928551	305310	SLAIN motif family, member 2	protein-coding	Slain2	NA
1135	ENSRNOG00000002272	313.66	-0.578742	0.0762312	-7.59194	3.1516e-14	3.11391e-12	360926	ligand of numb-protein X 1	protein-coding	Lnx1	D1
1136	ENSRNOG00000002273	175.895	-0.235762	0.115831	-2.0354	0.0418109	0.205111	497009	N-acylethanolamine acid amidase	protein-coding	Naaa	NA
1137	ENSRNOG00000002275	884.944	-0.0813291	0.0636777	-1.2772	0.201532	0.513233	289582	factor interacting with PAPOLA and CPSF1	protein-coding	Fip1l1	NA
1138	ENSRNOG00000002276	776.073	-0.0134802	0.0560957	-0.240306	0.810093	0.93345	100359714	PHD finger protein 6	protein-coding	Phf6	NA
1139	ENSRNOG00000002278	308.873	-0.361999	0.0813974	-4.4473	8.69559e-06	0.000224492	84492	tec protein tyrosine kinase	protein-coding	Tec	D1
1140	ENSRNOG00000002285	95.0603	-0.0983393	0.130163	-0.755509	0.449943	0.750113	501647	PABIR family member 2	protein-coding	Pabir2	NA
1141	ENSRNOG00000002289	3.11818	-0.680009	0.781141	-0.870533	0.384009	0.69934	303914	immunoglobulin-like domain containing receptor 1	protein-coding	Ildr1	NA
1142	ENSRNOG00000002291	50.1447	0.23283	0.197016	1.18178	0.237293	0.560092	317213	bromodomain and WD repeat domain containing 3	protein-coding	Brwd3	NA
1143	ENSRNOG00000002292	3038.09	-0.00228368	0.0441003	-0.0517838	0.958701	0.98842	79256	heterogeneous nuclear ribonucleoprotein D	protein-coding	Hnrnpd	NA
1144	ENSRNOG00000002294	98.219	0.138235	0.197715	0.699159	0.484452	0.773684	689142	sorting nexin 29	protein-coding	Snx29	NA
1145	ENSRNOG00000002301	2765.92	-0.0308073	0.0390844	-0.788224	0.430566	0.737192	56042	USO1 vesicle transport factor	protein-coding	Uso1	NA
1146	ENSRNOG00000002302	0.695649	-1.2444	2.20034	-0.565548	0.571701	NA	289596	corin, serine peptidase	protein-coding	Corin	NA
1147	ENSRNOG00000002303	622.893	-0.0437912	0.0709743	-0.617	0.537235	0.804962	117052	potassium inwardly-rectifying channel, subfamily J, member 12	protein-coding	Kcnj12	NA
1148	ENSRNOG00000002304	0	NA	NA	NA	NA	NA	103693341	TNF receptor superfamily member 13B	protein-coding	Tnfrsf13b	NA
1149	ENSRNOG00000002305	57.7755	0.302923	0.176037	1.72079	0.0852883	0.318954	60577	solute carrier family 15 member 2	protein-coding	Slc15a2	NA
1150	ENSRNOG00000002309	1.32967	-0.38492	1.33128	-0.289136	0.772477	NA	364069	H2.0-like homeobox	protein-coding	Hlx	NA
1151	ENSRNOG00000002312	171.336	0.128591	0.0981337	1.31037	0.190071	0.498621	360932	ATPase phospholipid transporting 10D (putative)	protein-coding	Atp10d	NA
1152	ENSRNOG00000002318	640.992	0.19162	0.0996174	1.92356	0.0544094	0.244329	305332	LIM and calponin homology domains 1	protein-coding	Limch1	NA
1153	ENSRNOG00000002319	2258.15	-0.0515754	0.0317769	-1.62305	0.104579	0.358584	60381	translin	protein-coding	Tsn	NA
1154	ENSRNOG00000002320	887.232	-0.0389441	0.0408197	-0.954053	0.340057	0.663406	289603	COMM domain containing 8	protein-coding	Commd8	NA
1155	ENSRNOG00000002322	56.2155	-0.209741	0.170932	-1.22704	0.219808	0.538169	360894	similar to hypothetical protein FLJ14146	protein-coding	RGD1310587	NA
1156	ENSRNOG00000002323	213.435	0.10697	0.111687	0.957764	0.338182	0.661813	363487	charged multivesicular body protein 1B2	protein-coding	Chmp1b2	NA
1157	ENSRNOG00000002327	403.22	-0.0833778	0.0746575	-1.1168	0.264078	0.590644	25450	gamma-aminobutyric acid type A receptor subunit beta1	protein-coding	Gabrb1	NA
1158	ENSRNOG00000002331	23.4366	0.298356	0.240663	1.23973	0.215077	0.531337	25375	aldehyde dehydrogenase 3 family, member A1	protein-coding	Aldh3a1	NA
1159	ENSRNOG00000002332	0	NA	NA	NA	NA	NA	NA	NA	NA	NA	NA
1160	ENSRNOG00000002333	0	NA	NA	NA	NA	NA	288876	olfactory receptor 947	protein-coding	Olr947	NA
1161	ENSRNOG00000002336	1729.25	0.2801	0.0745759	3.75591	0.000172716	0.00292271	140675	gamma-aminobutyric acid type A receptor subunit alpha 4	protein-coding	Gabra4	D2
1162	ENSRNOG00000002338	597.447	-0.0612457	0.0730784	-0.838081	0.401985	0.715899	497978	diacylglycerol kinase epsilon	protein-coding	Dgke	NA
1163	ENSRNOG00000002339	1894.76	0.166415	0.042191	3.94433	8.00218e-05	0.00153171	117016	microtubule affinity regulating kinase 1	protein-coding	Mark1	D2
1164	ENSRNOG00000002340	8.89211	0.302114	0.438076	0.689638	0.490422	0.777931	NA	NA	NA	NA	NA
1165	ENSRNOG00000002341	4.5036	0.261828	0.520975	0.502573	0.615264	0.849531	494338	tripartite motif-containing 25	protein-coding	Trim25	NA
1166	ENSRNOG00000002342	1279.79	-0.0632052	0.0543076	-1.16384	0.24449	0.568569	65183	aldehyde dehydrogenase 3 family, member A2	protein-coding	Aldh3a2	NA
1167	ENSRNOG00000002343	29076.5	-0.205864	0.0496166	-4.1491	3.33778e-05	0.000731538	29545	ubiquitin C-terminal hydrolase L1	protein-coding	Uchl1	D1
1168	ENSRNOG00000002345	712.466	0.430101	0.0775146	5.54865	2.87887e-08	1.29317e-06	100361238	RasGEF domain family, member 1B	protein-coding	Rasgef1b	D2
1169	ENSRNOG00000002346	0.0452778	0.507017	3.61802	0.140137	0.888552	NA	302369	T-box transcription factor 22	protein-coding	Tbx22	NA
1170	ENSRNOG00000002347	2707.58	0.0610424	0.0619274	0.985709	0.324276	0.649492	289080	ral guanine nucleotide dissociation stimulator like 1	protein-coding	Ralgdsl1	NA
1171	ENSRNOG00000002349	2234.02	0.0761215	0.0698633	1.08958	0.275899	0.603136	289606	gamma-aminobutyric acid type A receptor subunit alpha 2	protein-coding	Gabra2	NA
1172	ENSRNOG00000002350	1.93059	1.09184	0.870638	1.25407	0.209816	NA	266787	ELL associated factor 2	protein-coding	Eaf2	NA
1173	ENSRNOG00000002352	276.705	0.0187351	0.0859083	0.218082	0.827365	0.939947	289083	tRNA splicing endonuclease subunit 15	protein-coding	Tsen15	NA
1174	ENSRNOG00000002353	1228.42	0.147793	0.0793181	1.8633	0.0624205	0.264712	289350	RAB3 GTPase activating non-catalytic protein subunit 2	protein-coding	Rab3gap2	NA
1175	ENSRNOG00000002358	538.82	-0.0946626	0.0652098	-1.45166	0.146596	0.431782	114861	serine carboxypeptidase 1	protein-coding	Scpep1	NA
1176	ENSRNOG00000002360	508.333	-0.159737	0.114735	-1.39222	0.163856	0.459733	140674	gamma-aminobutyric acid type A receptor subunit gamma 1	protein-coding	Gabrg1	NA
1177	ENSRNOG00000002361	137.517	-0.261078	0.150039	-1.74007	0.0818475	0.31169	25523	protein kinase cGMP-dependent 2	protein-coding	Prkg2	NA
1178	ENSRNOG00000002364	3747.52	-0.211006	0.0310779	-6.78958	1.12459e-11	8.86778e-10	24916	ring finger protein 112	protein-coding	Rnf112	D1
1179	ENSRNOG00000002365	419.927	-0.0648269	0.0835211	-0.776174	0.437646	0.742243	317218	integral membrane protein 2A	protein-coding	Itm2a	NA
1180	ENSRNOG00000002368	1632.61	0.0191483	0.0335439	0.570843	0.568106	0.823031	364070	isoleucyl-tRNA synthetase 2, mitochondrial	protein-coding	Iars2	NA
1181	ENSRNOG00000002369	3511.27	0.253185	0.0414086	6.11432	9.69709e-10	5.76619e-08	54297	regulator of G-protein signaling 8	protein-coding	Rgs8	D2
1182	ENSRNOG00000002372	12.9282	0.530703	0.346353	1.53226	0.125458	0.397681	497892	sarcoglycan, delta	protein-coding	Sgcd	NA
1183	ENSRNOG00000002373	1931.64	0.049513	0.0451949	1.09554	0.273279	0.600299	114124	A-kinase anchoring protein 1	protein-coding	Akap1	NA
1184	ENSRNOG00000002376	2754.56	-0.0177089	0.0396719	-0.446384	0.65532	0.869268	304740	cytoplasmic linker associated protein 1	protein-coding	Clasp1	NA
1185	ENSRNOG00000002378	1866.24	-0.0878856	0.0319579	-2.75004	0.00595872	0.0513086	64473	3'(2'), 5'-bisphosphate nucleotidase 1	protein-coding	Bpnt1	D1
1186	ENSRNOG00000002379	0	NA	NA	NA	NA	NA	317316	placenta enriched 1	protein-coding	Plac1	NA
1187	ENSRNOG00000002381	8.51375	-0.283604	0.424707	-0.667764	0.504284	0.786888	25667	bone morphogenetic protein 3	protein-coding	Bmp3	NA
1188	ENSRNOG00000002385	0.648727	-0.0560681	1.65251	-0.033929	0.972934	NA	289104	proteoglycan 4	protein-coding	Prg4	NA
1189	ENSRNOG00000002387	655.382	-0.166749	0.0634613	-2.62756	0.00859987	0.0682579	302593	transcription elongation factor A like 1	protein-coding	Tceal1	D1
1190	ENSRNOG00000002388	1364.9	-0.0847059	0.0447328	-1.89359	0.0582788	0.254689	303088	tripartite motif-containing 41	protein-coding	Trim41	NA
1191	ENSRNOG00000002389	7649.14	-0.0617726	0.024294	-2.54271	0.0109996	0.081885	317413	mortality factor 4 like 2	protein-coding	Morf4l2	D1
1192	ENSRNOG00000002391	12.1989	-0.169195	0.436641	-0.387492	0.698392	0.890328	367912	glycine receptor alpha 4	protein-coding	Glra4	NA
1193	ENSRNOG00000002393	2724.07	0.0103498	0.0285054	0.363083	0.716543	0.897895	289352	glutamyl-prolyl-tRNA synthetase 1	protein-coding	Eprs1	NA
1194	ENSRNOG00000002394	2894.76	0.023194	0.0413946	0.560314	0.575266	0.827562	304862	translocated promoter region, nuclear basket protein	protein-coding	Tpr	NA
1195	ENSRNOG00000002396	0	NA	NA	NA	NA	NA	288937	serpin family B member 8	protein-coding	Serpinb8	NA
1196	ENSRNOG00000002397	109.022	0.107661	0.197663	0.544668	0.585982	0.833584	289353	solute carrier family 30, member 10	protein-coding	Slc30a10	NA
1197	ENSRNOG00000002403	1.78256	1.51898	1.00607	1.50981	0.131093	NA	63912	niban apoptosis regulator 1	protein-coding	Niban1	NA
1198	ENSRNOG00000002407	215.051	0.0509103	0.0963152	0.52858	0.597097	0.839872	304721	pyridoxal-dependent decarboxylase domain containing 1	protein-coding	Pdxdc1	NA
1199	ENSRNOG00000002408	0.265694	2.15174	3.48923	0.616679	0.537447	NA	305340	RNA binding motif protein 47	protein-coding	Rbm47	NA
1200	ENSRNOG00000002413	60.019	-0.193748	0.185574	-1.04404	0.296465	0.621709	317322	glypican 4	protein-coding	Gpc4	NA
1201	ENSRNOG00000002414	14.9196	0.0994789	0.334441	0.297448	0.766124	0.915655	304741	transcription factor CP2-like 1	protein-coding	Tfcp2l1	NA
1202	ENSRNOG00000002417	0	NA	NA	NA	NA	NA	266775	serpin family B member 10	protein-coding	Serpinb10	NA
1203	ENSRNOG00000002418	78.3093	0.101175	0.18153	0.557345	0.577292	0.828999	81809	transforming growth factor, beta 2	protein-coding	Tgfb2	NA
1204	ENSRNOG00000002419	3649.3	0.19919	0.121483	1.63966	0.101076	0.352188	24943	proteolipid protein 1	protein-coding	Plp1	NA
1205	ENSRNOG00000002420	368.513	-0.0103435	0.0684542	-0.1511	0.879896	0.961683	360466	zinc finger CCCH type containing 7 A	protein-coding	Zc3h7a	NA
1206	ENSRNOG00000002423	699.499	0.00540135	0.046785	0.11545	0.908088	0.971813	303155	family with sequence similarity 114, member A2	protein-coding	Fam114a2	NA
1207	ENSRNOG00000002425	15.4752	0.40285	0.335503	1.20074	0.229854	0.550776	29510	phosphatidylcholine transfer protein	protein-coding	Pctp	NA
1208	ENSRNOG00000002428	5.53173	0.36372	0.482487	0.753844	0.450943	0.75076	302378	lysophosphatidic acid receptor 4	protein-coding	Lpar4	NA
1209	ENSRNOG00000002429	0	NA	NA	NA	NA	NA	317221	retrotransposon Gag like 3	protein-coding	Rtl3	NA
1210	ENSRNOG00000002433	6407.67	-0.0341398	0.0444988	-0.767208	0.442958	0.745745	305240	G3BP stress granule assembly factor 2	protein-coding	G3bp2	NA
1211	ENSRNOG00000002434	41.2579	0.121258	0.170565	0.710915	0.477137	0.76841	497979	transmembrane protein 100	protein-coding	Tmem100	NA
1212	ENSRNOG00000002436	3996.66	0.273103	0.03363	8.1208	4.63102e-16	5.24934e-14	303439	monocyte to macrophage differentiation-associated	protein-coding	Mmd	D2
1213	ENSRNOG00000002440	362.102	0.0653605	0.088026	0.742513	0.457776	0.755314	116546	RAS like proto-oncogene B	protein-coding	Ralb	NA
1214	ENSRNOG00000002443	390.352	0.053598	0.0731348	0.732867	0.46364	0.758345	287299	microfibril associated protein 3	protein-coding	Mfap3	NA
1215	ENSRNOG00000002449	781.867	-0.318028	0.0565168	-5.62715	1.83214e-08	8.54744e-07	113947	MAGE family member D2	protein-coding	Maged2	D1
1216	ENSRNOG00000002450	580.41	-0.0811194	0.0661645	-1.22603	0.220188	0.538816	360895	ribosomal RNA processing 15 homolog	protein-coding	Rrp15	NA
1217	ENSRNOG00000002451	0.679274	0.503369	1.98345	0.253784	0.799662	NA	317224	fibronectin type III domain containing 3C1	protein-coding	Fndc3c1	NA
1218	ENSRNOG00000002452	452.465	-0.0115497	0.0661517	-0.174593	0.861399	0.953467	302899	thioredoxin domain containing 11	protein-coding	Txndc11	NA
1219	ENSRNOG00000002454	725.347	-0.0736738	0.0723023	-1.01897	0.308217	0.633327	304850	ring finger protein 2	protein-coding	Rnf2	NA
1220	ENSRNOG00000002459	2.27873	0.114295	0.874803	0.130652	0.896051	NA	363790	F-box protein 40	protein-coding	Fbxo40	NA
1221	ENSRNOG00000002460	1.87951	0.960194	0.865272	1.1097	0.267128	NA	60325	serpin family B member 2	protein-coding	Serpinb2	NA
1222	ENSRNOG00000002461	315.827	0.226118	0.104927	2.155	0.0311619	0.16902	25494	nidogen 1	protein-coding	Nid1	NA
1223	ENSRNOG00000002462	366.464	0.065806	0.0715669	0.919504	0.357832	0.67716	287383	B9 domain containing 1	protein-coding	B9d1	NA
1224	ENSRNOG00000002468	275.421	-0.0571152	0.207584	-0.275142	0.783207	0.921843	25567	tenascin R	protein-coding	Tnr	NA
1225	ENSRNOG00000002469	66.9846	-0.0934432	0.15106	-0.618583	0.536191	0.804621	303089	tripartite motif-containing 7	protein-coding	Trim7	NA
1226	ENSRNOG00000002470	2.00353	0.381698	0.82568	0.462282	0.643879	NA	246208	interferon gamma inducible protein 47	protein-coding	Ifi47	NA
1227	ENSRNOG00000002471	5.45598	0.130534	0.712627	0.183173	0.854663	0.950867	288079	DNA polymerase theta	protein-coding	Polq	NA
1228	ENSRNOG00000002473	312.791	-0.0780238	0.108644	-0.718163	0.472657	0.76563	304863	odr-4 GPCR localization factor homolog	protein-coding	Odr4	NA
1229	ENSRNOG00000002474	84.3725	0.304408	0.166367	1.82974	0.0672894	0.276444	287622	target of myb1 like 1 membrane trafficking protein	protein-coding	Tom1l1	NA
1230	ENSRNOG00000002475	0.359718	-0.778687	2.78202	-0.2799	0.779554	NA	500923	similar to tumor protein, translationally-controlled 1	protein-coding	RGD1565798	NA
1231	ENSRNOG00000002478	431.515	0.0451632	0.0697692	0.647323	0.517423	0.794588	288985	insulin induced gene 2	protein-coding	Insig2	NA
1232	ENSRNOG00000002480	68.2178	-0.139224	0.148643	-0.93663	0.348949	0.670783	289287	G protein-coupled receptor 137B	protein-coding	Gpr137b	NA
1233	ENSRNOG00000002484	0.0468792	-0.367675	3.61802	-0.101623	0.919056	NA	65024	cholinergic receptor nicotinic alpha 9 subunit	protein-coding	Chrna9	NA
1234	ENSRNOG00000002486	0.41446	0.228826	2.36437	0.0967808	0.9229	NA	405369	olfactory receptor family 2 subfamily Y member 17, pseudogene 1	pseudo	Or2y17-ps1	NA
1235	ENSRNOG00000002487	1.29969	-2.10904	1.12289	-1.87822	0.0603516	NA	302492	muscleblind-like splicing regulator 3	protein-coding	Mbnl3	NA
1236	ENSRNOG00000002488	182.922	-0.213509	0.118796	-1.79727	0.0722926	0.288792	170501	polypeptide N-acetylgalactosaminyltransferase 10	protein-coding	Galnt10	NA
1237	ENSRNOG00000002495	0	NA	NA	NA	NA	NA	NA	NA	NA	NA	NA
1238	ENSRNOG00000002496	594.24	0.148436	0.182333	0.814093	0.415592	0.72701	288080	syntaxin binding protein 5L	protein-coding	Stxbp5l	NA
1239	ENSRNOG00000002497	0	NA	NA	NA	NA	NA	100362450	anosmin 1	protein-coding	Anos1	NA
1240	ENSRNOG00000002501	1.42465	-0.128463	1.12818	-0.113868	0.909343	NA	364073	DEAD-box helicase 3, Y-linked	protein-coding	Ddx3y	NA
1241	ENSRNOG00000002504	14.4723	0.196091	0.323472	0.606208	0.544377	0.809507	498305	spermatogenesis associated 17	protein-coding	Spata17	NA
1242	ENSRNOG00000002506	1388.41	-0.098796	0.046759	-2.11288	0.0346114	0.181751	305242	cyclin dependent kinase like 2	protein-coding	Cdkl2	NA
1243	ENSRNOG00000002509	4672.01	-0.0953185	0.0278937	-3.4172	0.000632687	0.00859214	100034253	G protein nucleolar 3 like	protein-coding	Gnl3l	D1
1244	ENSRNOG00000002511	3.88327	0.929724	0.607402	1.53066	0.125854	0.39777	114110	Fms related receptor tyrosine kinase 4	protein-coding	Flt4	NA
1245	ENSRNOG00000002512	429.264	0.0640333	0.0591534	1.08249	0.279033	0.606022	289362	G patch domain containing 2	protein-coding	Gpatch2	NA
1246	ENSRNOG00000002514	145.927	-0.000893859	0.0969984	-0.00921519	0.992647	0.998092	304743	coiled-coil domain containing 93	protein-coding	Ccdc93	NA
1247	ENSRNOG00000002516	1179.01	0.00194002	0.0437872	0.0443057	0.964661	0.991097	288762	myotubularin 1	protein-coding	Mtm1	NA
1248	ENSRNOG00000002517	1.10719	1.03189	1.1925	0.865317	0.386865	NA	25343	phosducin	protein-coding	Pdc	NA
1249	ENSRNOG00000002520	43.4128	0.272623	0.207761	1.3122	0.189454	0.497664	65161	lipopolysaccharide-induced TNF factor	protein-coding	Litaf	NA
1250	ENSRNOG00000002524	227.527	0.0627611	0.135636	0.462716	0.643568	0.863593	117549	G protein-coupled receptor 37	protein-coding	Gpr37	NA
1251	ENSRNOG00000002525	245.074	0.567608	0.118167	4.80346	1.55951e-06	4.96204e-05	29527	prostaglandin-endoperoxide synthase 2	protein-coding	Ptgs2	D2
1252	ENSRNOG00000002529	141.577	0.024146	0.104883	0.230219	0.817921	0.936122	302495	RAP2C, member of RAS oncogene family	protein-coding	Rap2c	NA
1253	ENSRNOG00000002537	278.025	0.0683758	0.113408	0.602918	0.546563	0.810063	317420	WNK lysine deficient protein kinase 3	protein-coding	Wnk3	NA
1254	ENSRNOG00000002538	153.62	0.140666	0.125747	1.11864	0.263292	0.589704	304733	erythrocyte membrane protein band 4.1 like 5	protein-coding	Epb41l5	NA
1255	ENSRNOG00000002539	0.495733	0.93805	1.81546	0.516701	0.605365	NA	25345	protamine 2	protein-coding	Prm2	NA
1256	ENSRNOG00000002540	4.85134	0.441881	0.593028	0.745126	0.456195	0.754209	305341	ras homolog family member H	protein-coding	Rhoh	NA
1257	ENSRNOG00000002541	467.89	0.154624	0.096961	1.59471	0.110778	0.369684	305343	PDS5 cohesin associated factor A	protein-coding	Pds5a	NA
1258	ENSRNOG00000002542	143.65	0.115475	0.111382	1.03675	0.299851	0.625166	497972	HEAT repeat containing 6	protein-coding	Heatr6	NA
1259	ENSRNOG00000002544	8760.35	-0.106896	0.0308847	-3.46111	0.000537945	0.00749044	289168	kinesin-associated protein 3	protein-coding	Kifap3	D1
1260	ENSRNOG00000002545	1482.02	-0.0122488	0.048053	-0.254902	0.798799	0.92904	302913	HUWE1 associated protein modifying stress responses	protein-coding	Hapstr1	NA
1261	ENSRNOG00000002546	611.661	-0.0712714	0.0594844	-1.19815	0.230857	0.552208	289508	ring finger and CHY zinc finger domain containing 1	protein-coding	Rchy1	NA
1262	ENSRNOG00000002548	0.25594	1.07106	3.51405	0.304795	0.760523	NA	304913	tenascin N	protein-coding	Tnn	NA
1263	ENSRNOG00000002549	31.1778	0.201146	0.257014	0.782625	0.433847	0.738534	79247	5-hydroxytryptamine (serotonin) receptor 5B	protein-coding	Htr5b	NA
1264	ENSRNOG00000002555	0	NA	NA	NA	NA	NA	117092	serpin family B member 7	protein-coding	Serpinb7	NA
1265	ENSRNOG00000002563	963.668	-0.044545	0.0498706	-0.893211	0.371744	0.688899	302500	MCTS1, re-initiation and release factor	protein-coding	Mcts1	NA
1266	ENSRNOG00000002564	0	NA	NA	NA	NA	NA	442921	protamine 3	protein-coding	Prm3	NA
1267	ENSRNOG00000002565	1903.99	0.0187918	0.0356623	0.526937	0.598237	0.840905	317256	TATA-box binding protein associated factor 1	protein-coding	Taf1	NA
1268	ENSRNOG00000002566	0	NA	NA	NA	NA	NA	24840	transition protein 2	protein-coding	Tnp2	NA
1269	ENSRNOG00000002568	6.48581	0.771938	0.531643	1.45198	0.146506	0.431767	252971	suppressor of cytokine signaling 1	protein-coding	Socs1	NA
1270	ENSRNOG00000002569	715.059	0.0360482	0.0583286	0.618019	0.536563	0.804877	289143	mitochondrial ribosomal protein S14	protein-coding	Mrps14	NA
1271	ENSRNOG00000002571	21.3022	0.511262	0.316544	1.61514	0.106281	0.361726	363538	tektin 5	protein-coding	Tekt5	NA
1272	ENSRNOG00000002572	2348.21	-0.114831	0.0363419	-3.15975	0.00157906	0.0181111	289144	calcyclin binding protein	protein-coding	Cacybp	D1
1273	ENSRNOG00000002575	433.789	0.0762274	0.085121	0.895518	0.37051	0.68874	360531	SAP30-like	protein-coding	Sap30l	NA
1274	ENSRNOG00000002579	1247.62	0.205483	0.0810223	2.53613	0.0112086	0.0830305	286894	prostate androgen-regulated mucin-like protein 1	protein-coding	Parm1	D2
1275	ENSRNOG00000002580	619.879	0.00228277	0.0682992	0.0334231	0.973337	0.992499	304851	tRNA methyltransferase 1-like	protein-coding	Trmt1l	NA
1276	ENSRNOG00000002582	0	NA	NA	NA	NA	NA	59112	heart and neural crest derivatives expressed 1	protein-coding	Hand1	NA
1277	ENSRNOG00000002583	0	NA	NA	NA	NA	NA	304689	serpin family B member 11	protein-coding	Serpinb11	NA
1278	ENSRNOG00000002585	1026.46	0.00825414	0.0491448	0.167956	0.866618	0.955642	302502	cullin 4B	protein-coding	Cul4b	NA
1279	ENSRNOG00000002592	346.834	-0.115274	0.0968029	-1.19081	0.233728	0.556416	317203	ribosomal protein S6 kinase A6	protein-coding	Rps6ka6	NA
1280	ENSRNOG00000002593	262.745	-0.118185	0.0781625	-1.51204	0.130523	0.405368	360896	estrogen-related receptor gamma	protein-coding	Esrrg	NA
1281	ENSRNOG00000002595	1799	0.0131243	0.0402637	0.325958	0.744456	0.90847	363972	dipeptidyl peptidase like 10	protein-coding	Dpp10	NA
1282	ENSRNOG00000002597	0	NA	NA	NA	NA	NA	286964	hydroxysteroid (17-beta) dehydrogenase 6	protein-coding	Hsd17b6	NA
1283	ENSRNOG00000002598	0.0795862	-0.735166	3.61802	-0.203196	0.838982	NA	25640	HNF1 homeobox B	protein-coding	Hnf1b	NA
1284	ENSRNOG00000002599	3.68064	0.1347	0.688506	0.195641	0.844891	0.946889	363616	GRB2-related adaptor protein	protein-coding	Grap	NA
1285	ENSRNOG00000002602	0.143337	-0.384718	3.6145	-0.106438	0.915235	NA	304692	serpin family B member 12	protein-coding	Serpinb12	NA
1286	ENSRNOG00000002607	59.9615	0.201705	0.150176	1.34313	0.17923	0.483445	140586	SRY-box transcription factor 9	protein-coding	Sox9	NA
1287	ENSRNOG00000002609	554.535	-0.0114146	0.0659707	-0.173025	0.862631	0.953885	364755	endoplasmic reticulum oxidoreductase 1 beta	protein-coding	Ero1b	NA
1288	ENSRNOG00000002610	1393.92	-0.427803	0.062373	-6.85878	6.94526e-12	5.50649e-10	260416	calcium regulated heat stable protein 1	protein-coding	Carhsp1	D1
1289	ENSRNOG00000002612	160.51	0.19468	0.110621	1.75988	0.0784278	0.303709	85432	DExD-box helicase 52	protein-coding	Ddx52	NA
1290	ENSRNOG00000002615	373.795	0.194597	0.0762164	2.55321	0.0106735	0.0800319	302915	phosphomannomutase 2	protein-coding	Pmm2	D2
1291	ENSRNOG00000002616	0	NA	NA	NA	NA	NA	303205	solute carrier family 5 member 10	protein-coding	Slc5a10	NA
1292	ENSRNOG00000002618	4556.94	0.00195718	0.0538501	0.0363449	0.971007	0.991708	289089	influenza virus NS1A binding protein	protein-coding	Ivns1abp	NA
1293	ENSRNOG00000002624	2.16922	-1.0803	0.85114	-1.26924	0.204355	NA	498769	EDAR associated via death domain	protein-coding	Edaradd	NA
1294	ENSRNOG00000002625	311.231	0.238105	0.123225	1.93229	0.0533242	0.241775	246116	protein tyrosine phosphatase, non-receptor type 4	protein-coding	Ptpn4	NA
1295	ENSRNOG00000002626	255.184	0.0213259	0.145064	0.14701	0.883124	0.963025	100360015	carbonic anhydrase 10	protein-coding	Car10	NA
1296	ENSRNOG00000002627	1950.27	-0.01253	0.0388924	-0.32217	0.747324	0.909822	305055	potassium channel tetramerization domain containing 3	protein-coding	Kctd3	NA
1297	ENSRNOG00000002628	0	NA	NA	NA	NA	NA	286981	vomeronasal 2 receptor, 32	protein-coding	Vom2r32	NA
1298	ENSRNOG00000002630	1947.49	-0.0455645	0.0330256	-1.37967	0.167687	0.465998	363603	CCR4-NOT transcription complex, subunit 8	protein-coding	Cnot8	NA
1299	ENSRNOG00000002632	4897.77	0.0265939	0.0360092	0.73853	0.460193	0.756855	288770	nascent polypeptide associated complex subunit alpha	protein-coding	Naca	NA
1300	ENSRNOG00000002636	2679.82	0.0129432	0.0837203	0.1546	0.877137	0.959685	81632	4-aminobutyrate aminotransferase	protein-coding	Abat	NA
1301	ENSRNOG00000002640	0.137007	0.185514	3.61313	0.0513445	0.959051	NA	116589	serpin family B member 5	protein-coding	Serpinb5	NA
1302	ENSRNOG00000002641	0	NA	NA	NA	NA	NA	292547	vomeronasal 2 receptor, 28	protein-coding	Vom2r28	NA
1303	ENSRNOG00000002642	4439.03	-0.0222948	0.0322868	-0.690524	0.489865	0.777705	362809	prostaglandin E synthase 3	protein-coding	Ptges3	NA
1304	ENSRNOG00000002643	468.897	0.0757847	0.0686348	1.10417	0.269518	0.59674	83472	UDP-glucose 6-dehydrogenase	protein-coding	Ugdh	NA
1305	ENSRNOG00000002644	475.691	0.156876	0.0720414	2.17758	0.0294373	0.162548	303456	UTP18 small subunit processome component	protein-coding	Utp18	NA
1306	ENSRNOG00000002645	331.512	-0.0869393	0.0834013	-1.04242	0.297216	0.622177	691231	gem (nuclear organelle) associated protein 5	protein-coding	Gemin5	NA
1307	ENSRNOG00000002652	4071.83	-0.0388757	0.0415499	-0.935639	0.349459	0.670783	303298	RAP1 GTPase activating protein 2	protein-coding	Rap1gap2	NA
1308	ENSRNOG00000002653	3264.19	0.297855	0.0466922	6.37912	1.78106e-10	1.1693e-08	170899	potassium two pore domain channel subfamily K member 2	protein-coding	Kcnk2	D2
1309	ENSRNOG00000002657	4.48791	0.788943	0.569199	1.38606	0.165729	0.462853	24653	phospholipase A2 group IVA	protein-coding	Pla2g4a	NA
1310	ENSRNOG00000002659	2.00524	0.584938	0.908035	0.64418	0.519459	NA	85483	class II, major histocompatibility complex, transactivator	protein-coding	Ciita	NA
1311	ENSRNOG00000002660	3996.22	-0.166064	0.0329535	-5.03934	4.67138e-07	1.70294e-05	317232	MAGE family member E1	protein-coding	Magee1	D1
1312	ENSRNOG00000002662	1116.29	-0.171539	0.050873	-3.37191	0.000746488	0.00985513	363485	polysaccharide biosynthesis domain containing 1	protein-coding	Pbdc1	D1
1313	ENSRNOG00000002664	6.45794	-0.280708	0.465215	-0.603395	0.546246	0.810063	360468	epithelial membrane protein 2	protein-coding	Emp2	NA
1314	ENSRNOG00000002667	45.7032	-0.868558	0.319865	-2.71539	0.0066198	0.0555504	192362	laminin subunit gamma 2	protein-coding	Lamc2	D1
1315	ENSRNOG00000002669	3169.09	0.0662696	0.036406	1.82029	0.0687141	0.279656	303300	clustered mitochondria homolog	protein-coding	Cluh	NA
1316	ENSRNOG00000002671	2945.9	0.0552859	0.0374265	1.47718	0.139626	0.420734	83782	NME/NM23 nucleoside diphosphate kinase 2	protein-coding	Nme2	NA
1317	ENSRNOG00000002680	486.881	0.138986	0.0612766	2.26818	0.0233184	0.138515	117036	laminin subunit gamma 1	protein-coding	Lamc1	NA
1318	ENSRNOG00000002682	165.3	0.301234	0.105222	2.86284	0.00419863	0.0388144	303164	zinc finger protein 692	protein-coding	Zfp692	D2
1319	ENSRNOG00000002691	3.37494	0.285903	0.612042	0.46713	0.640407	0.862015	289101	SHC binding and spindle associated 1 like	protein-coding	Shcbp1l	NA
1320	ENSRNOG00000002693	2334.4	-0.11369	0.0582936	-1.9503	0.0511403	0.235002	191575	NME/NM23 nucleoside diphosphate kinase 1	protein-coding	Nme1	NA
1321	ENSRNOG00000002695	432.724	-0.0244865	0.0585765	-0.418025	0.675929	0.878606	289307	transcription factor B2, mitochondrial	protein-coding	Tfb2m	NA
1322	ENSRNOG00000002697	1228.89	0.0648933	0.040357	1.60798	0.10784	0.364487	317296	myotubularin related protein 1	protein-coding	Mtmr1	NA
1323	ENSRNOG00000002701	2.40065	0.440669	0.646816	0.681289	0.495688	NA	360719	homogentisate 1, 2-dioxygenase	protein-coding	Hgd	NA
1324	ENSRNOG00000002705	1346.7	0.020699	0.0474372	0.436344	0.662587	0.870963	360834	vacuolar protein sorting 4 homolog B	protein-coding	Vps4b	NA
1325	ENSRNOG00000002708	619.292	-0.00719971	0.055739	-0.129168	0.897224	0.967058	317425	PHD finger protein 8	protein-coding	Phf8	NA
1326	ENSRNOG00000002710	1572.41	0.0325531	0.0416979	0.78069	0.434985	0.739622	498297	consortin, connexin sorting protein	protein-coding	Cnst	NA
1327	ENSRNOG00000002711	10.42	-0.128959	0.345674	-0.373065	0.7091	0.895494	304951	NUF2 component of NDC80 kinetochore complex	protein-coding	Nuf2	NA
1328	ENSRNOG00000002713	361.813	0.0323618	0.0775955	0.417057	0.676637	0.878606	303165	zinc finger protein 672	protein-coding	Zfp672	NA
1329	ENSRNOG00000002714	429.107	-0.150245	0.0799436	-1.87939	0.0601909	0.260146	287054	methyltransferase 22, Kin17 lysine	protein-coding	Mettl22	NA
1330	ENSRNOG00000002718	0	NA	NA	NA	NA	NA	338418	secretoglobin, family 3A, member 1	protein-coding	Scgb3a1	NA
1331	ENSRNOG00000002721	1826.77	-0.0945419	0.0589027	-1.60505	0.108483	0.365531	288088	NADH:ubiquinone oxidoreductase subunit B4	protein-coding	Ndufb4	NA
1332	ENSRNOG00000002722	4439.56	0.101585	0.0494753	2.05326	0.0400478	0.199606	360668	SEC14-like lipid binding 1	protein-coding	Sec14l1	NA
1333	ENSRNOG00000002723	11.8299	-0.295625	0.352757	-0.838041	0.402008	0.715899	25544	selectin E	protein-coding	Sele	NA
1334	ENSRNOG00000002724	1786.18	-0.121877	0.0317137	-3.84305	0.000121513	0.00217659	117272	phosphoribosyl pyrophosphate synthetase-associated protein 2	protein-coding	Prpsap2	D1
1335	ENSRNOG00000002728	33.9386	-0.0093795	0.218579	-0.0429112	0.965772	0.991274	64022	betacellulin	protein-coding	Btc	NA
1336	ENSRNOG00000002730	26.7588	0.226502	0.258801	0.875198	0.381466	0.697018	54294	regulator of G-protein signaling 5	protein-coding	Rgs5	NA
1337	ENSRNOG00000002735	2774.31	-0.0128141	0.0345605	-0.370773	0.710806	0.896245	304859	DExH-box helicase 9	protein-coding	Dhx9	NA
1338	ENSRNOG00000002736	472.544	0.126717	0.107091	1.18326	0.236705	0.559896	304914	RAB GTPase activating protein 1-like	protein-coding	Rabgap1l	NA
1339	ENSRNOG00000002746	762.426	-0.446865	0.0803553	-5.56112	2.68052e-08	1.21536e-06	79210	follistatin-like 1	protein-coding	Fstl1	D1
1340	ENSRNOG00000002748	347.798	0.0796542	0.0846027	0.941509	0.346444	0.669048	360637	coiled-coil domain containing 43	protein-coding	Ccdc43	NA
1341	ENSRNOG00000002749	7328.37	0.0146665	0.0347864	0.421616	0.673305	0.877559	360600	sperm associated antigen 9	protein-coding	Spag9	NA
1342	ENSRNOG00000002750	79.2179	0.156934	0.179247	0.875518	0.381292	0.696955	680586	ring finger and CCCH-type domains 1	protein-coding	Rc3h1	NA
1343	ENSRNOG00000002751	96.1282	0.156663	0.16656	0.940579	0.346921	0.66938	317235	zinc finger DHHC-type palmitoyltransferase 15	protein-coding	Zdhhc15	NA
1344	ENSRNOG00000002753	1236.71	-0.137431	0.0550781	-2.49519	0.0125888	0.0901092	360638	ADAM metallopeptidase domain 11	protein-coding	Adam11	D1
1345	ENSRNOG00000002754	3.6345	-1.08648	0.674059	-1.61185	0.106994	0.363214	29183	amphiregulin	protein-coding	Areg	NA
1346	ENSRNOG00000002755	11092.1	0.00392934	0.0393476	0.0998622	0.920454	0.974797	83572	platelet-activating factor acetylhydrolase 1b, regulatory subunit 1	protein-coding	Pafah1b1	NA
1347	ENSRNOG00000002757	409.347	0.0206272	0.068326	0.301893	0.762734	0.914234	360581	transcriptional adaptor 2A	protein-coding	Tada2a	NA
1348	ENSRNOG00000002759	663.621	-0.0332246	0.0535342	-0.620624	0.534847	0.803572	305348	lipoic acid synthetase	protein-coding	Lias	NA
1349	ENSRNOG00000002763	647.38	0.0075608	0.0598014	0.126432	0.89939	0.967941	303206	unc-51 like autophagy activating kinase 2	protein-coding	Ulk2	NA
1350	ENSRNOG00000002764	538.547	-0.0573019	0.0643165	-0.890937	0.372963	0.689779	360568	methyltransferase 16, RNA N6-adenosine	protein-coding	Mettl16	NA
1351	ENSRNOG00000002767	3627.13	0.070707	0.052842	1.33809	0.180869	0.485338	58948	discs large MAGUK scaffold protein 3	protein-coding	Dlg3	NA
1352	ENSRNOG00000002768	26.2047	-0.98848	0.27399	-3.60772	0.000308894	0.00476274	501675	transmembrane protein 114	protein-coding	Tmem114	D1
1353	ENSRNOG00000002771	0	NA	NA	NA	NA	NA	59325	epiregulin	protein-coding	Ereg	NA
1354	ENSRNOG00000002773	3416.98	-0.274208	0.0715207	-3.83397	0.000126091	0.00225026	29480	regulator of G-protein signaling 4	protein-coding	Rgs4	D1
1355	ENSRNOG00000002775	229.7	0.17929	0.0973311	1.84206	0.0654658	0.272708	304860	N-acetylneuraminate pyruvate lyase	protein-coding	Npl	NA
1356	ENSRNOG00000002776	0.425405	-0.91096	2.38665	-0.38169	0.702691	NA	29259	selectin L	protein-coding	Sell	NA
1357	ENSRNOG00000002778	256.235	-0.169022	0.0779212	-2.16914	0.0300717	0.165105	114512	apoptosis antagonizing transcription factor	protein-coding	Aatf	NA
1358	ENSRNOG00000002781	362.971	-0.0611316	0.0681728	-0.896716	0.369871	0.688271	360833	3-ketodihydrosphingosine reductase	protein-coding	Kdsr	NA
1359	ENSRNOG00000002782	3.26687	-0.337374	0.708657	-0.476074	0.634022	0.858982	289515	epithelial mitogen	protein-coding	Epgn	NA
1360	ENSRNOG00000002783	0.0431231	0.643457	3.61802	0.177848	0.858842	NA	304917	serpin family C member 1	protein-coding	Serpinc1	NA
1361	ENSRNOG00000002784	427.469	-0.126085	0.097117	-1.29828	0.194192	0.505477	29589	POU class 3 homeobox 4	protein-coding	Pou3f4	NA
1362	ENSRNOG00000002789	10.2467	-0.459215	0.491163	-0.934953	0.349813	0.671087	NA	NA	NA	NA	NA
1363	ENSRNOG00000002790	236.07	0.0670821	0.11249	0.596337	0.55095	0.8122	302395	ATP binding cassette subfamily B member 7	protein-coding	Abcb7	NA
1364	ENSRNOG00000002792	0	NA	NA	NA	NA	NA	114105	C-X-C motif chemokine ligand 2	protein-coding	Cxcl2	NA
1365	ENSRNOG00000002793	299.57	-0.324574	0.108975	-2.97842	0.0028974	0.0291528	54305	somatostatin receptor 2	protein-coding	Sstr2	D1
1366	ENSRNOG00000002794	0.184887	0.450585	3.61182	0.124753	0.900719	NA	25651	selectin P	protein-coding	Selp	NA
1367	ENSRNOG00000002795	928.961	-0.0783773	0.0472461	-1.65892	0.0971324	0.343667	303652	component of oligomeric golgi complex 1	protein-coding	Cog1	NA
1368	ENSRNOG00000002797	4.16297	0.05847	0.600718	0.0973335	0.922462	0.975309	260430	G protein-coupled receptor 156	protein-coding	Gpr156	NA
1369	ENSRNOG00000002800	9.38594	-0.447164	0.383608	-1.16568	0.243743	0.567652	302421	glycerophosphodiester phosphodiesterase domain containing 2	protein-coding	Gdpd2	NA
1370	ENSRNOG00000002802	0.0463321	0.0780859	3.61802	0.0215825	0.982781	NA	81503	C-X-C motif chemokine ligand 1	protein-coding	Cxcl1	NA
1371	ENSRNOG00000002807	1010.05	-0.438761	0.0566042	-7.75139	9.08955e-15	9.48779e-13	83788	septin 9	protein-coding	Septin9	D1
1372	ENSRNOG00000002810	76.838	0.114121	0.137826	0.828008	0.407666	0.720689	360518	glutamine-fructose-6-phosphate transaminase 2	protein-coding	Gfpt2	NA
1373	ENSRNOG00000002811	542.894	0.248276	0.10626	2.33649	0.0194659	0.122796	286901	BMP/retinoic acid inducible neural specific 3	protein-coding	Brinp3	NA
1374	ENSRNOG00000002812	4.15345	0.964908	0.608314	1.5862	0.112694	0.373732	257634	LIM homeobox 1	protein-coding	Lhx1	NA
1375	ENSRNOG00000002813	277.703	-0.0086828	0.0823622	-0.105422	0.916041	0.973718	304919	aspartyl-tRNA synthetase 2 (mitochondrial)	protein-coding	Dars2	NA
1376	ENSRNOG00000002818	2930.33	-0.0575373	0.0401405	-1.4334	0.151744	0.440419	287739	elongation factor Tu GTP binding domain containing 2	protein-coding	Eftud2	NA
1377	ENSRNOG00000002820	0.219172	-0.330027	3.61461	-0.0913036	0.927251	NA	24906	RoBo-1	protein-coding	LOC24906	NA
1378	ENSRNOG00000002821	1627.91	-0.041863	0.0567572	-0.73758	0.460769	0.756855	59265	PH domain and leucine rich repeat protein phosphatase 1	protein-coding	Phlpp1	NA
1379	ENSRNOG00000002823	3662.28	-0.102025	0.038891	-2.62335	0.00870701	0.0689951	50658	mitogen-activated protein kinase 9	protein-coding	Mapk9	D1
1380	ENSRNOG00000002826	39.6327	0.37156	0.206883	1.796	0.0724952	0.289273	29540	hydroxysteroid (17-beta) dehydrogenase 7	protein-coding	Hsd17b7	NA
1381	ENSRNOG00000002827	13842.8	0.123607	0.0440441	2.80644	0.0050092	0.0445607	302920	RNA binding fox-1 homolog 1	protein-coding	Rbfox1	D2
1382	ENSRNOG00000002828	861.055	0.0638757	0.0721656	0.885127	0.376088	0.69335	170842	transducer of ErbB-2.1	protein-coding	Tob1	NA
1383	ENSRNOG00000002829	0	NA	NA	NA	NA	NA	246358	pro-platelet basic protein	protein-coding	Ppbp	NA
1384	ENSRNOG00000002831	5.77744	0.612552	0.527501	1.16123	0.245547	0.570113	287631	WAP, follistatin/kazal, immunoglobulin, kunitz and netrin domain containing 2	protein-coding	Wfikkn2	NA
1385	ENSRNOG00000002832	951.382	-0.0938541	0.0804569	-1.16651	0.243407	0.567233	259248	solute carrier family 16 member 2	protein-coding	Slc16a2	NA
1386	ENSRNOG00000002833	719.336	0.146573	0.112333	1.30481	0.191957	0.502001	84027	glycogen synthase kinase 3 beta	protein-coding	Gsk3b	NA
1387	ENSRNOG00000002834	0.0795862	-0.735166	3.61802	-0.203196	0.838982	NA	289625	klotho beta	protein-coding	Klb	NA
1388	ENSRNOG00000002835	2248.46	-0.0210604	0.0409071	-0.514835	0.606668	0.844169	360602	LUC7-like 3 pre-mRNA splicing factor	protein-coding	Luc7l3	NA
1389	ENSRNOG00000002839	224.284	-0.0329941	0.106734	-0.309125	0.757227	0.912584	289175	solute carrier family 19 member 2	protein-coding	Slc19a2	NA
1390	ENSRNOG00000002840	37735.2	-0.0348946	0.0392341	-0.889393	0.373792	0.690515	171374	ATP synthase F1 subunit beta	protein-coding	Atp5f1b	NA
1391	ENSRNOG00000002841	3294.04	-0.00885291	0.0473349	-0.187027	0.851639	0.949327	114116	CDC42 binding protein kinase alpha	protein-coding	Cdc42bpa	NA
1392	ENSRNOG00000002843	2.60763	-1.07274	0.889883	-1.20548	0.228017	NA	60665	C-X-C motif chemokine ligand 6	protein-coding	Cxcl6	NA
1393	ENSRNOG00000002844	380.203	-0.0804441	0.0772414	-1.04146	0.297661	0.622671	302566	ubiquitin specific peptidase 27, X-linked	protein-coding	Usp27x	NA
1394	ENSRNOG00000002845	0	NA	NA	NA	NA	NA	691286	LY6/PLAUR domain containing 9	protein-coding	Lypd9	NA
1395	ENSRNOG00000002848	839.708	-0.119886	0.0612163	-1.9584	0.0501833	0.232031	29253	monoamine oxidase A	protein-coding	Maoa	NA
1396	ENSRNOG00000002851	727.824	-0.0423632	0.0526811	-0.804144	0.421314	0.730397	619573	family with sequence similarity 104, member A	protein-coding	Fam104a	NA
1397	ENSRNOG00000002852	54.5192	0.00330503	0.186893	0.0176841	0.985891	0.996153	497974	myosin XIX	protein-coding	Myo19	NA
1398	ENSRNOG00000002855	1225.09	0.00119776	0.0360477	0.0332272	0.973493	0.992499	89809	replication factor C subunit 1	protein-coding	Rfc1	NA
1399	ENSRNOG00000002858	0	NA	NA	NA	NA	NA	NA	NA	NA	NA	NA
1400	ENSRNOG00000002860	872.665	-0.0710936	0.0417992	-1.70083	0.088974	0.326899	360867	coiled-coil domain containing 181	protein-coding	Ccdc181	NA
1401	ENSRNOG00000002862	35.4964	0.369159	0.269427	1.37017	0.170635	0.469835	25749	chloride voltage-gated channel 5	protein-coding	Clcn5	NA
1402	ENSRNOG00000002863	395.997	0.344126	0.234194	1.46941	0.141722	0.424231	54234	calcium voltage-gated channel subunit alpha1 E	protein-coding	Cacna1e	NA
1403	ENSRNOG00000002864	2706.7	0.0496132	0.0374517	1.32472	0.185263	0.491494	171454	nucleus accumbens associated 1	protein-coding	Nacc1	NA
1404	ENSRNOG00000002866	14.0492	0.017719	0.335742	0.0527757	0.957911	0.988344	305251	Ras association domain family member 6	protein-coding	Rassf6	NA
1405	ENSRNOG00000002873	2.46018	0.0675382	0.9422	0.0716814	0.942855	NA	287346	cilia and flagella associated protein 144	protein-coding	Cfap144	NA
1406	ENSRNOG00000002874	2132.82	0.0824267	0.0426926	1.9307	0.0535202	0.242134	366693	RNA binding motif protein 25	protein-coding	Rbm25	NA
1407	ENSRNOG00000002875	558.208	0.0257566	0.0534944	0.481483	0.630173	0.857227	304920	kelch-like family member 20	protein-coding	Klhl20	NA
1408	ENSRNOG00000002876	6.87016	0.0401097	0.431945	0.0928583	0.926016	0.976919	302931	eukaryotic elongation factor 2 lysine methyltransferase	protein-coding	Eef2kmt	NA
1409	ENSRNOG00000002878	0.146112	-0.461008	3.61802	-0.12742	0.898608	NA	282708	afamin	protein-coding	Afm	NA
1410	ENSRNOG00000002879	294.369	-0.100552	0.0937743	-1.07228	0.283595	0.610396	81751	presenilin 2	protein-coding	Psen2	NA
1411	ENSRNOG00000002881	38.532	0.340039	0.202309	1.68079	0.0928047	0.334384	685781	discoidin domain receptor tyrosine kinase 2	protein-coding	Ddr2	NA
1412	ENSRNOG00000002882	267.175	1.66556e-05	0.102472	0.000162538	0.99987	0.999915	304695	zinc finger CCHC-type containing 2	protein-coding	Zcchc2	NA
1413	ENSRNOG00000002883	209.754	-0.0847977	0.0850479	-0.997057	0.318737	0.643729	360475	ALG1, chitobiosyldiphosphodolichol beta-mannosyltransferase	protein-coding	Alg1	NA
1414	ENSRNOG00000002884	354.279	0.0531474	0.0853886	0.622418	0.533667	0.80288	498266	basic leucine zipper nuclear factor 1	protein-coding	Blzf1	NA
1415	ENSRNOG00000002886	10825.7	0.20039	0.0336272	5.95916	2.53533e-09	1.37772e-07	79433	myosin heavy chain 10	protein-coding	Myh10	D2
1416	ENSRNOG00000002889	0.144091	0.725017	3.61802	0.200391	0.841175	NA	24177	alpha-fetoprotein	protein-coding	Afp	NA
1417	ENSRNOG00000002890	272.772	0.168113	0.0989802	1.69845	0.089423	0.327586	289152	ankyrin repeat domain 45	protein-coding	Ankrd45	NA
1418	ENSRNOG00000002894	1306.38	-0.0361371	0.0432269	-0.835985	0.403163	0.717114	287521	MAX network transcriptional repressor	protein-coding	Mnt	NA
1419	ENSRNOG00000002895	178.111	-0.12043	0.0986948	-1.22023	0.222378	0.541357	360476	N-acetylglucosamine-1-phosphodiester alpha-N-acetylglucosaminidase	protein-coding	Nagpa	NA
1420	ENSRNOG00000002898	481.494	0.0189105	0.0547686	0.34528	0.729884	0.903034	171566	NME/NM23 family member 7	protein-coding	Nme7	NA
1421	ENSRNOG00000002899	324.24	0.120101	0.102444	1.17236	0.241054	0.564505	360540	A-kinase anchoring protein 10	protein-coding	Akap10	NA
1422	ENSRNOG00000002903	1267.38	0.216439	0.0651216	3.32361	0.000888595	0.0113591	303208	sperm antigen with calponin homology and coiled-coil domains 1	protein-coding	Specc1	D2
1423	ENSRNOG00000002904	0.3236	1.06423	2.51419	0.423289	0.672085	NA	171107	arrestin 3	protein-coding	Arr3	NA
1424	ENSRNOG00000002905	3.80215	-0.524638	0.803105	-0.653263	0.513587	0.792913	498006	coiled-coil domain containing 103	protein-coding	Ccdc103	NA
1425	ENSRNOG00000002906	0.951463	1.18604	1.53274	0.773801	0.439048	NA	84385	nuclear receptor subfamily 1, group I, member 2	protein-coding	Nr1i2	NA
1426	ENSRNOG00000002907	1987	0.0424482	0.0372591	1.13927	0.254589	0.579367	360842	pleckstrin homology domain containing A6	protein-coding	Plekha6	NA
1427	ENSRNOG00000002908	900.494	0.17813	0.0480792	3.70494	0.000211445	0.0034862	257647	solute carrier family 35, member A4	protein-coding	Slc35a4	D2
1428	ENSRNOG00000002911	10.1783	-0.196614	0.511407	-0.384456	0.70064	0.891368	24186	albumin	protein-coding	Alb	NA
1429	ENSRNOG00000002912	333.103	0.00827879	0.0755083	0.109641	0.912694	0.973155	360464	poly(A)-specific ribonuclease	protein-coding	Parn	NA
1430	ENSRNOG00000002914	908.404	0.00400387	0.055196	0.0725392	0.942173	0.982533	288914	tRNA methyltransferase 1	protein-coding	Trmt1	NA
1431	ENSRNOG00000002915	352.489	-0.0202184	0.0642775	-0.314549	0.753104	0.911171	360534	tripartite motif-containing 11	protein-coding	Trim11	NA
1432	ENSRNOG00000002916	17.3189	0.577984	0.323994	1.78394	0.0744341	0.294028	29242	carbonic anhydrase 4	protein-coding	Car4	NA
1433	ENSRNOG00000002917	62.244	-0.155158	0.13072	-1.18695	0.235247	0.558085	287060	SEC14-like lipid binding 5	protein-coding	Sec14l5	NA
1434	ENSRNOG00000002918	5.13376	0.120871	0.561605	0.215225	0.829592	0.941164	287741	family with sequence similarity 187, member A	protein-coding	FAM187A	NA
1435	ENSRNOG00000002919	440.817	-0.124776	0.189469	-0.658558	0.51018	0.791594	24387	glial fibrillary acidic protein	protein-coding	Gfap	NA
1436	ENSRNOG00000002921	0.0926643	0.0315497	3.61768	0.00872097	0.993042	NA	79254	A-kinase anchoring protein 4	protein-coding	Akap4	NA
1437	ENSRNOG00000002922	7.48129	-0.174724	0.425416	-0.410713	0.681283	0.881133	29316	adenosine A2B receptor	protein-coding	Adora2b	NA
1438	ENSRNOG00000002923	1.0327	-1.80045	1.18251	-1.52257	0.127865	NA	302399	zinc finger CCHC-type containing 13	protein-coding	Zcchc13	NA
1439	ENSRNOG00000002926	498.48	-0.17518	0.063156	-2.77376	0.00554126	0.0483162	498272	UDP-N-acetylglucosamine pyrophosphorylase 1	protein-coding	Uap1	D1
1440	ENSRNOG00000002928	2257.52	0.0031554	0.0763673	0.0413188	0.967042	0.991462	303179	guanylate kinase 1	protein-coding	Guk1	NA
1441	ENSRNOG00000002930	30.6411	-0.60413	0.22281	-2.71142	0.00669966	0.0560908	302934	periplakin	protein-coding	Ppl	D1
1442	ENSRNOG00000002932	574.145	0.194637	0.0798565	2.43734	0.0147957	0.101547	305349	WD repeat domain 19	protein-coding	Wdr19	NA
1443	ENSRNOG00000002934	45562.6	-0.112727	0.0297108	-3.79415	0.000148149	0.00258352	25650	ATPase Na+/K+ transporting subunit beta 1	protein-coding	Atp1b1	D1
1444	ENSRNOG00000002935	1571.17	-0.0176475	0.0381585	-0.462481	0.643737	0.863593	690586	ankyrin repeat domain 40	protein-coding	Ankrd40	NA
1445	ENSRNOG00000002936	0	NA	NA	NA	NA	NA	498230	golgi transport 1A	protein-coding	Golt1a	NA
1446	ENSRNOG00000002937	2.52794	1.68846	1.02849	1.64169	0.100655	NA	24715	renin	protein-coding	Ren	NA
1447	ENSRNOG00000002940	4218.14	0.0311479	0.0380661	0.818257	0.41321	0.72503	289521	ankyrin repeat domain 17	protein-coding	Ankrd17	NA
1448	ENSRNOG00000002941	1074.47	0.023684	0.102518	0.231023	0.817297	0.935968	246332	U2AF homology motif kinase 1	protein-coding	Uhmk1	NA
1449	ENSRNOG00000002943	501.07	-0.117025	0.0690687	-1.69433	0.0902027	0.32884	287356	mitochondrial ribosomal protein L55	protein-coding	Mrpl55	NA
1450	ENSRNOG00000002944	421.351	-0.121622	0.0612585	-1.98539	0.0471007	0.222311	303180	similar to human chromosome 1 open reading frame 35	protein-coding	C10h1orf35	NA
1451	ENSRNOG00000002947	3.05699	0.292136	0.780257	0.37441	0.708099	0.89504	289178	dermatopontin	protein-coding	Dpt	NA
1452	ENSRNOG00000002948	6.51854	0.839899	0.454703	1.84714	0.0647273	0.27072	140668	ATP binding cassette subfamily C member 3	protein-coding	Abcc3	NA
1453	ENSRNOG00000002949	1661.42	-0.0407006	0.0422673	-0.962936	0.33558	0.659766	303698	phosphatidylglycerophosphate synthase 1	protein-coding	Pgs1	NA
1454	ENSRNOG00000002950	5.21654	0.620814	0.660774	0.939525	0.347461	0.669587	304663	LYL1, basic helix-loop-helix family member	protein-coding	Lyl1	NA
1455	ENSRNOG00000002951	0.12953	0.147957	3.61802	0.0408946	0.96738	NA	317389	cyclin B3	protein-coding	Ccnb3	NA
1456	ENSRNOG00000002956	2358.78	0.0615679	0.0378827	1.62523	0.104114	0.358216	117087	stromal interaction molecule 2	protein-coding	Stim2	NA
1457	ENSRNOG00000002959	9.63713	0.0494219	0.437934	0.112852	0.910148	0.972554	317391	shroom family member 4	protein-coding	Shroom4	NA
1458	ENSRNOG00000002960	32.2627	-0.029435	0.253557	-0.116088	0.907582	0.971601	363443	norrin cystine knot growth factor NDP	protein-coding	Ndp	NA
1459	ENSRNOG00000002963	67.6468	-0.283556	0.191068	-1.48406	0.137793	0.418219	363686	complement C1q like 1	protein-coding	C1ql1	NA
1460	ENSRNOG00000002964	0.208934	-0.349687	3.60996	-0.0968674	0.922832	NA	171371	X-C motif chemokine ligand 1	protein-coding	Xcl1	NA
1461	ENSRNOG00000002968	0.682165	-0.353245	1.55508	-0.227155	0.820303	NA	89814	TNF superfamily member 4	protein-coding	Tnfsf4	NA
1462	ENSRNOG00000002969	184.446	0.240231	0.128173	1.87428	0.0608922	0.261688	54260	inositol-trisphosphate 3-kinase B	protein-coding	Itpkb	NA
1463	ENSRNOG00000002970	38.6822	-0.132417	0.251419	-0.526681	0.598415	0.840992	287388	zinc finger, SWIM-type containing 7	protein-coding	Zswim7	NA
1464	ENSRNOG00000002972	7.23215	-1.41876	0.607635	-2.33488	0.0195495	0.123056	498274	spermatogenesis associated 46	protein-coding	Spata46	NA
1465	ENSRNOG00000002974	0	NA	NA	NA	NA	NA	302400	caudal type homeo box 4	protein-coding	Cdx4	NA
1466	ENSRNOG00000002975	0.126859	0.531822	3.61802	0.146993	0.883138	NA	367749	similar to cysteine-rich protein 2	protein-coding	RGD1563606	NA
1467	ENSRNOG00000002976	38.6337	0.000442172	0.19999	0.00221097	0.998236	0.999683	303920	cilia and flagella associated protein 91	protein-coding	Cfap91	NA
1468	ENSRNOG00000002977	1642.91	-0.0261933	0.0451218	-0.580502	0.561576	0.818934	691506	tetratricopeptide repeat domain 19	protein-coding	Ttc19	NA
1469	ENSRNOG00000002978	7.68144	0.382391	0.428797	0.891776	0.372513	0.689472	25385	Fas ligand	protein-coding	Faslg	NA
1470	ENSRNOG00000002979	14.2544	0.64989	0.319149	2.03632	0.041718	0.204765	304935	T-box transcription factor 19	protein-coding	Tbx19	NA
1471	ENSRNOG00000002980	866.588	0.00872161	0.0394474	0.221095	0.825019	0.938987	100360406	TSR1, ribosome maturation factor	protein-coding	Tsr1	NA
1472	ENSRNOG00000002983	53.6113	-0.719491	0.183571	-3.9194	8.8768e-05	0.00167642	81524	nuclear factor I X	protein-coding	Nfix	D1
1473	ENSRNOG00000002984	0.265441	-1.17302	3.02761	-0.38744	0.69843	NA	59302	bone morphogenetic protein 15	protein-coding	Bmp15	NA
1474	ENSRNOG00000002986	15.0062	-0.126663	0.321097	-0.39447	0.693234	0.887308	302507	EF-hand domain containing 2	protein-coding	Efhc2	NA
1475	ENSRNOG00000002989	2241.41	-0.0856096	0.0329031	-2.60187	0.00927168	0.0721305	259274	N-myristoyltransferase 1	protein-coding	Nmt1	D1
1476	ENSRNOG00000002991	1242.07	-0.0318453	0.0417088	-0.763516	0.445156	0.746937	303306	serine racemase	protein-coding	Srr	NA
1477	ENSRNOG00000002997	742.419	-0.0216639	0.056253	-0.385115	0.700153	0.891368	116501	NHERF family PDZ scaffold protein 2	protein-coding	Nherf2	NA
1478	ENSRNOG00000002999	541.625	-0.0293294	0.0542305	-0.540829	0.588625	0.835358	303922	translocase of inner mitochondrial membrane domain containing 1	protein-coding	Timmdc1	NA
1479	ENSRNOG00000003003	471.305	0.000398355	0.0536419	0.00742619	0.994075	0.998284	289657	TBC1 domain family, member 19	protein-coding	Tbc1d19	NA
1480	ENSRNOG00000003005	53.0596	-0.334963	0.205587	-1.6293	0.103249	0.356507	360519	RasGEF domain family, member 1C	protein-coding	Rasgef1c	NA
1481	ENSRNOG00000003008	0	NA	NA	NA	NA	NA	100361671	HIG1 domain family, member 1A-like	protein-coding	LOC100361671	NA
1482	ENSRNOG00000003009	0	NA	NA	NA	NA	NA	100361639	similar to Ppnx	protein-coding	RGD1562521	NA
1483	ENSRNOG00000003011	1025.54	-0.0442203	0.0542678	-0.814854	0.415156	0.726801	288916	GADD45G interacting protein 1	protein-coding	Gadd45gip1	NA
1484	ENSRNOG00000003013	211.06	0.206553	0.0829347	2.49055	0.0127546	0.0909813	64316	sushi-repeat-containing protein, X-linked	protein-coding	Srpx	D2
1485	ENSRNOG00000003014	626.332	0.0115783	0.0523444	0.221194	0.824941	0.938987	288091	protein O-glucosyltransferase 1	protein-coding	Poglut1	NA
1486	ENSRNOG00000003018	45.5697	0.0140593	0.222012	0.0633265	0.949507	0.985466	304960	olfactomedin-like 2B	protein-coding	Olfml2b	NA
1487	ENSRNOG00000003019	1080.42	0.0693069	0.0547037	1.26695	0.205172	0.51826	302935	ubinuclein 1	protein-coding	Ubn1	NA
1488	ENSRNOG00000003020	1.31866	-0.287369	1.04976	-0.273748	0.784278	NA	299316	solute carrier family 25, member 47	protein-coding	Slc25a47	NA
1489	ENSRNOG00000003025	2585.11	0.0192148	0.0390028	0.492651	0.622259	0.853476	317247	nucleosome assembly protein 1-like 2	protein-coding	Nap1l2	NA
1490	ENSRNOG00000003026	957.38	-0.037295	0.0545642	-0.683507	0.494287	0.780333	361381	RAD23 homolog A, nucleotide excision repair protein	protein-coding	Rad23a	NA
1491	ENSRNOG00000003028	11.2747	-0.415985	0.347732	-1.19628	0.231586	0.553282	287845	dynein, axonemal, heavy chain 17	protein-coding	Dnah17	NA
1492	ENSRNOG00000003029	10953.9	-0.00347063	0.0321083	-0.108091	0.913923	0.973258	64202	calreticulin	protein-coding	Calr	NA
1493	ENSRNOG00000003030	0	NA	NA	NA	NA	NA	302425	acyl-CoA wax alcohol acyltransferase 2	protein-coding	Awat2	NA
1494	ENSRNOG00000003031	3723.48	0.0873664	0.11771	0.742215	0.457957	0.755314	29600	ATPase plasma membrane Ca2+ transporting 4	protein-coding	Atp2b4	NA
1495	ENSRNOG00000003033	101.169	-0.158767	0.130821	-1.21362	0.224892	0.544107	287745	phospholipase C, delta 3	protein-coding	Plcd3	NA
1496	ENSRNOG00000003038	10.1838	0.679092	0.37757	1.79858	0.0720846	0.288199	360868	SFT2 domain containing 2	protein-coding	Sft2d2	NA
1497	ENSRNOG00000003039	0	NA	NA	NA	NA	NA	303181	Wnt family member 3A	protein-coding	Wnt3a	NA
1498	ENSRNOG00000003041	622.316	0.128571	0.0666646	1.92862	0.0537777	0.242633	287522	SMG6 nonsense mediated mRNA decay factor	protein-coding	Smg6	NA
1499	ENSRNOG00000003042	727.628	-0.0121391	0.0556801	-0.218015	0.827418	0.939947	289159	methyltransferase 13, eEF1A N-terminus and K55	protein-coding	Mettl13	NA
1500	ENSRNOG00000003048	1321.73	0.0564535	0.0456049	1.23788	0.21576	0.532029	360869	TOR signaling pathway regulator	protein-coding	Tiprl	NA
1501	ENSRNOG00000003049	450.845	-0.0123884	0.0742328	-0.166886	0.86746	0.956131	63864	hydroxysteroid (17-beta) dehydrogenase 10	protein-coding	Hsd17b10	NA
1502	ENSRNOG00000003050	2182.63	-0.000975925	0.0400629	-0.0243598	0.980566	0.994619	360520	TBC1 domain family member 9B	protein-coding	Tbc1d9b	NA
1503	ENSRNOG00000003052	271.241	-0.119588	0.0703456	-1.70001	0.0891293	0.327138	289522	cytochrome c oxidase assembly factor COX18	protein-coding	Cox18	NA
1504	ENSRNOG00000003059	18.1104	-0.0223941	0.312888	-0.0715725	0.942942	0.982982	304802	opticin	protein-coding	Optc	NA
1505	ENSRNOG00000003062	40.8396	-0.196933	0.170223	-1.15691	0.24731	0.571974	679960	similar to kelch domain containing 2	protein-coding	LOC679960	NA
1506	ENSRNOG00000003063	157.807	-0.107515	0.106343	-1.01103	0.312003	0.637674	64561	phosphorylase kinase regulatory subunit alpha 1	protein-coding	Phka1	NA
1507	ENSRNOG00000003064	6.84926	-0.825113	0.526485	-1.56721	0.117065	0.381821	81506	bone marrow stromal cell antigen 1	protein-coding	Bst1	NA
1508	ENSRNOG00000003065	4959.22	-0.0494427	0.0233177	-2.12039	0.0339728	0.179306	360477	glyoxylate reductase 1 homolog	protein-coding	Glyr1	NA
1509	ENSRNOG00000003066	35.3915	-0.238326	0.253212	-0.94121	0.346597	0.669166	287357	Wnt family member 9A	protein-coding	Wnt9a	NA
1510	ENSRNOG00000003067	0	NA	NA	NA	NA	NA	78964	neuropeptide FF receptor 2	protein-coding	Npffr2	NA
1511	ENSRNOG00000003068	60.01	-0.0886462	0.156354	-0.566957	0.570744	0.824476	497895	MRN complex interacting protein	protein-coding	Mrnip	NA
1512	ENSRNOG00000003069	14.3135	0.658224	0.30085	2.18788	0.0286782	0.160034	25668	CD38 molecule	protein-coding	Cd38	NA
1513	ENSRNOG00000003070	75.1205	0.120131	0.156748	0.766393	0.443443	0.745745	192263	phosphatidylinositol glycan anchor biosynthesis, class L	protein-coding	Pigl	NA
1514	ENSRNOG00000003071	577.156	-0.0202332	0.0498844	-0.405601	0.685036	0.882908	364033	vesicle-associated membrane protein 4	protein-coding	Vamp4	NA
1515	ENSRNOG00000003073	166.959	0.154648	0.136218	1.1353	0.25625	0.581381	289180	G protein-coupled receptor 161	protein-coding	Gpr161	NA
1516	ENSRNOG00000003075	95.9037	0.189029	0.136589	1.38393	0.166381	0.463254	288092	transmembrane protein 39a	protein-coding	Tmem39a	NA
1517	ENSRNOG00000003076	135.462	0.257346	0.122896	2.09402	0.0362583	0.186882	288771	RNA binding motif, single stranded interacting protein 2	protein-coding	Rbms2	NA
1518	ENSRNOG00000003078	2469.18	0.0186266	0.0299596	0.621722	0.534125	0.803402	289181	DDB1 and CUL4 associated factor 6	protein-coding	Dcaf6	NA
1519	ENSRNOG00000003081	11.697	-0.260675	0.309469	-0.84233	0.399603	0.713229	317431	RIB43A domain with coiled-coils 1	protein-coding	Ribc1	NA
1520	ENSRNOG00000003084	1731.38	-0.0112204	0.0411226	-0.272853	0.784967	0.922825	25591	poly (ADP-ribose) polymerase 1	protein-coding	Parp1	NA
1521	ENSRNOG00000003085	0.307021	-0.00546743	2.55441	-0.00214039	0.998292	NA	24581	myc-like oncogene, s-myc protein	protein-coding	Mycs	NA
1522	ENSRNOG00000003086	586.631	-0.095335	0.0652768	-1.46047	0.14416	0.428207	501702	centromere protein V	protein-coding	Cenpv	NA
1523	ENSRNOG00000003088	16.9512	0.776343	0.316984	2.44916	0.014319	0.0991759	288093	Rho GTPase activating protein 31	protein-coding	Arhgap31	D2
1524	ENSRNOG00000003094	1.2391	1.18558	1.03462	1.14591	0.251834	NA	361245	cytidine monophospho-N-acetylneuraminic acid hydroxylase, pseudogene	protein-coding	Cmahp	NA
1525	ENSRNOG00000003095	0.0567984	0.0255116	3.61802	0.00705127	0.994374	NA	64535	fibroblast growth factor binding protein 1	protein-coding	Fgfbp1	NA
1526	ENSRNOG00000003098	31.3142	0.406954	0.225443	1.80513	0.0710549	0.285851	60357	prominin 1	protein-coding	Prom1	NA
1527	ENSRNOG00000003099	7743.62	-0.0147943	0.036555	-0.404714	0.685687	0.88329	317396	ubiquilin 2	protein-coding	Ubqln2	NA
1528	ENSRNOG00000003100	141.459	-0.138559	0.0946033	-1.46464	0.14302	0.426106	64014	dual specificity phosphatase 12	protein-coding	Dusp12	NA
1529	ENSRNOG00000003104	476.32	-0.306138	0.084684	-3.61507	0.000300272	0.00464947	29465	transient receptor potential cation channel, subfamily V, member 2	protein-coding	Trpv2	D1
1530	ENSRNOG00000003105	19.114	-0.127916	0.280488	-0.456048	0.648355	0.865408	303659	kinesin family member 19	protein-coding	Kif19	NA
1531	ENSRNOG00000003108	592.86	-0.0373292	0.0912545	-0.409067	0.682491	0.88114	303577	acyl-CoA binding domain containing 4	protein-coding	Acbd4	NA
1532	ENSRNOG00000003109	26.1903	0.00279508	0.239313	0.0116796	0.990681	0.997466	303660	BTB domain containing 17	protein-coding	Btbd17	NA
1533	ENSRNOG00000003110	0	NA	NA	NA	NA	NA	302442	MAGE family member B5	protein-coding	Mageb5	NA
1534	ENSRNOG00000003114	258.398	-0.0781621	0.0793847	-0.984599	0.324821	0.649866	303923	beta-1,4-galactosyltransferase 4	protein-coding	B4galt4	NA
1535	ENSRNOG00000003116	481.832	0.205546	0.0844207	2.43478	0.0149008	0.101883	287523	diphthamide biosynthesis 1	protein-coding	Dph1	NA
1536	ENSRNOG00000003117	2137.18	-0.0368298	0.0339218	-1.08573	0.2776	0.605357	287772	proteasome 26S subunit, non-ATPase 12	protein-coding	Psmd12	NA
1537	ENSRNOG00000003119	0.0486491	-0.143559	3.61802	-0.0396788	0.968349	NA	24384	GC, vitamin D binding protein	protein-coding	Gc	NA
1538	ENSRNOG00000003120	16.7273	0.0400059	0.305367	0.131009	0.895768	0.967058	84400	proline and arginine rich end leucine rich repeat protein	protein-coding	Prelp	NA
1539	ENSRNOG00000003121	1904.87	-0.0506153	0.0472938	-1.07023	0.284515	0.611468	303311	reticulon 4 receptor-like 1	protein-coding	Rtn4rl1	NA
1540	ENSRNOG00000003122	323.125	-0.115937	0.0739096	-1.56863	0.116734	0.381325	363481	histone deacetylase 8	protein-coding	Hdac8	NA
1541	ENSRNOG00000003123	1229.63	0.0566102	0.0411405	1.37602	0.168815	0.467519	287524	replication protein A1	protein-coding	Rpa1	NA
1542	ENSRNOG00000003125	3939.03	-0.0321383	0.0538284	-0.597051	0.550473	0.811951	287061	rogdi atypical leucine zipper	protein-coding	Rogdi	NA
1543	ENSRNOG00000003127	235.097	-0.145848	0.094014	-1.55135	0.120819	0.38908	288772	SPRY domain containing 4	protein-coding	Spryd4	NA
1544	ENSRNOG00000003129	124.978	-0.00431306	0.101578	-0.0424606	0.966132	0.991274	287361	zinc finger protein 496	protein-coding	Zfp496	NA
1545	ENSRNOG00000003131	773.739	0.11947	0.0477889	2.49996	0.0124207	0.0895186	360491	TNF receptor associated factor 7	protein-coding	Traf7	D2
1546	ENSRNOG00000003132	3.4558	-0.207335	0.656955	-0.3156	0.752306	0.911119	25480	major intrinsic protein of lens fiber	protein-coding	Mip	NA
1547	ENSRNOG00000003134	278.083	0.201536	0.126399	1.59444	0.110836	0.369684	84484	solute carrier family 4 member 4	protein-coding	Slc4a4	NA
1548	ENSRNOG00000003135	1.26146	1.50572	1.50476	1.00064	0.317002	NA	498275	Fc receptor-like B	protein-coding	Fcrlb	NA
1549	ENSRNOG00000003136	6.63489	-0.324928	0.491654	-0.660887	0.508685	0.790514	304965	Fc receptor-like A	protein-coding	Fcrla	NA
1550	ENSRNOG00000003137	0.0534077	0.557273	3.61802	0.154027	0.877588	NA	363542	septin 12	protein-coding	Septin12	NA
1551	ENSRNOG00000003139	2472.8	0.0639756	0.0390944	1.63644	0.101747	0.353593	63996	structural maintenance of chromosomes 1A	protein-coding	Smc1a	NA
1552	ENSRNOG00000003143	1.1069	0.267166	1.17572	0.227236	0.82024	NA	303395	CHD1 helical C-terminal domain containing 1	protein-coding	Chct1	NA
1553	ENSRNOG00000003144	3.62826	0.264458	0.718054	0.368298	0.712651	0.896867	287805	G protein-coupled receptor, class C, group 5, member C	protein-coding	Gprc5c	NA
1554	ENSRNOG00000003147	17379.5	-0.0746082	0.0351915	-2.12006	0.0340008	0.179323	113894	sequestosome 1	protein-coding	Sqstm1	NA
1555	ENSRNOG00000003149	755.204	0.0226274	0.0477528	0.473844	0.635611	0.859364	288917	phenylalanyl-tRNA synthetase subunit alpha	protein-coding	Farsa	NA
1556	ENSRNOG00000003150	1512.99	-0.0186992	0.041176	-0.45413	0.649736	0.866389	100359982	mitochondrial pyruvate carrier 2	protein-coding	Mpc2	NA
1557	ENSRNOG00000003151	477.482	-0.0873102	0.0690957	-1.26361	0.206369	0.519158	304709	bifunctional apoptosis regulator	protein-coding	Bfar	NA
1558	ENSRNOG00000003158	0.900256	-1.68487	1.53183	-1.09991	0.27137	NA	367766	ribosomal protein L35, pseudogene 8	pseudo	Rpl35-ps8	NA
1559	ENSRNOG00000003163	2442.36	-0.0653671	0.044076	-1.48305	0.13806	0.418561	289217	succinate dehydrogenase complex subunit C	protein-coding	Sdhc	NA
1560	ENSRNOG00000003164	0	NA	NA	NA	NA	NA	29359	phospholipase A2, group X	protein-coding	Pla2g10	NA
1561	ENSRNOG00000003170	9.27821	-0.974895	0.379667	-2.56776	0.0102357	0.0778353	287362	NLR family, pyrin domain containing 3	protein-coding	Nlrp3	D1
1562	ENSRNOG00000003171	72.9063	-0.258121	0.151683	-1.70172	0.0888084	0.32687	24564	myelin protein zero	protein-coding	Mpz	NA
1563	ENSRNOG00000003172	2.50717	-0.331628	0.852072	-0.389201	0.697127	NA	287526	serpin family F member 1	protein-coding	Serpinf1	NA
1564	ENSRNOG00000003174	956.275	-0.014273	0.0429939	-0.331978	0.739906	0.906832	305386	transmembrane anterior posterior transformation 1	protein-coding	Tapt1	NA
1565	ENSRNOG00000003176	0	NA	NA	NA	NA	NA	289311	Mix paired-like homeobox 1	protein-coding	Mixl1	NA
1566	ENSRNOG00000003177	3316.39	0.00619694	0.0411948	0.15043	0.880425	0.961807	683630	methionine adenosyltransferase 2 non-catalytic beta subunit	protein-coding	Mat2b	NA
1567	ENSRNOG00000003178	633.162	-0.0556489	0.0553065	-1.00619	0.314324	0.639356	367767	MAGE family member H1	protein-coding	Mageh1	NA
1568	ENSRNOG00000003183	15.7979	-1.18789	0.406743	-2.9205	0.0034947	0.0337356	64507	fibromodulin	protein-coding	Fmod	D1
1569	ENSRNOG00000003185	586.549	-0.10477	0.0527973	-1.98438	0.0472139	0.22267	289312	acyl-CoA binding domain containing 3	protein-coding	Acbd3	NA
1570	ENSRNOG00000003186	768.088	-0.191321	0.0596236	-3.20882	0.00133283	0.0158548	302937	ankyrin repeat and sterile alpha motif domain containing 3	protein-coding	Anks3	D1
1571	ENSRNOG00000003187	853.337	-0.165324	0.0578525	-2.85768	0.00426748	0.0392874	102552920	armadillo repeat containing, X-linked 5	protein-coding	Armcx5	D1
1572	ENSRNOG00000003189	125.779	0.160109	0.12379	1.29338	0.195878	0.507397	64466	Cbp/p300-interacting transactivator with Glu/Asp-rich carboxy-terminal domain 1	protein-coding	Cited1	NA
1573	ENSRNOG00000003191	1312.61	0.0102087	0.0434516	0.234944	0.814252	0.934577	317407	G protein-coupled receptor associated sorting protein family member 3	protein-coding	Gprasp3	NA
1574	ENSRNOG00000003194	0.0840542	0.97021	3.61802	0.268161	0.788576	NA	680113	tubulin polyglutamylase complex subunit 2, pseudogene 2	pseudo	Tpgs2-ps2	NA
1575	ENSRNOG00000003195	3076.76	-0.124434	0.0366234	-3.39765	0.00067967	0.00912241	140722	CASK interacting protein 1	protein-coding	Caskin1	D1
1576	ENSRNOG00000003198	5851.16	-0.109617	0.0287496	-3.81283	0.000137383	0.00241318	360459	bMERB domain containing 1	protein-coding	Bmerb1	D1
1577	ENSRNOG00000003201	217.957	0.217687	0.162556	1.33915	0.180521	0.484749	100362640	ribosomal protein S4, X-linked	protein-coding	Rps4x	NA
1578	ENSRNOG00000003203	1728.29	-0.0142658	0.0482819	-0.295469	0.767636	0.916225	498008	HEXIM P-TEFb complex subunit 1	protein-coding	Hexim1	NA
1579	ENSRNOG00000003205	1354.49	0.186585	0.0572025	3.26184	0.00110693	0.0136568	289664	LIM domain binding 2	protein-coding	Ldb2	D2
1580	ENSRNOG00000003206	6417.87	-0.00118554	0.0271866	-0.0436076	0.965217	0.99126	81732	actin related protein 3	protein-coding	Actr3	NA
1581	ENSRNOG00000003207	2500.75	-0.0323467	0.0512149	-0.631587	0.527657	0.799124	287746	formin-like 1	protein-coding	Fmnl1	NA
1582	ENSRNOG00000003208	1.46791	0.0385736	0.922726	0.041804	0.966655	NA	317252	ERCC excision repair 6 like, spindle assembly checkpoint helicase	protein-coding	Ercc6l	NA
1583	ENSRNOG00000003209	9120.02	0.0668328	0.0525904	1.27082	0.203793	0.516266	NA	NA	NA	NA	NA
1584	ENSRNOG00000003210	0.0444213	0.628153	3.61802	0.173618	0.862166	NA	287363	olfactory receptor family 2 subfamily AA member 1	protein-coding	Or2aa1	NA
1585	ENSRNOG00000003211	809.769	-0.104464	0.0548671	-1.90395	0.0569169	0.250727	690345	signal recognition particle 9	protein-coding	Srp9	NA
1586	ENSRNOG00000003213	319.815	0.108684	0.100607	1.08029	0.280014	0.606725	287773	helicase with zinc finger	protein-coding	Helz	NA
1587	ENSRNOG00000003215	283.898	-0.134112	0.0777696	-1.72447	0.0846227	0.317341	303212	zinc finger protein 287	protein-coding	Zfp287	NA
1588	ENSRNOG00000003217	183.258	-0.69019	0.145188	-4.75378	1.99648e-06	6.18953e-05	245955	galectin 3 binding protein	protein-coding	Lgals3bp	D1
1589	ENSRNOG00000003218	266.328	0.0588962	0.0910483	0.646868	0.517717	0.79479	497923	zinc finger protein 286A	protein-coding	Zfp286a	NA
1590	ENSRNOG00000003220	3614.06	0.124703	0.0438901	2.84125	0.00449369	0.0409798	100361558	H3.3 histone A	protein-coding	H3f3a	D2
1591	ENSRNOG00000003221	9.75656	0.0137879	0.371606	0.0371034	0.970403	0.991708	81523	myocilin	protein-coding	Myoc	NA
1592	ENSRNOG00000003223	1577.57	-0.0431861	0.0475857	-0.907543	0.36412	0.682384	58970	delta(4)-desaturase, sphingolipid 1	protein-coding	Degs1	NA
1593	ENSRNOG00000003224	2831.18	-0.0217368	0.0485653	-0.447579	0.654457	0.868794	497867	nudix hydrolase 16 like 1	protein-coding	Nudt16l1	NA
1594	ENSRNOG00000003226	7054.09	0.271122	0.0559837	4.84287	1.27974e-06	4.16319e-05	116504	myosin phosphatase Rho interacting protein	protein-coding	Mprip	D2
1595	ENSRNOG00000003227	0	NA	NA	NA	NA	NA	NA	NA	NA	NA	NA
1596	ENSRNOG00000003228	614.984	-0.166423	0.0630209	-2.64076	0.00827198	0.066345	404280	MID1 interacting protein 1	protein-coding	Mid1ip1	D1
1597	ENSRNOG00000003229	26419.3	-0.113816	0.032571	-3.49438	0.000475169	0.00675243	363447	tetraspanin 7	protein-coding	Tspan7	D1
1598	ENSRNOG00000003232	46.2007	-0.0388972	0.219283	-0.177383	0.859207	0.952586	59114	NHERF family PDZ scaffold protein 1	protein-coding	Nherf1	NA
1599	ENSRNOG00000003233	4.17157	-0.354995	0.660591	-0.537389	0.590999	0.836781	287527	serpin family F member 2	protein-coding	Serpinf2	NA
1600	ENSRNOG00000003234	3670.26	0.0175568	0.0418426	0.419592	0.674784	0.878188	302938	mahogunin ring finger 1	protein-coding	Mgrn1	NA
1601	ENSRNOG00000003235	1166.46	0.0851311	0.0438742	1.94035	0.0523377	0.239	303100	alpha-1,3-mannosyl-glycoprotein 4-beta-N-acetylglucosaminyltransferase B	protein-coding	Mgat4b	NA
1602	ENSRNOG00000003237	468.167	-0.0490383	0.0644503	-0.760871	0.446734	0.747683	305025	tumor protein p53 binding protein, 2	protein-coding	Tp53bp2	NA
1603	ENSRNOG00000003239	1055.27	-0.0333208	0.0410922	-0.81088	0.417435	0.728113	246272	calcium activated nucleotidase 1	protein-coding	Cant1	NA
1604	ENSRNOG00000003241	5203.08	0.0402279	0.0597139	0.673676	0.500517	0.785197	29709	gamma-aminobutyric acid type A receptor subunit gamma 2	protein-coding	Gabrg2	NA
1605	ENSRNOG00000003242	265.673	0.389556	0.106956	3.64222	0.000270297	0.00428137	314543	GULP PTB domain containing engulfment adaptor 1	protein-coding	Gulp1	D2
1606	ENSRNOG00000003243	536.951	0.130289	0.068457	1.90322	0.0570114	0.250888	303312	WD repeat domain 81	protein-coding	Wdr81	NA
1607	ENSRNOG00000003244	6.01764	0.256261	0.53863	0.475764	0.634242	0.858982	114097	leukotriene C4 synthase	protein-coding	Ltc4s	NA
1608	ENSRNOG00000003245	14.8406	0.0164254	0.397889	0.0412813	0.967072	0.991462	29658	calcium voltage-gated channel auxiliary subunit gamma 1	protein-coding	Cacng1	NA
1609	ENSRNOG00000003247	642.915	-0.0560638	0.0483189	-1.16029	0.245933	0.570516	289315	SDE2 telomere maintenance homolog	protein-coding	Sde2	NA
1610	ENSRNOG00000003248	724.176	0.0734973	0.0560021	1.3124	0.189384	0.497664	360871	myelin protein zero-like 1	protein-coding	Mpzl1	NA
1611	ENSRNOG00000003251	321.656	-0.0132415	0.0710726	-0.186309	0.852202	0.949516	686081	Beta-1,3-galactosyltransferase 2	protein-coding	B3galt2	NA
1612	ENSRNOG00000003253	1908.41	0.0154018	0.0426016	0.361531	0.717703	0.898072	64192	quinoid dihydropteridine reductase	protein-coding	Qdpr	NA
1613	ENSRNOG00000003254	28.1151	-0.120573	0.245623	-0.490886	0.623507	0.853947	155140	interleukin 23 subunit alpha	protein-coding	Il23a	NA
1614	ENSRNOG00000003256	1993.67	0.0445322	0.0603699	0.737656	0.460723	0.756855	25405	cyclin G1	protein-coding	Ccng1	NA
1615	ENSRNOG00000003258	149.343	0.223833	0.128939	1.73596	0.0825702	0.313206	304832	cell division cycle 73	protein-coding	Cdc73	NA
1616	ENSRNOG00000003259	93.013	0.293341	0.187565	1.56395	0.11783	0.383146	303701	C1q and TNF related 1	protein-coding	C1qtnf1	NA
1617	ENSRNOG00000003260	4.34939	-0.162158	0.59246	-0.273702	0.784313	0.922468	65035	nuclear receptor subfamily 1, group I, member 3	protein-coding	Nr1i3	NA
1618	ENSRNOG00000003261	6926.36	0.0160557	0.0398589	0.402813	0.687086	0.884005	363445	ubiquitin specific peptidase 9, X-linked	protein-coding	Usp9x	NA
1619	ENSRNOG00000003262	2744.38	0.0263327	0.0355768	0.740163	0.459201	0.75617	140725	calcium voltage-gated channel auxiliary subunit gamma 4	protein-coding	Cacng4	NA
1620	ENSRNOG00000003263	1.67225	2.72032	0.968525	2.80873	0.00497376	NA	498299	left right determination factor 1	protein-coding	Lefty1	NA
1621	ENSRNOG00000003264	379.169	0.112273	0.0801078	1.40152	0.161059	0.455525	303669	N-acetyltransferase 9	protein-coding	Nat9	NA
1622	ENSRNOG00000003266	32.1334	-0.276808	0.197625	-1.40067	0.161312	0.455854	100361655	EF-hand calcium binding domain 15	protein-coding	Efcab15	NA
1623	ENSRNOG00000003267	542.987	0.022007	0.0658988	0.333952	0.738416	0.906402	364064	pyrroline-5-carboxylate reductase 2	protein-coding	Pycr2	NA
1624	ENSRNOG00000003268	165.9	0.180119	0.107346	1.67793	0.0933607	0.335029	303101	mastermind-like transcriptional coactivator 1	protein-coding	Maml1	NA
1625	ENSRNOG00000003269	122.178	0.0234253	0.138572	0.169047	0.865759	0.955487	NA	NA	NA	NA	NA
1626	ENSRNOG00000003273	11.9856	-0.658277	0.33754	-1.95022	0.0511501	0.235002	360604	spermatogenesis associated 20	protein-coding	Spata20	NA
1627	ENSRNOG00000003275	8.33866	0.0924866	0.481321	0.192152	0.847623	0.948221	287747	spermatogenesis associated 32	protein-coding	Spata32	NA
1628	ENSRNOG00000003276	70.859	0.0730057	0.155366	0.469895	0.63843	0.86049	25485	myosin ID	protein-coding	Myo1d	NA
1629	ENSRNOG00000003278	357.992	-0.0945856	0.0886497	-1.06696	0.28599	0.613368	360640	mitogen-activated protein kinase kinase kinase 14	protein-coding	Map3k14	NA
1630	ENSRNOG00000003280	246.333	0.133816	0.122126	1.09572	0.2732	0.600299	24411	glutamate ionotropic receptor NMDA type subunit 2C	protein-coding	Grin2c	NA
1631	ENSRNOG00000003281	168.798	-0.0451403	0.0948805	-0.47576	0.634246	0.858982	499437	minichromosome maintenance 9 homologous recombination repair factor	protein-coding	Mcm9	NA
1632	ENSRNOG00000003283	38.1852	-0.273757	0.227248	-1.20466	0.228333	0.548801	360872	RCSD domain containing 1	protein-coding	Rcsd1	NA
1633	ENSRNOG00000003284	88.8517	-0.364593	0.135951	-2.68181	0.00732261	0.0601266	360605	epsin 3	protein-coding	Epn3	D1
1634	ENSRNOG00000003285	578.32	-0.0442376	0.054926	-0.805403	0.420587	0.72994	100362572	MPV17 mitochondrial inner membrane protein like	protein-coding	Mpv17l	NA
1635	ENSRNOG00000003287	95.7642	0.246576	0.137077	1.79882	0.072047	0.288199	303214	tripartite motif-containing 16	protein-coding	Trim16	NA
1636	ENSRNOG00000003288	164.97	0.393455	0.144738	2.71839	0.00656012	0.0551488	140726	calcium voltage-gated channel auxiliary subunit gamma 5	protein-coding	Cacng5	D2
1637	ENSRNOG00000003289	491.879	0.0601118	0.0744063	0.807885	0.419157	0.729304	289668	leucine aminopeptidase 3	protein-coding	Lap3	NA
1638	ENSRNOG00000003291	232.606	0.0619367	0.101562	0.609841	0.541967	0.807939	289185	cellular repressor of E1A-stimulated genes 1	protein-coding	Creg1	NA
1639	ENSRNOG00000003294	0	NA	NA	NA	NA	NA	100362817	CMT1A duplicated region transcript 4	protein-coding	Cdrt4	NA
1640	ENSRNOG00000003296	628.012	-0.10163	0.056935	-1.78502	0.0742575	0.29373	79127	deoxycytidine kinase	protein-coding	Dck	NA
1641	ENSRNOG00000003298	0.168502	0.792304	3.61746	0.219022	0.826633	NA	25300	Cd247 molecule	protein-coding	Cd247	NA
1642	ENSRNOG00000003300	116.642	0.244956	0.182634	1.34124	0.179843	0.483928	29619	BTG anti-proliferation factor 2	protein-coding	Btg2	NA
1643	ENSRNOG00000003302	1277.02	0.0599142	0.0496936	1.20567	0.227943	0.548273	303185	folliculin	protein-coding	Flcn	NA
1644	ENSRNOG00000003304	1.31666	-0.403435	1.43385	-0.281365	0.77843	NA	29195	chondroadherin	protein-coding	Chad	NA
1645	ENSRNOG00000003305	1.7453	-1.06585	1.11548	-0.955508	0.339321	NA	84475	C-X-C motif chemokine receptor 3	protein-coding	Cxcr3	NA
1646	ENSRNOG00000003307	1020.71	0.0271302	0.0446506	0.607611	0.543446	0.808786	364975	glutaryl-CoA dehydrogenase	protein-coding	Gcdh	NA
1647	ENSRNOG00000003310	24.4987	0.027644	0.236794	0.116743	0.907064	0.971333	289318	transmembrane protein 63a	protein-coding	Tmem63a	NA
1648	ENSRNOG00000003313	879.057	-0.333378	0.0767115	-4.34587	1.38726e-05	0.000337147	24397	glycine receptor, alpha 2	protein-coding	Glra2	D1
1649	ENSRNOG00000003326	1663.78	0.00911682	0.0480301	0.189815	0.849454	0.948652	304714	RRN3 homolog, RNA polymerase I transcription factor	protein-coding	Rrn3	NA
1650	ENSRNOG00000003328	5368.2	-0.0715732	0.0318145	-2.2497	0.0244678	0.143435	360480	cell death-inducing p53 target 1	protein-coding	Cdip1	NA
1651	ENSRNOG00000003329	572.953	-0.0488984	0.0727706	-0.671953	0.501613	0.785476	287585	protein phosphatase, Mg2+/Mn2+ dependent, 1D	protein-coding	Ppm1d	NA
1652	ENSRNOG00000003330	148.593	-0.425784	0.141091	-3.01779	0.00254622	0.026348	619561	acyl-CoA synthetase family member 2	protein-coding	Acsf2	D1
1653	ENSRNOG00000003332	140.676	-0.0368107	0.103969	-0.354056	0.723297	0.900568	287368	5',3'-nucleotidase, mitochondrial	protein-coding	Nt5m	NA
1654	ENSRNOG00000003334	447.76	-0.0215021	0.0689361	-0.311913	0.755106	0.911942	313743	kelch-like family member 21	protein-coding	Klhl21	NA
1655	ENSRNOG00000003336	6.42221	0.556547	0.508671	1.09412	0.273902	0.600802	83708	myosin binding protein H	protein-coding	Mybph	NA
1656	ENSRNOG00000003338	35.5284	0.496287	0.268984	1.84504	0.0650314	0.271522	24660	peripheral myelin protein 22	protein-coding	Pmp22	NA
1657	ENSRNOG00000003342	0	NA	NA	NA	NA	NA	NA	NA	NA	NA	NA
1658	ENSRNOG00000003343	10472.6	-0.00679817	0.0354196	-0.191932	0.847795	0.948299	29144	calnexin	protein-coding	Canx	NA
1659	ENSRNOG00000003345	0	NA	NA	NA	NA	NA	NA	NA	NA	NA	NA
1660	ENSRNOG00000003346	24.0024	0.129566	0.26886	0.481909	0.629871	0.857137	501552	FA complementation group B	protein-coding	Fancb	NA
1661	ENSRNOG00000003347	0	NA	NA	NA	NA	NA	288858	olfactory receptor family 10 subfamily P member 1	protein-coding	Or10p1	NA
1662	ENSRNOG00000003348	453.812	0.227767	0.087314	2.6086	0.00909145	0.071101	64455	ras related dexamethasone induced 1	protein-coding	Rasd1	D2
1663	ENSRNOG00000003349	7.96205	0.996087	0.470074	2.119	0.0340904	0.179693	353303	collagen type XXIII alpha 1 chain	protein-coding	Col23a1	NA
1664	ENSRNOG00000003350	194.228	0.134958	0.0929038	1.45267	0.146316	0.431397	363463	motile sperm domain containing 2	protein-coding	Mospd2	NA
1665	ENSRNOG00000003354	3.05979	-0.844929	0.767768	-1.1005	0.271114	0.597738	688518	poly A binding protein, cytoplasmic 5	protein-coding	Pabpc5	NA
1666	ENSRNOG00000003357	51.5653	0.870798	0.244232	3.56545	0.000363235	0.00547266	84032	collagen type III alpha 1 chain	protein-coding	Col3a1	D2
1667	ENSRNOG00000003359	3993.52	0.181928	0.0404569	4.49683	6.89733e-06	0.000183621	26295	O-linked N-acetylglucosamine (GlcNAc) transferase	protein-coding	Ogt	D2
1668	ENSRNOG00000003365	6236.17	-0.170175	0.0269458	-6.31548	2.69329e-10	1.73676e-08	360882	cell adhesion molecule 3	protein-coding	Cadm3	D1
1669	ENSRNOG00000003367	2.87362	1.11176	0.88013	1.26318	0.206524	NA	287405	transmembrane protein 220	protein-coding	Tmem220	NA
1670	ENSRNOG00000003370	4.01753	-0.426053	0.686234	-0.620856	0.534694	0.803572	25611	ornithine transcarbamylase	protein-coding	Otc	NA
1671	ENSRNOG00000003374	601.32	0.368126	0.0917935	4.01037	6.06235e-05	0.00121658	289855	coiled-coil domain containing 85A	protein-coding	Ccdc85a	D2
1672	ENSRNOG00000003377	0	NA	NA	NA	NA	NA	302780	RNA binding motif 31, Y-linked	protein-coding	Rbm31y	NA
1673	ENSRNOG00000003384	0.82716	2.35037	3.56678	0.658961	0.509921	NA	303218	heparan sulfate-glucosamine 3-sulfotransferase 3B1	protein-coding	Hs3st3b1	NA
1674	ENSRNOG00000003385	1232.73	0.000365458	0.0435769	0.0083865	0.993309	0.998262	114022	glutaredoxin 2	protein-coding	Glrx2	NA
1675	ENSRNOG00000003386	7203.29	0.0265699	0.0347985	0.763538	0.445143	0.746937	287847	RNA binding fox-1 homolog 3	protein-coding	Rbfox3	NA
1676	ENSRNOG00000003388	5.56458	0.227599	0.461022	0.493683	0.62153	0.853226	257649	centromere protein F	protein-coding	Cenpf	NA
1677	ENSRNOG00000003392	2556.54	-0.027076	0.0495088	-0.546892	0.584453	0.832907	305256	G-rich RNA sequence binding factor 1	protein-coding	Grsf1	NA
1678	ENSRNOG00000003397	294.254	-0.0956769	0.080715	-1.18537	0.235873	0.55864	287406	ADP-ribose/CDP-alcohol diphosphatase, manganese-dependent	protein-coding	Adprm	NA
1679	ENSRNOG00000003398	526.486	-0.0210455	0.0614981	-0.342215	0.732189	0.904037	304971	translocase of outer mitochondrial membrane 40 like	protein-coding	Tomm40l	NA
1680	ENSRNOG00000003399	5053.51	0.0410821	0.034275	1.1986	0.230682	0.552032	140931	heterogeneous nuclear ribonucleoprotein H1	protein-coding	Hnrnph1	NA
1681	ENSRNOG00000003400	2.57106	-0.538823	0.889522	-0.605744	0.544684	NA	246247	flavin containing dimethylaniline monoxygenase 4	protein-coding	Fmo4	NA
1682	ENSRNOG00000003401	66.8567	0.174161	0.639255	0.272443	0.785281	0.922936	NA	NA	NA	NA	NA
1683	ENSRNOG00000003402	2076.88	0.103206	0.0479531	2.15222	0.0313801	0.169759	60562	syntaxin 6	protein-coding	Stx6	NA
1684	ENSRNOG00000003403	169.349	-0.149021	0.0876471	-1.70024	0.0890854	0.32706	288993	solute carrier family 35, member F5	protein-coding	Slc35f5	NA
1685	ENSRNOG00000003407	3.89848	-0.0254681	0.674406	-0.0377638	0.969876	0.991708	305064	protein tyrosine phosphatase, non-receptor type 14	protein-coding	Ptpn14	NA
1686	ENSRNOG00000003409	6.56839	0.057773	0.520662	0.110961	0.911648	0.973044	367956	LDOC1, regulator of NFKB signaling	protein-coding	Ldoc1	NA
1687	ENSRNOG00000003424	956.267	0.0263694	0.0535314	0.492596	0.622298	0.853476	282826	elaC ribonuclease Z 2	protein-coding	Elac2	NA
1688	ENSRNOG00000003428	2845.4	-0.0262576	0.0331155	-0.79291	0.42783	0.734857	360921	RUN and FYVE domain containing 3	protein-coding	Rufy3	NA
1689	ENSRNOG00000003430	0	NA	NA	NA	NA	NA	24946	coagulation factor IX	protein-coding	F9	NA
1690	ENSRNOG00000003434	132.208	0.352314	0.149065	2.3635	0.0181031	0.117258	304833	Ro60, Y RNA binding protein	protein-coding	Ro60	NA
1691	ENSRNOG00000003435	87.3023	-0.107703	0.143469	-0.750709	0.452828	0.752414	317598	MCF.2 cell line derived transforming sequence	protein-coding	Mcf2	NA
1692	ENSRNOG00000003439	10.3098	0.809222	0.44566	1.81578	0.0694034	0.281435	25670	interleukin 15	protein-coding	Il15	NA
1693	ENSRNOG00000003442	2379.21	0.284638	0.0414195	6.87208	6.32744e-12	5.10027e-10	29290	adenosine A1 receptor	protein-coding	Adora1	D2
1694	ENSRNOG00000003443	5.40074	-0.128917	0.487303	-0.264551	0.791355	0.925725	304666	KLF transcription factor 1	protein-coding	Klf1	NA
1695	ENSRNOG00000003452	4.01463	0.47106	0.581943	0.809461	0.41825	0.728708	302666	ankyrin repeat and SOCS box containing 11	protein-coding	Asb11	NA
1696	ENSRNOG00000003453	6801.41	-0.388435	0.0395903	-9.81135	1.0061e-22	1.84778e-20	360838	Ly6/Plaur domain containing 1	protein-coding	Lypd1	D1
1697	ENSRNOG00000003455	253.711	-0.0992219	0.0766907	-1.29379	0.195737	0.507317	287095	zinc finger protein 13	protein-coding	Zfp13	NA
1698	ENSRNOG00000003456	0	NA	NA	NA	NA	NA	302796	actin-related protein T1	protein-coding	Actrt1	NA
1699	ENSRNOG00000003457	1.22236	0.263939	1.30063	0.202932	0.839188	NA	302964	BICD family like cargo adaptor 2	protein-coding	Bicdl2	NA
1700	ENSRNOG00000003461	797.078	-0.094976	0.0531403	-1.78727	0.0738942	0.29304	361387	zinc finger protein 330	protein-coding	Zfp330	NA
1701	ENSRNOG00000003463	295.351	-0.00627412	0.0828501	-0.0757285	0.939635	0.981934	78968	sterol regulatory element binding transcription factor 1	protein-coding	Srebf1	NA
1702	ENSRNOG00000003464	2869.77	-0.0617044	0.0342583	-1.80115	0.071679	0.287592	287822	HID1 domain containing	protein-coding	Hid1	NA
1703	ENSRNOG00000003468	1.2486	-0.0695218	1.08532	-0.0640562	0.948925	NA	170808	calpain 8	protein-coding	Capn8	NA
1704	ENSRNOG00000003469	1458.86	-0.132279	0.0782186	-1.69115	0.0908078	0.329712	353118	microtubule associated serine/threonine kinase 1	protein-coding	MAST1	NA
1705	ENSRNOG00000003470	555.878	-0.0437725	0.0487501	-0.897897	0.369241	0.687822	363442	FUN14 domain containing 1	protein-coding	Fundc1	NA
1706	ENSRNOG00000003472	189.678	-0.203684	0.0975812	-2.08733	0.0368582	0.188956	317599	ATPase phospholipid transporting 11C	protein-coding	Atp11c	NA
1707	ENSRNOG00000003476	0.305596	1.52942	2.52683	0.605271	0.544999	NA	25553	solute carrier family 6 member 4	protein-coding	Slc6a4	NA
1708	ENSRNOG00000003479	1040.23	0.144845	0.0580914	2.4934	0.0126527	0.0903435	364983	ring finger protein 150	protein-coding	Rnf150	D2
1709	ENSRNOG00000003480	17.5648	-0.508538	0.316029	-1.60915	0.107583	0.364168	304987	absent in melanoma 2	protein-coding	Aim2	NA
1710	ENSRNOG00000003486	0	NA	NA	NA	NA	NA	304988	myeloid cell nuclear differentiation antigen	protein-coding	Mnda	NA
1711	ENSRNOG00000003491	612.136	-0.0818279	0.213688	-0.382933	0.70177	0.891826	24680	protein kinase C, alpha	protein-coding	Prkca	NA
1712	ENSRNOG00000003494	2633.59	-0.0621688	0.0563124	-1.104	0.269594	0.596744	140592	PTPRF interacting protein alpha 4	protein-coding	Ppfia4	NA
1713	ENSRNOG00000003495	5199.18	0.158056	0.0608121	2.59908	0.00934736	0.0725652	287530	pre-mRNA processing factor 8	protein-coding	Prpf8	D2
1714	ENSRNOG00000003496	2349.92	-0.0249458	0.0353311	-0.706059	0.480152	0.770135	304645	TBC1 domain family member 9	protein-coding	Tbc1d9	NA
1715	ENSRNOG00000003497	249.349	-0.111964	0.0746215	-1.50042	0.133506	0.410041	79227	THO complex subunit 6	protein-coding	Thoc6	NA
1716	ENSRNOG00000003500	0.138047	1.4192	3.61753	0.392311	0.694828	NA	25649	apolipoprotein A2	protein-coding	Apoa2	NA
1717	ENSRNOG00000003501	0.0444213	0.628153	3.61802	0.173618	0.862166	NA	287751	lysozyme-like 6	protein-coding	Lyzl6	NA
1718	ENSRNOG00000003504	856.494	0.120789	0.0847324	1.42554	0.154002	0.444572	120098655	thrombospondin type 1 domain containing 8	protein-coding	Thsd8	NA
1719	ENSRNOG00000003506	1266.26	-0.054432	0.0421326	-1.29192	0.196385	0.508086	64154	golgi SNAP receptor complex member 2	protein-coding	Gosr2	NA
1720	ENSRNOG00000003508	1867.1	-0.0216039	0.0379342	-0.56951	0.56901	0.823357	287177	endoplasmic reticulum-golgi intermediate compartment 1	protein-coding	Ergic1	NA
1721	ENSRNOG00000003510	1.80516	-0.0328082	0.919324	-0.0356873	0.971532	NA	246245	flavin containing dimethylaniline monoxygenase 2	protein-coding	Fmo2	NA
1722	ENSRNOG00000003512	6513.84	0.159138	0.0608587	2.61487	0.00892609	0.0702706	29705	gamma-aminobutyric acid type A receptor subunit alpha 1	protein-coding	Gabra1	D2
1723	ENSRNOG00000003515	612.245	-0.066647	0.0851366	-0.782825	0.43373	0.738441	25315	epoxide hydrolase 1	protein-coding	Ephx1	NA
1724	ENSRNOG00000003517	3.50791	1.16378	0.596214	1.95196	0.0509432	0.234497	303398	T-box transcription factor 2	protein-coding	Tbx2	NA
1725	ENSRNOG00000003518	0	NA	NA	NA	NA	NA	289254	olfactory receptor family 6 subfamily K member 6	protein-coding	Or6k6	NA
1726	ENSRNOG00000003520	6929.91	0.119301	0.0434439	2.7461	0.00603083	0.0516842	29338	peroxiredoxin 2	protein-coding	Prdx2	D2
1727	ENSRNOG00000003521	0	NA	NA	NA	NA	NA	289255	olfactory receptor family 6 subfamily K member 14B	protein-coding	Or6k4	NA
1728	ENSRNOG00000003522	1.67812	0.506045	0.883144	0.573004	0.566642	NA	25119	major histocompatibility complex, class I-related	protein-coding	Mr1	NA
1729	ENSRNOG00000003524	1686.42	-0.087691	0.038393	-2.28404	0.0223694	0.134783	287633	leucine rich repeat containing 59	protein-coding	Lrrc59	NA
1730	ENSRNOG00000003526	5.826	0.0191515	0.503503	0.0380366	0.969659	0.991667	140594	synaptotagmin-like 4	protein-coding	Sytl4	NA
1731	ENSRNOG00000003531	0	NA	NA	NA	NA	NA	685789	hypothetical protein LOC685789	protein-coding	LOC685789	NA
1732	ENSRNOG00000003532	0	NA	NA	NA	NA	NA	302845	MAGE family member A13	protein-coding	Magea13	NA
1733	ENSRNOG00000003533	2808.71	0.0992619	0.049814	1.99265	0.0462998	0.219865	60586	chloride voltage-gated channel 4	protein-coding	Clcn4	NA
1734	ENSRNOG00000003536	563.606	-0.0271811	0.0604471	-0.449668	0.65295	0.868425	360521	RUN and FYVE domain containing 1	protein-coding	Rufy1	NA
1735	ENSRNOG00000003537	3.06265	-0.487537	0.910708	-0.535339	0.592416	0.837513	289257	spectrin, alpha, erythrocytic 1	protein-coding	Spta1	NA
1736	ENSRNOG00000003538	52.5085	0.0344321	0.189893	0.181324	0.856113	0.95141	66015	ADAM metallopeptidase with thrombospondin type 1 motif, 4	protein-coding	Adamts4	NA
1737	ENSRNOG00000003541	221.682	-0.174521	0.114445	-1.52493	0.127276	0.399737	81746	protein geranylgeranyltransferase type I subunit beta	protein-coding	Pggt1b	NA
1738	ENSRNOG00000003542	1979.96	-0.0322339	0.058503	-0.55098	0.581648	0.831699	287097	host cell factor C1 regulator 1	protein-coding	Hcfc1r1	NA
1739	ENSRNOG00000003543	11.9606	-0.352861	0.353185	-0.999082	0.317755	0.642846	302619	G protein-coupled receptor 143	protein-coding	Gpr143	NA
1740	ENSRNOG00000003544	0.125465	0.285526	3.61793	0.0789197	0.937097	NA	303399	T-box transcription factor 4	protein-coding	Tbx4	NA
1741	ENSRNOG00000003545	573.073	0.0859909	0.0687878	1.25009	0.211267	0.526136	360853	ubiquitin C-terminal hydrolase L5	protein-coding	Uchl5	NA
1742	ENSRNOG00000003546	48.785	-0.194963	0.169755	-1.1485	0.250764	0.575869	302965	TNF receptor superfamily member 12A	protein-coding	Tnfrsf12a	NA
1743	ENSRNOG00000003549	1090.3	-0.107731	0.058833	-1.83113	0.067081	0.276069	685814	canopy FGF signaling regulator 2	protein-coding	Cnpy2	NA
1744	ENSRNOG00000003550	809.862	-0.0167355	0.0457186	-0.366056	0.714324	0.897699	289125	acyl-CoA binding domain containing 6	protein-coding	Acbd6	NA
1745	ENSRNOG00000003551	997.076	0.0432955	0.039706	1.0904	0.275535	0.602523	494342	beta-1,4-galactosyltransferase 3	protein-coding	B4galt3	NA
1746	ENSRNOG00000003553	15.4444	-0.252797	0.30745	-0.822238	0.410942	0.723848	305604	EGF containing fibulin extracellular matrix protein 1	protein-coding	Efemp1	NA
1747	ENSRNOG00000003554	90.3888	0.0909086	0.141635	0.64185	0.52097	0.79714	363464	phosphatidylinositol glycan anchor biosynthesis, class A	protein-coding	Piga	NA
1748	ENSRNOG00000003559	346.393	0.0911088	0.0684848	1.33035	0.183403	0.489152	498858	coiled-coil domain containing 112	protein-coding	Ccdc112	NA
1749	ENSRNOG00000003562	1833.09	-0.0375917	0.046002	-0.817175	0.413829	0.725812	289335	sushi domain containing 4	protein-coding	Susd4	NA
1750	ENSRNOG00000003563	1425.98	-0.0250662	0.0413055	-0.606848	0.543952	0.809275	287552	bleomycin hydrolase	protein-coding	Blmh	NA
1751	ENSRNOG00000003566	14.8655	0.0128063	0.306197	0.0418237	0.966639	0.991462	287774	apolipoprotein H	protein-coding	Apoh	NA
1752	ENSRNOG00000003567	194.618	-0.0821788	0.0804264	-1.02179	0.306881	0.632552	289219	protoporphyrinogen oxidase	protein-coding	Ppox	NA
1753	ENSRNOG00000003569	3.53526	-1.89744	0.968285	-1.95959	0.0500442	0.231682	29708	gamma-aminobutyric acid type A receptor subunit alpha6	protein-coding	Gabra6	NA
1754	ENSRNOG00000003575	4.49427	0.0828789	0.527239	0.157194	0.875092	0.958604	317161	motile sperm domain containing 4	protein-coding	Mospd4	NA
1755	ENSRNOG00000003576	352.062	0.103969	0.0852818	1.21913	0.222796	0.541738	360589	integrator complex subunit 2	protein-coding	Ints2	NA
1756	ENSRNOG00000003578	856.709	0.0296912	0.062701	0.473536	0.635831	0.859364	302288	fem-1 homolog C	protein-coding	Fem1c	NA
1757	ENSRNOG00000003580	0	NA	NA	NA	NA	NA	24860	uncoupling protein 1	protein-coding	Ucp1	NA
1758	ENSRNOG00000003581	25.2463	-0.153551	0.233845	-0.656633	0.511417	0.792411	171068	POU class 2 homeobox 1	protein-coding	Pou2f1	NA
1759	ENSRNOG00000003583	1027.62	0.0798228	0.0725012	1.10099	0.270903	0.597526	289372	SET and MYND domain containing 2	protein-coding	Smyd2	NA
1760	ENSRNOG00000003585	81.8679	-0.198396	0.173152	-1.14579	0.25188	0.576619	302538	synaptotagmin-like 5	protein-coding	Sytl5	NA
1761	ENSRNOG00000003587	0.357726	-0.690557	2.20929	-0.31257	0.754607	NA	360457	vascular endothelial growth factor D	protein-coding	Vegfd	NA
1762	ENSRNOG00000003590	5314.5	-0.0555283	0.0281238	-1.97442	0.0483336	0.226071	360537	target of myb1 like 2 membrane trafficking protein	protein-coding	Tom1l2	NA
1763	ENSRNOG00000003592	676.132	-0.0549014	0.0490305	-1.11974	0.262825	0.589386	305391	mediator complex subunit 28	protein-coding	Med28	NA
1764	ENSRNOG00000003594	1648.64	0.0564423	0.0502188	1.12393	0.261044	0.587316	289034	transmembrane protein 183A	protein-coding	Tmem183a	NA
1765	ENSRNOG00000003595	0.173589	1.18331	3.60784	0.327982	0.742925	NA	360858	LIM homeobox 4	protein-coding	Lhx4	NA
1766	ENSRNOG00000003596	0.334901	-1.06756	2.85923	-0.373371	0.708872	NA	317258	integrin subunit beta 1 binding protein 2	protein-coding	Itgb1bp2	NA
1767	ENSRNOG00000003597	10718.4	-0.122258	0.0421602	-2.89986	0.00373332	0.0355658	316531	tubulin, alpha 4A	protein-coding	Tuba4a	D1
1768	ENSRNOG00000003599	695.239	-0.0645718	0.0635883	-1.01547	0.309883	0.635401	305258	UTP3, small subunit processome component	protein-coding	Utp3	NA
1769	ENSRNOG00000003600	434.863	0.148832	0.0565324	2.63269	0.0084711	0.0675685	360992	polyribonucleotide nucleotidyltransferase 1	protein-coding	Pnpt1	D2
1770	ENSRNOG00000003601	0.560244	-1.10007	2.28509	-0.481412	0.630224	NA	289322	similar to Mdes protein	protein-coding	RGD1564463	NA
1771	ENSRNOG00000003603	3395.07	0.117262	0.046216	2.53725	0.0111726	0.0828322	303222	Rho GTPase activating protein 44	protein-coding	Arhgap44	D2
1772	ENSRNOG00000003606	37.8233	-0.341691	0.284155	-1.20248	0.229177	0.54979	498340	similar to microsomal glutathione S-transferase 3	protein-coding	RGD1561381	NA
1773	ENSRNOG00000003611	2290.1	-0.0632072	0.0331951	-1.90411	0.0568958	0.250727	363448	dynein light chain Tctex-type 3	protein-coding	Dynlt3	NA
1774	ENSRNOG00000003613	52.8385	0.0657518	0.236458	0.278069	0.780959	0.920754	54252	midline 1	protein-coding	Mid1	NA
1775	ENSRNOG00000003614	339.659	0.0346011	0.130866	0.264402	0.79147	0.925786	65271	alpha-1,6-mannosylglycoprotein 6-beta-N-acetylglucosaminyltransferase	protein-coding	Mgat5	NA
1776	ENSRNOG00000003616	665.233	-0.341409	0.0775234	-4.40395	1.06297e-05	0.000266827	289264	gremlin 2, DAN family BMP antagonist	protein-coding	Grem2	D1
1777	ENSRNOG00000003620	1.11541	-0.835195	1.35331	-0.617151	0.537135	NA	84493	flavin containing dimethylaniline monoxygenase 3	protein-coding	Fmo3	NA
1778	ENSRNOG00000003622	2.2328	0.999905	0.904397	1.10561	0.268897	NA	66021	cytochrome b-245 beta chain	protein-coding	Cybb	NA
1779	ENSRNOG00000003625	1748.8	-0.0658836	0.0413982	-1.59146	0.111506	0.371233	304766	UBX domain protein 4	protein-coding	Ubxn4	NA
1780	ENSRNOG00000003626	4064.85	-0.0375167	0.0694687	-0.540051	0.589162	0.835484	641434	ATP synthase peripheral stalk subunit d	protein-coding	Atp5pd	NA
1781	ENSRNOG00000003629	152.308	-0.113064	0.0998978	-1.1318	0.25772	0.583257	289323	nuclear VCP-like	protein-coding	Nvl	NA
1782	ENSRNOG00000003633	1.17881	1.71682	1.12188	1.5303	0.125942	NA	140936	recoverin	protein-coding	Rcvrn	NA
1783	ENSRNOG00000003634	183.381	0.0665234	0.0983515	0.676384	0.498797	0.784163	24522	zinc finger protein 354A	protein-coding	Zfp354a	NA
1784	ENSRNOG00000003635	159.234	-0.126742	0.115282	-1.09941	0.27159	0.598271	289338	dispatched RND transporter family member 1	protein-coding	Disp1	NA
1785	ENSRNOG00000003643	139.084	-0.192691	0.132322	-1.45622	0.145332	0.429366	317546	TGF-beta activated kinase 1 (MAP3K7) binding protein 3	protein-coding	Tab3	NA
1786	ENSRNOG00000003645	4173.09	-0.025292	0.0414733	-0.609837	0.54197	0.807939	83498	heterogeneous nuclear ribonucleoprotein A/B	protein-coding	Hnrnpab	NA
1787	ENSRNOG00000003649	809.505	0.134253	0.0953618	1.40783	0.159181	0.453032	84491	quiescin sulfhydryl oxidase 1	protein-coding	Qsox1	NA
1788	ENSRNOG00000003650	44.4019	0.155317	0.176563	0.879673	0.379037	0.695252	100360582	5', 3'-nucleotidase, cytosolic	protein-coding	Nt5c	NA
1789	ENSRNOG00000003653	1739.83	-0.068086	0.059585	-1.14267	0.253176	0.577996	24368	fumarate hydratase	protein-coding	Fh	NA
1790	ENSRNOG00000003654	1.00201	0.251585	1.25062	0.201168	0.840567	NA	287098	claudin 6	protein-coding	Cldn6	NA
1791	ENSRNOG00000003657	8.91908	-0.172293	0.395226	-0.435935	0.662884	0.870963	287101	protein kinase, membrane associated tyrosine/threonine 1	protein-coding	Pkmyt1	NA
1792	ENSRNOG00000003661	5043.8	-0.0228177	0.028417	-0.802961	0.421997	0.730758	287828	Jupiter microtubule associated homolog 1	protein-coding	Jpt1	NA
1793	ENSRNOG00000003666	27.5427	0.0350372	0.219403	0.159693	0.873123	0.957894	360922	joining chain of multimeric IgA and IgM	protein-coding	Jchain	NA
1794	ENSRNOG00000003668	0	NA	NA	NA	NA	NA	405065	olfactory receptor family 1 subfamily AD member 6	protein-coding	Or1ad6	NA
1795	ENSRNOG00000003669	0.383237	1.1287	2.70282	0.417601	0.676239	NA	246297	myocardin	protein-coding	Myocd	NA
1796	ENSRNOG00000003671	0	NA	NA	NA	NA	NA	266738	PROP paired-like homeobox 1	protein-coding	Prop1	NA
1797	ENSRNOG00000003672	0	NA	NA	NA	NA	NA	289525	enamelin	protein-coding	Enam	NA
1798	ENSRNOG00000003673	539.063	0.0239096	0.0573173	0.417145	0.676572	0.878606	287830	nucleoporin 85	protein-coding	Nup85	NA
1799	ENSRNOG00000003674	135.347	-0.308446	0.0993404	-3.10494	0.00190319	0.0207932	363465	pirin	protein-coding	Pir	D1
1800	ENSRNOG00000003679	536.199	0.0835464	0.109904	0.760176	0.447149	0.748119	303403	mediator complex subunit 13	protein-coding	Med13	NA
1801	ENSRNOG00000003680	647.621	0.268261	0.217319	1.23441	0.217049	0.533937	25451	gamma-aminobutyric acid type A receptor subunit beta 2	protein-coding	Gabrb2	NA
1802	ENSRNOG00000003681	1.43468	-0.154013	0.905816	-0.170027	0.864989	NA	116569	lactase	protein-coding	Lct	NA
1803	ENSRNOG00000003682	201.739	-0.148691	0.106717	-1.39332	0.163522	0.459623	304669	hook microtubule-tethering protein 2	protein-coding	Hook2	NA
1804	ENSRNOG00000003683	0.490768	-2.05334	2.46781	-0.832046	0.405383	NA	60432	glucagon-like peptide 2 receptor	protein-coding	Glp2r	NA
1805	ENSRNOG00000003686	597.131	0.0136128	0.0836898	0.162657	0.870788	0.957287	302711	transducin (beta)-like 1 X-linked	protein-coding	Tbl1x	NA
1806	ENSRNOG00000003687	3973.88	0.254277	0.0653875	3.88877	0.000100754	0.00185986	84583	regulator of G-protein signaling 2	protein-coding	Rgs2	D2
1807	ENSRNOG00000003688	0	NA	NA	NA	NA	NA	NA	NA	NA	NA	NA
1808	ENSRNOG00000003689	2878.68	0.0483365	0.034122	1.41658	0.156607	0.449319	317259	non-POU domain containing, octamer-binding	protein-coding	Nono	NA
1809	ENSRNOG00000003691	1629.68	0.0361262	0.0548164	0.659039	0.509871	0.791354	252889	transmembrane p24 trafficking protein 7	protein-coding	Tmed7	NA
1810	ENSRNOG00000003694	11.1765	-0.0407591	0.395091	-0.103164	0.917833	0.974094	305066	prospero homeobox 1	protein-coding	Prox1	NA
1811	ENSRNOG00000003695	0.113597	-0.0123049	3.61749	-0.0034015	0.997286	NA	304646	MGAT4 family, member D	protein-coding	Mgat4d	NA
1812	ENSRNOG00000003698	0.0567984	0.0255116	3.61802	0.00705127	0.994374	NA	501864	maestro heat-like repeat family member 9	protein-coding	Mroh9	NA
1813	ENSRNOG00000003699	73.7869	-0.285361	0.164102	-1.73893	0.0820477	0.312203	498029	endonuclease V	protein-coding	Endov	NA
1814	ENSRNOG00000003703	348.54	0.0907007	0.0628578	1.44295	0.149034	0.435867	29685	minichromosome maintenance complex component 6	protein-coding	Mcm6	NA
1815	ENSRNOG00000003704	244.6	-0.142622	0.0814418	-1.75121	0.0799097	0.307047	289671	family with sequence similarity 184, member B	protein-coding	Fam184b	NA
1816	ENSRNOG00000003705	1.00178	1.04498	1.41818	0.736848	0.461215	NA	367786	BMX non-receptor tyrosine kinase	protein-coding	Bmx	NA
1817	ENSRNOG00000003706	1129.17	0.0156856	0.0606014	0.258833	0.795764	0.927599	445268	ubiquitin-fold modifier conjugating enzyme 1	protein-coding	Ufc1	NA
1818	ENSRNOG00000003707	4269.99	-0.0406867	0.0327886	-1.24088	0.21465	0.530826	317260	zinc finger MYM-type containing 3	protein-coding	Zmym3	NA
1819	ENSRNOG00000003709	0.486476	0.0910793	2.06957	0.0440087	0.964897	NA	59113	kynurenine 3-monooxygenase	protein-coding	Kmo	NA
1820	ENSRNOG00000003712	1245.68	0.0654607	0.0539179	1.21408	0.224717	0.544107	360993	protein phosphatase 4, regulatory subunit 3B	protein-coding	Ppp4r3b	NA
1821	ENSRNOG00000003713	0	NA	NA	NA	NA	NA	54193	probasin	protein-coding	Pbsn	NA
1822	ENSRNOG00000003714	432.257	0.0553438	0.0917225	0.603383	0.546254	0.810063	287269	CDC-like kinase 4	protein-coding	Clk4	NA
1823	ENSRNOG00000003715	7.91164	-0.686618	0.458912	-1.49619	0.134605	0.411713	317181	sushi-repeat-containing protein, X-linked 2	protein-coding	Srpx2	NA
1824	ENSRNOG00000003716	0.319644	0.606245	2.88943	0.209815	0.833812	NA	60462	basic leucine zipper ATF-like transcription factor 3	protein-coding	Batf3	NA
1825	ENSRNOG00000003717	533.105	-0.0496805	0.0560823	-0.885849	0.375699	0.69285	289324	cornichon family AMPA receptor auxiliary protein 4	protein-coding	Cnih4	NA
1826	ENSRNOG00000003718	0.125471	1.57609	3.60945	0.436656	0.662361	NA	25376	ameloblastin	protein-coding	Ambn	NA
1827	ENSRNOG00000003719	439.624	-0.123716	0.0710192	-1.74201	0.0815068	0.311124	303190	ATP synthase mitochondrial F1 complex assembly factor 2	protein-coding	Atpaf2	NA
1828	ENSRNOG00000003720	25.311	-0.167621	0.222983	-0.751723	0.452218	0.75191	266813	paired related homeobox 1	protein-coding	Prrx1	NA
1829	ENSRNOG00000003722	0.268161	-1.17186	3.49348	-0.335441	0.737293	NA	498267	serine/threonine/tyrosine interacting like 2	protein-coding	Styxl2	NA
1830	ENSRNOG00000003723	3253.5	0.00454141	0.0376982	0.120468	0.904113	0.969461	498301	WD repeat domain 26	protein-coding	Wdr26	NA
1831	ENSRNOG00000003724	683.276	0.0129838	0.0696797	0.186335	0.852182	0.949516	287635	mitochondrial ribosomal protein L27	protein-coding	Mrpl27	NA
1832	ENSRNOG00000003726	6.37388	-0.00827802	0.492682	-0.016802	0.986595	0.996153	367793	Scm polycomb group protein like 2	protein-coding	Scml2	NA
1833	ENSRNOG00000003728	413.858	0.0199866	0.0622908	0.320859	0.748317	0.909822	64134	xylosyltransferase 2	protein-coding	Xylt2	NA
1834	ENSRNOG00000003732	1238.77	-0.147139	0.0690869	-2.12977	0.0331904	0.176273	299236	fibronectin leucine rich transmembrane protein 2	protein-coding	Flrt2	NA
1835	ENSRNOG00000003734	4.72826	0.207068	0.510659	0.405492	0.685116	0.882908	681300	similar to CXXC finger 5	protein-coding	LOC681300	NA
1836	ENSRNOG00000003736	67.3141	0.930047	0.220422	4.21939	2.44965e-05	0.000562372	85250	collagen type V alpha 2 chain	protein-coding	Col5a2	D2
1837	ENSRNOG00000003737	0.0884051	1.03605	3.61802	0.286358	0.774604	NA	364973	bestrophin 2	protein-coding	Best2	NA
1838	ENSRNOG00000003738	7.61211	-1.00244	0.55246	-1.8145	0.0696002	0.281918	289369	usherin	protein-coding	Ush2a	NA
1839	ENSRNOG00000003740	0	NA	NA	NA	NA	NA	360873	glycoprotein A33	protein-coding	Gpa33	NA
1840	ENSRNOG00000003741	1438.2	0.029017	0.0450571	0.644004	0.519573	0.795934	266777	neuronal pentraxin 1	protein-coding	Nptx1	NA
1841	ENSRNOG00000003742	270.475	0.2489	0.107733	2.31035	0.0208687	0.128735	100362725	cyclin-dependent kinase-like 5	protein-coding	Cdkl5	NA
1842	ENSRNOG00000003743	678.748	-0.0099862	0.0564985	-0.176752	0.859704	0.95268	116483	aspartyl-tRNA synthetase 1	protein-coding	Dars1	NA
1843	ENSRNOG00000003745	4.4459	-0.242308	0.591465	-0.409674	0.682045	0.881133	25389	activating transcription factor 3	protein-coding	Atf3	NA
1844	ENSRNOG00000003747	1881.93	0.0604974	0.0456614	1.32491	0.1852	0.491493	288919	guided entry of tail-anchored proteins factor 3, ATPase	protein-coding	Get3	NA
1845	ENSRNOG00000003748	0.815717	1.60904	1.4562	1.10495	0.26918	NA	501570	TLR adaptor interacting with endolysosomal SLC15A4	protein-coding	Tasl	NA
1846	ENSRNOG00000003749	126.481	-0.08229	0.121638	-0.676513	0.498715	0.784163	497078	X-linked Kx blood group antigen, Kell and VPS13A binding protein	protein-coding	Xk	NA
1847	ENSRNOG00000003755	52.8719	-0.0633123	0.184409	-0.343326	0.731353	0.903673	685504	calmegin	protein-coding	Clgn	NA
1848	ENSRNOG00000003756	64.601	0.234825	0.195445	1.20148	0.229563	0.550353	302540	LanC like family member 3	protein-coding	Lancl3	NA
1849	ENSRNOG00000003759	137.791	-0.245652	0.10217	-2.40434	0.0162019	0.108479	314360	galactosylceramidase	protein-coding	Galc	NA
1850	ENSRNOG00000003762	1355.92	-0.0549532	0.0599832	-0.916143	0.359592	0.67872	317575	SWI/SNF related, matrix associated, actin dependent regulator of chromatin, subfamily a, member 1	protein-coding	Smarca1	NA
1851	ENSRNOG00000003763	218.748	-0.305594	0.086882	-3.51735	0.000435884	0.00633691	85274	peroxiredoxin 4	protein-coding	Prdx4	D1
1852	ENSRNOG00000003765	0.855539	3.30338	1.80525	1.82988	0.0672679	NA	58850	nuclear receptor subfamily 0, group B, member 1	protein-coding	Nr0b1	NA
1853	ENSRNOG00000003767	1330.38	-0.00783176	0.0426854	-0.183476	0.854424	0.950867	289342	ribosomal protein S6 kinase C1	protein-coding	Rps6kc1	NA
1854	ENSRNOG00000003769	45.3065	0.0864088	0.192253	0.449453	0.653105	0.868473	360839	transmembrane protein 163	protein-coding	Tmem163	NA
1855	ENSRNOG00000003772	31.0182	-0.192892	0.263633	-0.731668	0.464371	0.758849	29317	cysteine and glycine-rich protein 2	protein-coding	Csrp2	NA
1856	ENSRNOG00000003773	2045.71	-0.0746082	0.0466956	-1.59775	0.110098	0.368517	79239	heme oxygenase 2	protein-coding	Hmox2	NA
1857	ENSRNOG00000003776	0	NA	NA	NA	NA	NA	689404	amelotin	protein-coding	Amtn	NA
1858	ENSRNOG00000003777	6.24737	0.27597	0.458831	0.601462	0.547532	0.810802	29422	cholinergic receptor nicotinic epsilon subunit	protein-coding	Chrne	NA
1859	ENSRNOG00000003778	83.5587	-1.3059	0.228398	-5.71768	1.07987e-08	5.31115e-07	498289	opsin 3	protein-coding	Opn3	D1
1860	ENSRNOG00000003779	343.351	0.0280598	0.0682382	0.411204	0.680923	0.881076	83631	death effector domain-containing	protein-coding	Dedd	NA
1861	ENSRNOG00000003781	2.98821	0.701357	0.874447	0.802057	0.42252	NA	303056	ATPase phospholipid transporting 10B (putative)	protein-coding	Atp10b	NA
1862	ENSRNOG00000003782	1046.64	-0.0203055	0.0519223	-0.391074	0.695742	0.889109	302640	acyl-CoA thioesterase 9	protein-coding	Acot9	NA
1863	ENSRNOG00000003783	0	NA	NA	NA	NA	NA	681066	ferritin, heavy polypeptide-like 17, member A	protein-coding	Fthl17a	NA
1864	ENSRNOG00000003784	4.09535	-0.791353	0.693589	-1.14095	0.253889	0.578558	287531	Rab interacting lysosomal protein	protein-coding	Rilp	NA
1865	ENSRNOG00000003785	3.60091	1.47471	0.682	2.16234	0.0305922	0.167117	100147704	ubiquitin specific peptidase 43	protein-coding	Usp43	NA
1866	ENSRNOG00000003786	332.139	-0.222188	0.0604221	-3.67726	0.000235749	0.00379401	302313	tetraspanin 6	protein-coding	Tspan6	D1
1867	ENSRNOG00000003787	92.3329	0.552572	0.172427	3.20468	0.00135214	0.0159887	498385	ligand dependent nuclear receptor corepressor-like	protein-coding	Lcorl	D2
1868	ENSRNOG00000003790	1.80184	0.66495	0.981455	0.677514	0.49808	NA	364039	maelstrom spermatogenic transposon silencer	protein-coding	Mael	NA
1869	ENSRNOG00000003792	1075.32	-0.023559	0.0515276	-0.457211	0.647519	0.865009	317343	mediator complex subunit 14	protein-coding	Med14	NA
1870	ENSRNOG00000003794	264.703	-0.20367	0.0984683	-2.06838	0.0386045	0.194533	287063	NmrA like redox sensor 1	protein-coding	Nmral1	NA
1871	ENSRNOG00000003795	1256.48	-0.0426832	0.0521483	-0.818497	0.413073	0.724998	305035	angel homolog 2	protein-coding	Angel2	NA
1872	ENSRNOG00000003797	876.027	0.0285011	0.0526732	0.541093	0.588444	0.835358	113958	mitochondrial ribosomal protein S7	protein-coding	Mrps7	NA
1873	ENSRNOG00000003800	6130.32	0.15131	0.0546014	2.77118	0.00558529	0.0486416	29481	regulator of G-protein signaling 9	protein-coding	Rgs9	D2
1874	ENSRNOG00000003802	3.27217	-0.293244	0.819838	-0.357686	0.720579	0.899189	64193	PTTG1 regulator of sister chromatid separation, securin	protein-coding	Pttg1	NA
1875	ENSRNOG00000003803	2720.93	-0.0286703	0.0486475	-0.589347	0.555629	0.814305	366889	zinc finger DHHC-type palmitoyltransferase 17	protein-coding	Zdhhc17	NA
1876	ENSRNOG00000003805	202.383	0.0243461	0.10871	0.223955	0.822792	0.938588	360595	ring finger protein, transmembrane 1	protein-coding	Rnft1	NA
1877	ENSRNOG00000003807	66.4949	-0.48146	0.176003	-2.73552	0.00622818	0.0529067	303586	Wnt family member 9B	protein-coding	Wnt9b	D1
1878	ENSRNOG00000003809	334.989	0.120166	0.0925043	1.29903	0.193933	0.504985	302642	spermidine/spermine N1-acetyl transferase 1	protein-coding	Sat1	NA
1879	ENSRNOG00000003812	1935.78	0.00863154	0.0780162	0.110638	0.911904	0.973126	171297	neuroligin 3	protein-coding	Nlgn3	NA
1880	ENSRNOG00000003813	18.1821	-0.0246972	0.283534	-0.087105	0.930588	0.978399	65272	potassium two pore domain channel subfamily K member 10	protein-coding	Kcnk10	NA
1881	ENSRNOG00000003815	3994.96	-0.0610563	0.0522747	-1.16799	0.242811	0.566299	64201	solute carrier family 25 member 11	protein-coding	Slc25a11	NA
1882	ENSRNOG00000003816	642.879	-0.073758	0.0483609	-1.52516	0.12722	0.399704	360874	transcriptional adaptor 1	protein-coding	Tada1	NA
1883	ENSRNOG00000003821	1803.17	-0.00561442	0.0403806	-0.139037	0.889421	0.964683	287871	regulatory associated protein of MTOR, complex 1	protein-coding	Rptor	NA
1884	ENSRNOG00000003822	1268.46	0.0455679	0.0386862	1.17788	0.238843	0.56183	303057	SLU7 homolog, splicing factor	protein-coding	Slu7	NA
1885	ENSRNOG00000003825	545.577	0.0287945	0.0683492	0.421285	0.673547	0.877716	314545	WD repeat domain 75	protein-coding	Wdr75	NA
1886	ENSRNOG00000003827	334.056	0.192867	0.079184	2.43568	0.0148638	0.10187	303630	WD repeat domain, phosphoinositide interacting 1	protein-coding	Wipi1	NA
1887	ENSRNOG00000003829	625.563	-0.0581421	0.0485539	-1.19748	0.231121	0.552625	302290	adaptor related protein complex 3 subunit sigma 1	protein-coding	Ap3s1	NA
1888	ENSRNOG00000003831	110.662	-0.127721	0.139269	-0.917079	0.359101	0.678173	314380	tyrosyl-DNA phosphodiesterase 1	protein-coding	Tdp1	NA
1889	ENSRNOG00000003832	92.3209	-0.0444716	0.171875	-0.258743	0.795833	0.927599	498309	vasohibin 2	protein-coding	Vash2	NA
1890	ENSRNOG00000003833	516.43	-0.0921111	0.0721182	-1.27722	0.201523	0.513233	289380	neudesin neurotrophic factor	protein-coding	Nenf	NA
1891	ENSRNOG00000003834	1372.91	3.43677e-05	0.0501205	0.000685701	0.999453	0.999915	287398	mitogen activated protein kinase kinase 4	protein-coding	Map2k4	NA
1892	ENSRNOG00000003835	802.51	0.120083	0.0488095	2.46024	0.0138842	0.0970359	287532	solute carrier family 43 member 2	protein-coding	Slc43a2	D2
1893	ENSRNOG00000003836	0	NA	NA	NA	NA	NA	100362696	family with sequence similarity 47, member A	protein-coding	Fam47a	NA
1894	ENSRNOG00000003840	964.217	-0.164518	0.0795156	-2.069	0.0385463	0.194461	360272	slit guidance ligand 2	protein-coding	Slit2	NA
1895	ENSRNOG00000003841	1211.13	0.0197966	0.0697058	0.284002	0.776409	0.9199	65198	potassium voltage-gated channel subfamily H member 1	protein-coding	Kcnh1	NA
1896	ENSRNOG00000003844	2174.76	0.077401	0.0455062	1.70089	0.0889637	0.326899	289693	DEAH-box helicase 15	protein-coding	Dhx15	NA
1897	ENSRNOG00000003845	24.3266	0.0535692	0.282713	0.189483	0.849715	0.948652	24882	Wnt family member 3	protein-coding	Wnt3	NA
1898	ENSRNOG00000003846	3973.18	0.0200411	0.0420968	0.476072	0.634023	0.858982	29525	phosphatidylinositol transfer protein, alpha	protein-coding	Pitpna	NA
1899	ENSRNOG00000003848	203.324	0.150476	0.0987493	1.52382	0.127554	0.400147	679693	mediator complex subunit 12	protein-coding	Med12	NA
1900	ENSRNOG00000003849	493.255	0.0914194	0.0608318	1.50282	0.132885	0.408915	59074	syntaxin 8	protein-coding	Stx8	NA
1901	ENSRNOG00000003853	3966.16	-0.0956231	0.0387954	-2.46481	0.0137088	0.0961675	364981	short coiled-coil protein	protein-coding	Scoc	D1
1902	ENSRNOG00000003855	2312.41	-0.0332488	0.0340453	-0.976605	0.328765	0.65379	360481	DnaJ heat shock protein family (Hsp40) member A3	protein-coding	Dnaja3	NA
1903	ENSRNOG00000003858	7951.35	-0.00173874	0.0317269	-0.0548033	0.956295	0.987536	302526	ATPase H+ transporting accessory protein 2	protein-coding	Atp6ap2	NA
1904	ENSRNOG00000003860	0.0397711	-0.330468	3.61802	-0.0913395	0.927223	NA	NA	NA	NA	NA	NA
1905	ENSRNOG00000003861	312.416	-0.0348683	0.0809491	-0.430744	0.666655	0.873205	304923	golgin, RAB6-interacting	protein-coding	Gorab	NA
1906	ENSRNOG00000003863	1067.86	0.00976329	0.060023	0.162659	0.870787	0.957287	288920	telomerase RNA component interacting RNase	protein-coding	Trir	NA
1907	ENSRNOG00000003864	1020.89	-0.0596086	0.0624628	-0.954307	0.339928	0.663406	83823	GIPC PDZ domain containing family, member 1	protein-coding	Gipc1	NA
1908	ENSRNOG00000003865	0	NA	NA	NA	NA	NA	363654	transmembrane and immunoglobulin domain containing 1	protein-coding	Tmigd1	NA
1909	ENSRNOG00000003866	2.57459	0.158929	0.792901	0.20044	0.841137	NA	60628	C-X-C motif chemokine receptor 4	protein-coding	Cxcr4	NA
1910	ENSRNOG00000003869	17.3757	-0.131889	0.320186	-0.411915	0.680402	0.880874	25352	superoxide dismutase 3	protein-coding	Sod3	NA
1911	ENSRNOG00000003870	9.75395	-0.208749	0.455133	-0.458654	0.646482	0.864738	497886	C1q and TNF related 2	protein-coding	C1qtnf2	NA
1912	ENSRNOG00000003872	24.0212	-0.0422976	0.318996	-0.132596	0.894513	0.966668	170840	solute carrier family 40 member 1	protein-coding	Slc40a1	NA
1913	ENSRNOG00000003873	768.079	-0.0133813	0.0818859	-0.163414	0.870192	0.956921	25306	carboxypeptidase D	protein-coding	Cpd	NA
1914	ENSRNOG00000003875	1504.76	0.0290059	0.0528158	0.549191	0.582874	0.832259	317576	OCRL, inositol polyphosphate-5-phosphatase	protein-coding	Ocrl	NA
1915	ENSRNOG00000003878	268.869	0.373475	0.1041	3.58765	0.000333666	0.0050906	289007	thrombospondin type 1 domain containing 7B	protein-coding	Thsd7b	D2
1916	ENSRNOG00000003879	1463.97	-0.0509065	0.0453278	-1.12308	0.261406	0.587734	360554	ring finger protein 167	protein-coding	Rnf167	NA
1917	ENSRNOG00000003880	6.9104	-0.490776	0.489079	-1.00347	0.315634	0.640867	317675	tryptophan hydroxylase 2	protein-coding	Tph2	NA
1918	ENSRNOG00000003881	1450.47	-0.0357023	0.0417544	-0.855056	0.39252	0.706936	289222	nitrilase 1	protein-coding	Nit1	NA
1919	ENSRNOG00000003882	319.04	0.159199	0.136397	1.16717	0.243141	0.566704	246304	centrosomal protein 350	protein-coding	Cep350	NA
1920	ENSRNOG00000003883	0.160662	0.695988	3.61429	0.192566	0.847299	NA	317456	lysophosphatidylglycerol acyltransferase 1 pseudogene	pseudo	LOC317456	NA
1921	ENSRNOG00000003884	0.0766238	-0.196311	3.61647	-0.0542823	0.95671	NA	171385	aminocarboxymuconate semialdehyde decarboxylase	protein-coding	Acmsd	NA
1922	ENSRNOG00000003888	0.269079	-1.74919	3.60082	-0.485776	0.627126	NA	498246	regulator of G-protein signaling 13	protein-coding	Rgs13	NA
1923	ENSRNOG00000003889	575.77	0.0880204	0.0679801	1.2948	0.19539	0.507317	366896	TBC1 domain family, member 15	protein-coding	Tbc1d15	NA
1924	ENSRNOG00000003890	5350.01	0.0906987	0.0391524	2.31655	0.020528	0.127174	89825	nucleosome assembly protein 1-like 1	protein-coding	Nap1l1	NA
1925	ENSRNOG00000003893	19.2367	-0.268869	0.280594	-0.958213	0.337955	0.661662	303059	cyclin J-like	protein-coding	Ccnjl	NA
1926	ENSRNOG00000003895	1.29539	0.392575	1.33799	0.293407	0.769211	NA	54289	regulator of G-protein signaling 1	protein-coding	Rgs1	NA
1927	ENSRNOG00000003897	19.7345	0.700268	0.341829	2.04859	0.0405018	0.200997	29393	collagen type I alpha 1 chain	protein-coding	Col1a1	NA
1928	ENSRNOG00000003899	0.181227	0.337785	3.61718	0.0933835	0.925599	NA	287700	keratin 15	protein-coding	Krt15	NA
1929	ENSRNOG00000003901	3300.36	0.00856997	0.0409712	0.20917	0.834315	0.942828	289859	cilia and flagella associated protein 36	protein-coding	Cfap36	NA
1930	ENSRNOG00000003902	0	NA	NA	NA	NA	NA	25440	fatty acid binding protein 6	protein-coding	Fabp6	NA
1931	ENSRNOG00000003905	24900.5	-0.0636921	0.0289073	-2.20332	0.027572	0.156267	60355	N-ethylmaleimide sensitive factor, vesicle fusing ATPase	protein-coding	Nsf	NA
1932	ENSRNOG00000003908	89.3729	0.141089	0.184089	0.766416	0.443429	0.745745	500700	centrosomal protein 128	protein-coding	Cep128	NA
1933	ENSRNOG00000003915	234.539	-0.0783546	0.0782263	-1.00164	0.316517	0.641447	305070	proton activated chloride channel 1	protein-coding	Pacc1	NA
1934	ENSRNOG00000003917	223.425	-0.0251322	0.0828405	-0.303381	0.7616	0.913816	304944	uridine-cytidine kinase 2	protein-coding	Uck2	NA
1935	ENSRNOG00000003918	397.294	0.0753512	0.0698198	1.07922	0.280488	0.607025	303676	solute carrier family 25 member 19	protein-coding	Slc25a19	NA
1936	ENSRNOG00000003919	739.896	0.0413076	0.046109	0.895868	0.370323	0.688612	83840	ribosomal protein S6 kinase B1	protein-coding	Rps6kb1	NA
1937	ENSRNOG00000003923	993.407	0.0902893	0.042614	2.11877	0.0341101	0.179704	299799	RAB21, member RAS oncogene family	protein-coding	Rab21	NA
1938	ENSRNOG00000003924	78.5937	-0.142471	0.139173	-1.0237	0.305977	0.631766	305419	phosphatidylinositol 4-kinase type 2 beta	protein-coding	Pi4k2b	NA
1939	ENSRNOG00000003925	15.2242	-0.610644	0.282304	-2.16307	0.0305354	0.16687	289344	hedgehog acyltransferase	protein-coding	Hhat	NA
1940	ENSRNOG00000003927	110.365	0.10287	0.129339	0.795357	0.426406	0.733981	64036	CD55 molecule (Cromer blood group)	protein-coding	Cd55	NA
1941	ENSRNOG00000003928	736.433	0.0605238	0.0448315	1.35003	0.177007	0.480861	289196	transmembrane and coiled-coil domains 1	protein-coding	Tmco1	NA
1942	ENSRNOG00000003929	277.656	-0.537598	0.0860459	-6.24781	4.16247e-10	2.59615e-08	317183	protocadherin 19	protein-coding	Pcdh19	D1
1943	ENSRNOG00000003931	168.241	-0.18691	0.129829	-1.43966	0.149962	0.437435	303631	arylsulfatase G	protein-coding	Arsg	NA
1944	ENSRNOG00000003936	319.563	-0.0454467	0.0767569	-0.592087	0.553793	0.813092	303060	PWWP domain containing 2A	protein-coding	Pwwp2a	NA
1945	ENSRNOG00000003942	1143.46	0.0237765	0.0522687	0.454891	0.649188	0.866121	299507	asparagine synthetase domain containing 1	protein-coding	Asnsd1	NA
1946	ENSRNOG00000003946	273.958	0.0221204	0.0654733	0.337853	0.735474	0.9057	246314	torsin 1A interacting protein 1	protein-coding	Tor1aip1	NA
1947	ENSRNOG00000003947	4149.43	0.0585594	0.0491059	1.19251	0.23306	0.55542	114523	netrin 1	protein-coding	Ntn1	NA
1948	ENSRNOG00000003948	602.444	0.11099	0.0557964	1.9892	0.0466796	0.22097	54265	LLGL scribble cell polarity complex component 1	protein-coding	Llgl1	NA
1949	ENSRNOG00000003949	26.7982	-0.0303797	0.250186	-0.121429	0.903351	0.969102	678739	phosphorylase kinase regulatory subunit alpha 2	protein-coding	Phka2	NA
1950	ENSRNOG00000003950	9.19028	0.267332	0.3751	0.712695	0.476035	0.768018	502160	laeverin	protein-coding	Lvrn	NA
1951	ENSRNOG00000003951	4212.18	-0.0445834	0.0458487	-0.972404	0.330849	0.655088	117263	proteasome 26S subunit, ATPase 1	protein-coding	Psmc1	NA
1952	ENSRNOG00000003952	4.42926	-0.756506	0.677382	-1.11681	0.264076	0.590644	289001	mitogen-activated protein kinase kinase kinase 19	protein-coding	Map3k19	NA
1953	ENSRNOG00000003953	4197.51	-0.0711991	0.0296722	-2.39952	0.0164165	0.109342	304759	RAB3 GTPase activating protein catalytic subunit 1	protein-coding	Rab3gap1	NA
1954	ENSRNOG00000003954	0.907843	1.11923	1.54368	0.725038	0.468429	NA	140924	interleukin 2 receptor subunit gamma	protein-coding	Il2rg	NA
1955	ENSRNOG00000003955	230.858	0.00964628	0.101458	0.0950765	0.924254	0.975983	192225	spermatogenesis associated 7	protein-coding	Spata7	NA
1956	ENSRNOG00000003956	1328.32	0.00559035	0.0806992	0.0692739	0.944772	0.983878	100363276	Rho GTPase activating protein 6	protein-coding	Arhgap6	NA
1957	ENSRNOG00000003958	883.731	-0.120601	0.0523547	-2.30355	0.0212481	0.130299	361323	COMM domain containing 10	protein-coding	Commd10	NA
1958	ENSRNOG00000003959	1.30278	-0.460053	1.45349	-0.316516	0.751611	NA	289076	regulator of G-protein signaling 18	protein-coding	Rgs18	NA
1959	ENSRNOG00000003960	0	NA	NA	NA	NA	NA	57395	collectrin, amino acid transport regulator	protein-coding	Cltrn	NA
1960	ENSRNOG00000003964	340.755	-0.0308819	0.0821235	-0.376042	0.706885	0.894332	299957	NSE2/MMS21 homolog, SMC5-SMC6 complex SUMO ligase	protein-coding	Nsmce2	NA
1961	ENSRNOG00000003965	0.0937584	-0.807172	3.61697	-0.223163	0.823409	NA	29160	amelogenin, X-linked	protein-coding	Amelx	NA
1962	ENSRNOG00000003967	2173.16	0.0414697	0.0469999	0.882335	0.377596	0.694141	192129	vacuole membrane protein 1	protein-coding	Vmp1	NA
1963	ENSRNOG00000003969	16.8906	-0.107035	0.344794	-0.310431	0.756233	0.912003	303635	FAM20A, golgi associated secretory pathway pseudokinase	protein-coding	Fam20a	NA
1964	ENSRNOG00000003970	3861.02	-0.0249885	0.0324285	-0.770575	0.440959	0.744259	304670	transportin 2	protein-coding	Tnpo2	NA
1965	ENSRNOG00000003972	5.81807	0.131888	0.539475	0.244475	0.806863	0.931732	25360	thyroid stimulating hormone receptor	protein-coding	Tshr	NA
1966	ENSRNOG00000003973	532.202	-0.0992642	0.0799833	-1.24106	0.214583	0.530826	304805	cytochrome b5 reductase 1	protein-coding	Cyb5r1	NA
1967	ENSRNOG00000003975	1986.71	0.0455808	0.0348144	1.30925	0.190449	0.499317	64303	profilin 1	protein-coding	Pfn1	NA
1968	ENSRNOG00000003979	172.901	0.0346937	0.0932238	0.372155	0.709778	0.895648	304761	zinc finger RANBP2-type containing 3	protein-coding	Zranb3	NA
1969	ENSRNOG00000003980	1141.6	-0.0632132	0.0474388	-1.33252	0.182689	0.488356	287208	tetratricopeptide repeat domain 1	protein-coding	Ttc1	NA
1970	ENSRNOG00000003981	235.622	0.0189136	0.0833889	0.226811	0.820571	0.937749	303226	zinc finger protein 18	protein-coding	Zfp18	NA
1971	ENSRNOG00000003985	529.201	-0.172794	0.049877	-3.46439	0.000531428	0.0074068	299800	transmembrane protein 19	protein-coding	Tmem19	D1
1972	ENSRNOG00000003988	3115.69	-0.0888116	0.0395578	-2.24511	0.0247611	0.144687	298859	DnaJ heat shock protein family (Hsp40) member C27	protein-coding	Dnajc27	NA
1973	ENSRNOG00000003990	6609.65	0.0346272	0.0260461	1.32946	0.183698	0.4893	81504	growth factor receptor bound protein 2	protein-coding	Grb2	NA
1974	ENSRNOG00000003991	0.43221	0.241411	2.33198	0.103522	0.917549	NA	501138	ankyrin and armadillo repeat containing	protein-coding	Ankar	NA
1975	ENSRNOG00000003992	8.31694	0.769905	0.372357	2.06765	0.0386727	0.194533	497932	phosphoinositide-3-kinase, regulatory subunit 6	protein-coding	Pik3r6	NA
1976	ENSRNOG00000003997	64.2542	0.0963085	0.148775	0.647342	0.51741	0.794588	289270	phospholipase D family, member 5	protein-coding	Pld5	NA
1977	ENSRNOG00000003998	10.0142	0.110476	0.331024	0.333741	0.738575	0.906428	303468	sarcoglycan, alpha	protein-coding	Sgca	NA
1978	ENSRNOG00000003999	2982.78	-0.0702951	0.0358827	-1.95902	0.05011	0.231839	64508	adenylate cyclase 3	protein-coding	Adcy3	NA
1979	ENSRNOG00000004000	146.637	0.029099	0.10228	0.284505	0.776024	0.9199	287554	transcription elongation factor, mitochondrial	protein-coding	Tefm	NA
1980	ENSRNOG00000004001	173.313	0.00420745	0.106914	0.0393534	0.968609	0.991667	314548	O-sialoglycoprotein endopeptidase-like 1	protein-coding	Osgepl1	NA
1981	ENSRNOG00000004003	51.5414	0.0473751	0.212088	0.223375	0.823244	0.938729	63995	dual specificity phosphatase 10	protein-coding	Dusp10	NA
1982	ENSRNOG00000004004	384.239	0.022094	0.0657964	0.335793	0.737027	0.906184	314381	NRDE-2, necessary for RNA interference, domain containing	protein-coding	Nrde2	NA
1983	ENSRNOG00000004006	707.477	-0.0579505	0.0551598	-1.05059	0.293446	0.619622	24908	DnaJ heat shock protein family (Hsp40) member B9	protein-coding	Dnajb9	NA
1984	ENSRNOG00000004009	1.20145	0.969852	1.11379	0.870766	0.383882	NA	117522	X-prolyl aminopeptidase 2	protein-coding	Xpnpep2	NA
1985	ENSRNOG00000004011	14.7944	0.14821	0.302973	0.489186	0.62471	0.854437	299730	NEDD1 gamma-tubulin ring complex targeting factor	protein-coding	Nedd1	NA
1986	ENSRNOG00000004013	512.029	-0.0368751	0.0711241	-0.518461	0.604137	0.843488	84016	glutamate receptor interacting protein 1	protein-coding	Grip1	NA
1987	ENSRNOG00000004014	563.185	-0.0866408	0.0555287	-1.56029	0.118691	0.384668	287873	charged multivesicular body protein 6	protein-coding	Chmp6	NA
1988	ENSRNOG00000004016	767.475	-0.0632348	0.0469661	-1.34639	0.178176	0.482396	317464	MSL complex subunit 3	protein-coding	Msl3	NA
1989	ENSRNOG00000004018	16.0922	0.138427	0.288278	0.480186	0.631095	0.857713	289129	tudor domain containing 5	protein-coding	Tdrd5	NA
1990	ENSRNOG00000004019	1729.79	0.0499813	0.0586651	0.851976	0.394227	0.708252	29380	pleckstrin homology-like domain, family A, member 1	protein-coding	Phlda1	NA
1991	ENSRNOG00000004022	61.5663	-0.107522	0.161204	-0.666994	0.504776	0.787081	360878	kelch domain containing 9	protein-coding	Klhdc9	NA
1992	ENSRNOG00000004026	14289.6	0.020814	0.0462543	0.449991	0.652717	0.868274	29598	ATPase plasma membrane Ca2+ transporting 1	protein-coding	Atp2b1	NA
1993	ENSRNOG00000004027	628.418	-0.110325	0.0852535	-1.29408	0.195638	0.507317	64040	aldehyde dehydrogenase 9 family, member A1	protein-coding	Aldh9a1	NA
1994	ENSRNOG00000004029	10.2358	-0.463446	0.441285	-1.05022	0.293617	0.61974	498281	nectin cell adhesion molecule 4	protein-coding	Nectin4	NA
1995	ENSRNOG00000004030	0.329637	0.288534	2.54594	0.113331	0.909768	NA	170672	NPHS2 stomatin family member, podocin	protein-coding	Nphs2	NA
1996	ENSRNOG00000004032	2696.84	-0.108133	0.0311064	-3.47622	0.000508544	0.00714276	102553252	transmembrane protein 94	protein-coding	Tmem94	D1
1997	ENSRNOG00000004033	401.032	-0.0451966	0.0747862	-0.604344	0.545615	0.809854	361324	semaphorin 6A	protein-coding	Sema6a	NA
1998	ENSRNOG00000004035	380.308	-0.0504675	0.0608128	-0.829882	0.406606	0.719971	314830	KRR1, small subunit processome component homolog	protein-coding	Krr1	NA
1999	ENSRNOG00000004036	694.571	-0.0405093	0.0514636	-0.787144	0.431198	0.737678	363478	sorting nexin 12	protein-coding	Snx12	NA
[truncated: 21,979 more rows]

## Sheet: by_Estrous_cycle
	EnsGeneID	ENTREZID	GENENAME	GENETYPE	SYMBOL	baseMean.Pro_Sal	log2FoldChange.Pro_Sal	lfcSE.Pro_Sal	stat.Pro_Sal	pvalue.Pro_Sal	padj.Pro_Sal	baseMean.Di_Sal	log2FoldChange.Di_Sal	lfcSE.Di_Sal	stat.Di_Sal	pvalue.Di_Sal	padj.Di_Sal	bias	subset
1	ENSRNOG00000000001	311013	arylsulfatase family, member J	protein-coding	Arsj	6.64513	-0.966466	0.781117	-1.23729	0.215981	NA	3.17257	-1.21379	1.00774	-1.20446	0.22841	NA	NA	NA
2	ENSRNOG00000000007	24379	glutamate decarboxylase 1	protein-coding	Gad1	23299.8	-0.102151	0.0443769	-2.3019	0.0213408	0.15845	18501.2	-0.0652302	0.0565334	-1.15384	0.248567	0.591123	NA	NA
3	ENSRNOG00000000008	296511	ALX homeobox 4	protein-coding	Alx4	0	NA	NA	NA	NA	NA	0	NA	NA	NA	NA	NA	NA	NA
4	ENSRNOG00000000009	366158	transmembrane and coiled-coil domains 5B	protein-coding	Tmco5b	0.555885	0.531735	2.96877	0.17911	0.857852	NA	0.739385	-0.0513598	2.78447	-0.0184451	0.985284	NA	NA	NA
5	ENSRNOG00000000010	498922	cerebellin 1 precursor	protein-coding	Cbln1	45.6882	-0.225614	0.330315	-0.683026	0.49459	0.834243	34.3025	-1.00071	0.416533	-2.40248	0.0162845	0.135045	NA	NA
6	ENSRNOG00000000012	296272	transcription factor 15	protein-coding	Tcf15	31.6613	0.442554	0.347517	1.27347	0.20285	0.585513	23.1833	0.89994	0.311187	2.89196	0.00382846	0.0483438	D2	Di_only
7	ENSRNOG00000000017	297738	STEAP family member 1	protein-coding	Steap1	4.28275	-0.09323	0.925384	-0.100747	0.919751	NA	4.10009	-0.639429	0.854214	-0.748558	0.454123	NA	NA	NA
8	ENSRNOG00000000021	NA	NA	NA	NA	0.449408	0.745106	3.46223	0.21521	0.829603	NA	0.247635	-0.308257	3.21154	-0.0959844	0.923533	NA	NA	NA
9	ENSRNOG00000000024	362454	heme binding protein 1	protein-coding	Hebp1	258.307	-0.369325	0.176878	-2.08802	0.0367956	0.223854	222.879	-0.366699	0.15279	-2.40003	0.0163939	0.135623	NA	NA
10	ENSRNOG00000000033	305095	transmembrane and coiled-coil domain family 2	protein-coding	Tmcc2	3659.61	0.143475	0.0473252	3.03167	0.00243202	0.032456	2966.58	0.0883113	0.0592344	1.49088	0.135993	0.446765	D2	Pro_only
11	ENSRNOG00000000034	289419	NUAK family kinase 2	protein-coding	Nuak2	26.4026	0.321816	0.376851	0.853961	0.393127	0.769777	17.1117	-0.169484	0.384812	-0.440432	0.659624	0.873671	NA	NA
12	ENSRNOG00000000035	689712	transmembrane emp24 protein transport domain containing 11	protein-coding	Tmed11	0	NA	NA	NA	NA	NA	0	NA	NA	NA	NA	NA	NA	NA
13	ENSRNOG00000000036	305096	kelch domain containing 8A	protein-coding	Klhdc8a	776.726	-0.392765	0.0931715	-4.2155	2.4922e-05	0.000730828	635.054	-0.293877	0.0953561	-3.08189	0.00205687	0.0308222	D1	Pro&Di
14	ENSRNOG00000000040	305101	similar to 6820428L09 protein	protein-coding	RGD1304622	141.873	0.969212	0.203656	4.75906	1.94492e-06	7.95336e-05	109.972	0.72993	0.211438	3.45222	0.000556003	0.0111774	D2	Pro&Di
15	ENSRNOG00000000041	64076	solute carrier family 26 member 1	protein-coding	Slc26a1	32.4702	-0.0248403	0.370237	-0.0670931	0.946508	0.987175	29.5854	-0.15366	0.286159	-0.536972	0.591287	0.839655	NA	NA
16	ENSRNOG00000000042	289424	xenotropic and polytropic retrovirus receptor 1	protein-coding	Xpr1	532.667	0.202458	0.106719	1.89711	0.057813	0.293276	417.709	-0.0876108	0.137172	-0.638692	0.523023	0.803654	NA	NA
17	ENSRNOG00000000043	360904	alpha-L-iduronidase	protein-coding	Idua	104.787	0.251722	0.202056	1.2458	0.212838	0.597035	79.7957	-0.0233281	0.20785	-0.112235	0.910637	0.971426	NA	NA
18	ENSRNOG00000000044	305623	transmembrane protein 175	protein-coding	Tmem175	1038.27	-0.0354797	0.0711518	-0.498648	0.618028	0.887466	843.584	0.0303462	0.0669779	0.453078	0.650493	0.870512	NA	NA
19	ENSRNOG00000000047	83628	Cd82 molecule	protein-coding	Cd82	67.0392	0.0530199	0.2978	0.178038	0.858693	0.966389	56.8525	0.106573	0.234298	0.45486	0.64921	0.870009	NA	NA
20	ENSRNOG00000000048	81659	cyclin G associated kinase	protein-coding	Gak	17787.2	-0.0341078	0.0387815	-0.879486	0.379138	0.760779	14166.8	-0.113852	0.0877487	-1.29747	0.194468	0.528746	NA	NA
21	ENSRNOG00000000053	25419	C-reactive protein	protein-coding	Crp	25.214	0.471793	0.434975	1.08464	0.278079	0.677018	22.4672	0.951844	0.388381	2.4508	0.014254	0.122833	NA	NA
22	ENSRNOG00000000054	306338	abhydrolase domain containing 8	protein-coding	Abhd8	5706.74	0.0156587	0.04934	0.317363	0.750968	0.932487	4672.43	-0.0873614	0.0541713	-1.61269	0.106812	0.398822	NA	NA
23	ENSRNOG00000000055	305103	Fc receptor-like 6	protein-coding	Fcrl6	0	NA	NA	NA	NA	NA	0	NA	NA	NA	NA	NA	NA	NA
24	ENSRNOG00000000062	305624	polycomb group ring finger 3	protein-coding	Pcgf3	636.56	0.201823	0.0923995	2.18425	0.028944	0.193423	484.252	0.0362797	0.0964474	0.37616	0.706798	0.895257	NA	NA
25	ENSRNOG00000000064	140608	ATP synthase membrane subunit e	protein-coding	Atp5me	719.324	-0.0281136	0.0868491	-0.323706	0.74616	0.930665	587.983	0.104371	0.0952777	1.09544	0.273323	0.61464	NA	NA
26	ENSRNOG00000000065	289878	phosphodiesterase 6B	protein-coding	Pde6b	3.60634	0.58802	1.02426	0.574094	0.565904	NA	3.01826	0.358749	0.801155	0.44779	0.654305	NA	NA	NA
27	ENSRNOG00000000066	305105	F-box protein 28	protein-coding	Fbxo28	349.363	0.0975326	0.106388	0.916761	0.359268	0.745751	243.34	0.0649506	0.102632	0.632852	0.52683	0.805289	NA	NA
28	ENSRNOG00000000068	312754	protein phosphatase 2, regulatory subunit B', alpha	protein-coding	Ppp2r5a	1671.4	-0.0349256	0.0730374	-0.478188	0.632516	0.893404	1312.93	0.119411	0.0811885	1.47079	0.141349	0.455911	NA	NA
29	ENSRNOG00000000070	289881	down-regulator of transcription 1	protein-coding	Dr1	1349.54	0.0884639	0.0643624	1.37447	0.169297	0.53716	1079.45	0.0948507	0.0649348	1.46071	0.144096	0.460528	NA	NA
30	ENSRNOG00000000073	289883	transmembrane p24 trafficking protein 5	protein-coding	Tmed5	79.3009	-0.0453295	0.228534	-0.198349	0.842772	0.960828	59.4019	-0.256536	0.20074	-1.27795	0.201267	0.538157	NA	NA
31	ENSRNOG00000000075	360905	metal response element binding transcription factor 2	protein-coding	Mtf2	374.339	0.0158668	0.105301	0.15068	0.880228	0.972314	292.903	0.0254858	0.093839	0.27159	0.785937	0.927951	NA	NA
32	ENSRNOG00000000081	305633	ANTXR cell adhesion molecule 2	protein-coding	Antxr2	11.6291	0.548266	0.631732	0.867878	0.385461	0.764973	11.8328	0.506715	0.569132	0.89033	0.373289	0.699906	NA	NA
33	ENSRNOG00000000082	295568	helicase-like transcription factor	protein-coding	Hltf	692.204	-0.109018	0.0900564	-1.21055	0.226066	0.616142	566.962	-0.1047	0.0833197	-1.2566	0.208899	0.549293	NA	NA
34	ENSRNOG00000000091	85435	SMAD family member 9	protein-coding	Smad9	84.8367	0.11078	0.274436	0.403663	0.686461	0.912098	58.077	-0.824609	0.237568	-3.47104	0.000518446	0.0105624	D1	Di_only
35	ENSRNOG00000000095	362003	G protein-coupled receptor 89B	protein-coding	Gpr89b	678.319	0.0276746	0.0858644	0.322306	0.747221	0.930981	528.488	-0.116508	0.0757688	-1.53768	0.124127	0.428729	NA	NA
36	ENSRNOG00000000096	65144	PDZ domain containing 1	protein-coding	Pdzk1	0.986159	0.235934	2.10392	0.11214	0.910712	NA	0.945062	3.15977	1.91545	1.64962	0.0990202	NA	NA	NA
37	ENSRNOG00000000097	NA	NA	NA	NA	0.336311	2.03428	3.47489	0.585422	0.558264	NA	0.140345	-0.944297	3.21154	-0.294033	0.768733	NA	NA	NA
38	ENSRNOG00000000098	362002	ring finger protein 115	protein-coding	Rnf115	892.702	0.0533296	0.0740178	0.720496	0.471219	0.819365	677.395	-0.0929974	0.0803583	-1.15728	0.247156	0.589908	NA	NA
39	ENSRNOG00000000104	290519	THO complex subunit 3	protein-coding	Thoc3	850.948	-0.0468031	0.0838693	-0.558049	0.576811	0.870139	713.255	0.0995441	0.0876157	1.13615	0.255896	0.598299	NA	NA
40	ENSRNOG00000000105	116657	complexin 2	protein-coding	Cplx2	5180.1	0.186731	0.0571413	3.26788	0.00108355	0.0173316	3901.58	-0.0862653	0.10249	-0.841697	0.399958	0.719973	D2	Pro_only
41	ENSRNOG00000000108	290923	aspartylglucosaminidase	protein-coding	Aga	192.334	-0.0107086	0.148299	-0.0722094	0.942435	0.986863	149.274	0.153254	0.142354	1.07657	0.281673	0.619735	NA	NA
42	ENSRNOG00000000109	66017	fibroblast growth factor 20	protein-coding	Fgf20	0.170605	-0.585484	3.50534	-0.167026	0.867349	NA	0.394653	1.78986	2.87725	0.622073	0.533894	NA	NA	NA
43	ENSRNOG00000000111	290925	coordinator of PRMT5 and differentiation stimulator	protein-coding	Coprs	626.285	-0.154572	0.0886511	-1.74359	0.0812298	0.361466	509.956	-0.160579	0.129844	-1.2367	0.216198	0.555629	NA	NA
44	ENSRNOG00000000112	306647	chromosome alignment maintaining phosphoprotein 1	protein-coding	Champ1	1225.23	0.0159053	0.0678847	0.234299	0.814753	0.952077	958.511	-0.0417841	0.0606868	-0.688521	0.491125	0.784245	NA	NA
45	ENSRNOG00000000113	307604	elaC ribonuclease Z 1	protein-coding	Elac1	291.988	0.0522308	0.131949	0.39584	0.692223	0.915117	226.067	-0.199081	0.114021	-1.746	0.0808103	0.346221	NA	NA
46	ENSRNOG00000000121	366478	phosphatidylinositol glycan anchor biosynthesis, class V	protein-coding	Pigv	50.4225	-0.408185	0.303771	-1.34373	0.179036	0.551375	41.8429	-0.140759	0.270147	-0.521048	0.602333	0.846402	NA	NA
47	ENSRNOG00000000122	24184	adenylate kinase 2	protein-coding	Ak2	161.845	0.00722581	0.158597	0.0455608	0.96366	0.99139	142.676	0.025412	0.149652	0.169807	0.865162	0.956851	NA	NA
48	ENSRNOG00000000123	313806	ring finger protein 19B	protein-coding	Rnf19b	1733.86	0.200738	0.0578255	3.47145	0.000517665	0.00929156	1414.89	0.189335	0.0612746	3.08994	0.00200196	0.0301943	D2	Pro&Di
49	ENSRNOG00000000124	103690615	transmembrane protein 234-like	protein-coding	LOC103690615	0	NA	NA	NA	NA	NA	0.242877	0.878755	3.2109	0.273679	0.784332	NA	NA	NA
50	ENSRNOG00000000127	362607	karyopherin subunit alpha 6	protein-coding	Kpna6	532.497	0.0780286	0.0888797	0.877913	0.379991	0.76094	396.763	-0.104551	0.136496	-0.765964	0.443698	0.753215	NA	NA
51	ENSRNOG00000000129	500446	PHD finger protein 24	protein-coding	Phf24	5966.95	0.0274978	0.0435028	0.632094	0.527326	0.846968	4855.58	-0.0570309	0.06199	-0.920001	0.357572	0.688097	NA	NA
52	ENSRNOG00000000130	313811	DnaJ heat shock protein family (Hsp40) member B5	protein-coding	Dnajb5	2805.2	0.0534676	0.0533127	1.00291	0.315906	0.709727	2171.93	0.11909	0.0767845	1.55096	0.120912	0.423299	NA	NA
53	ENSRNOG00000000133	307180	thioredoxin domain containing 15	protein-coding	Txndc15	2301.56	-0.0799278	0.0517031	-1.5459	0.122129	0.456049	1920.95	-0.103018	0.0590397	-1.7449	0.0810024	0.346809	NA	NA
54	ENSRNOG00000000137	291359	lymphocyte antigen 86	protein-coding	Ly86	1.59903	0.860116	1.72408	0.498883	0.617862	NA	0.736371	0.293122	1.77814	0.164848	0.869064	NA	NA	NA
55	ENSRNOG00000000138	298732	GLIS family zinc finger 1	protein-coding	Glis1	10.5791	-0.804569	0.662038	-1.21529	0.224255	0.613893	11.199	0.530519	0.476692	1.11292	0.265743	0.608317	NA	NA
56	ENSRNOG00000000142	361282	plexin domain containing 2	protein-coding	Plxdc2	233.674	0.486255	0.135218	3.59608	0.000323053	0.00621563	163.449	0.533022	0.139965	3.80824	0.000139957	0.00380561	D2	Pro&Di
57	ENSRNOG00000000145	60664	phosphoinositide-3-kinase regulatory subunit 3	protein-coding	Pik3r3	1317.26	-0.0371316	0.0788787	-0.470743	0.637824	0.89515	1068.48	-0.0808269	0.0735731	-1.09859	0.271946	0.613665	NA	NA
58	ENSRNOG00000000150	100360412	DnaJ heat shock protein family (Hsp40) member C1	protein-coding	Dnajc1	161.997	0.249581	0.158116	1.57847	0.114458	0.440554	140.905	0.0333994	0.128204	0.260517	0.794465	0.932214	NA	NA
59	ENSRNOG00000000151	500564	low density lipoprotein receptor adaptor protein 1	protein-coding	Ldlrap1	31.4038	0.502634	0.387724	1.29637	0.194848	0.575768	29.9685	0.581971	0.328322	1.77256	0.0763011	0.337495	NA	NA
60	ENSRNOG00000000155	361073	component of oligomeric golgi complex 3	protein-coding	Cog3	375.767	0.176843	0.110026	1.60729	0.107991	0.427546	333.719	-0.09704	0.111118	-0.873304	0.382498	0.706834	NA	NA
61	ENSRNOG00000000156	65049	multiple EGF-like-domains 6	protein-coding	Megf6	13.4449	0.147154	0.60775	0.242129	0.808681	0.949787	8.66805	-0.513856	0.597284	-0.86032	0.389612	0.712491	NA	NA
62	ENSRNOG00000000157	361321	autophagy related 12	protein-coding	Atg12	1901.26	-0.00901694	0.0571759	-0.157705	0.874689	0.970007	1490.57	-0.0388807	0.0670815	-0.579605	0.562181	0.825051	NA	NA
63	ENSRNOG00000000158	81718	cysteine dioxygenase type 1	protein-coding	Cdo1	888.086	-0.212621	0.07568	-2.80947	0.00496229	0.0556132	705.511	-0.195891	0.0666166	-2.94058	0.00327599	0.0431218	D1	Pro&Di
64	ENSRNOG00000000161	24942	CHM Rab escort protein	protein-coding	Chm	823.061	0.0706394	0.0823346	0.857956	0.390917	0.768641	600.041	0.133333	0.0797916	1.67102	0.0947186	0.376722	NA	NA
65	ENSRNOG00000000164	24944	lysosomal-associated membrane protein 2	protein-coding	Lamp2	612.29	0.139279	0.0866744	1.60693	0.10807	0.427549	479.939	-0.00748319	0.0882237	-0.0848206	0.932404	0.977698	NA	NA
66	ENSRNOG00000000165	24638	6-phosphofructo-2-kinase/fructose-2,6-biphosphatase 1	protein-coding	Pfkfb1	0.723286	-0.461868	2.69825	-0.171173	0.864087	NA	0.77485	-0.621144	1.90118	-0.326714	0.743884	NA	NA	NA
67	ENSRNOG00000000166	317628	apurinic/apyrimidinic endodeoxyribonuclease 2	protein-coding	Apex2	108.139	-0.268674	0.193433	-1.38898	0.16484	0.53067	91.4113	-0.0171982	0.170402	-0.100928	0.919608	0.973987	NA	NA
68	ENSRNOG00000000167	25748	5'-aminolevulinate synthase 2	protein-coding	Alas2	1.25383	-0.0887943	1.94027	-0.0457639	0.963498	NA	1.72581	0.178985	1.13777	0.157312	0.874999	NA	NA	NA
69	ENSRNOG00000000168	81660	glycine amidinotransferase	protein-coding	Gatm	229.983	0.304564	0.151783	2.00657	0.0447954	0.252212	178.61	0.458527	0.166184	2.75915	0.0057952	0.0653103	D2	Di_only
70	ENSRNOG00000000169	691729	AFG2 AAA ATPase homolog B	protein-coding	Afg2b	97.3118	-0.126185	0.20208	-0.624432	0.532344	0.849736	80.9484	0.138553	0.16325	0.848719	0.396038	0.716995	NA	NA
71	ENSRNOG00000000170	64469	solute carrier family 30 member 4	protein-coding	Slc30a4	1961.28	0.0474274	0.0599113	0.791627	0.428578	0.792114	1487.65	0.079655	0.0766885	1.03868	0.298953	0.636852	NA	NA
72	ENSRNOG00000000172	691966	sulfide quinone oxidoreductase	protein-coding	Sqor	25.8153	-0.101889	0.380426	-0.267827	0.788832	0.942745	23.1976	-0.00995725	0.330656	-0.0301137	0.975976	0.99189	NA	NA
73	ENSRNOG00000000175	362841	MIER family member 2	protein-coding	Mier2	695.452	0.126443	0.0798325	1.58385	0.113227	0.437972	599.021	0.222526	0.0745031	2.9868	0.00281913	0.0391069	D2	Di_only
74	ENSRNOG00000000177	246115	phospholipid phosphatase 2	protein-coding	Plpp2	17.6542	0.528757	0.484217	1.09198	0.27484	0.673024	12.6452	-0.0365856	0.524994	-0.0696876	0.944442	0.980645	NA	NA
75	ENSRNOG00000000184	315388	transmembrane serine protease 6	protein-coding	Tmprss6	0.348445	-1.1052	3.49299	-0.316407	0.751694	NA	0.450167	1.76607	2.72791	0.647405	0.51737	NA	NA	NA
76	ENSRNOG00000000185	192172	mercaptopyruvate sulfurtransferase	protein-coding	Mpst	197.156	-0.322253	0.152673	-2.11074	0.0347946	0.216608	176.303	-0.150537	0.128719	-1.1695	0.242201	0.584761	NA	NA
77	ENSRNOG00000000186	25274	thiosulfate sulfurtransferase	protein-coding	Tst	70.6129	0.0282061	0.277714	0.101565	0.919102	0.980287	61.1266	0.40861	0.242045	1.68815	0.0913816	0.370016	NA	NA
78	ENSRNOG00000000187	171081	colony stimulating factor 2 receptor subunit beta	protein-coding	Csf2rb	0.941511	-0.422573	2.13018	-0.198374	0.842752	NA	1.11443	0.166027	1.52788	0.108665	0.913468	NA	NA	NA
79	ENSRNOG00000000190	NA	NA	NA	NA	5.48272	1.46634	0.969931	1.5118	0.130585	NA	3.99838	-0.362632	0.936596	-0.38718	0.698623	NA	NA	NA
80	ENSRNOG00000000195	301097	von Willebrand factor A domain containing 5A	protein-coding	Vwa5a	21.5131	-0.0456448	0.457169	-0.0998424	0.920469	0.980993	24.3278	0.455925	0.389273	1.17122	0.24151	0.584621	NA	NA
81	ENSRNOG00000000196	25147	cytochrome P450, family 19, subfamily a, polypeptide 1	protein-coding	Cyp19a1	40.2968	-0.968741	0.367861	-2.63344	0.00845245	0.0816663	30.9622	-1.6439	0.438047	-3.7528	0.000174869	0.00453796	D1	Pro&Di
82	ENSRNOG00000000199	299829	similar to developmental pluripotency associated 5	protein-coding	RGD1559995	0.227079	0.688926	3.51345	0.196083	0.844546	NA	0.0842443	-0.365354	3.21154	-0.113763	0.909426	NA	NA	NA
83	ENSRNOG00000000201	494499	glutathione S-transferase alpha 5	protein-coding	Gsta5	0	NA	NA	NA	NA	NA	0	NA	NA	NA	NA	NA	NA	NA
84	ENSRNOG00000000204	363113	synaptotagmin binding, cytoplasmic RNA interacting protein	protein-coding	Syncrip	1609.87	0.0598947	0.0606548	0.987469	0.323413	0.716212	1223.74	0.0536834	0.0661444	0.811609	0.417016	0.735145	NA	NA
85	ENSRNOG00000000219	301111	anoctamin 10	protein-coding	Ano10	792.4	-0.140851	0.0825338	-1.70658	0.0878993	0.378191	638.867	-0.269476	0.11596	-2.32386	0.0201328	0.15344	NA	NA
86	ENSRNOG00000000221	316122	abhydrolase domain containing 5, lysophosphatidic acid acyltransferase	protein-coding	Abhd5	177.359	0.000348219	0.15629	0.00222803	0.998222	0.999499	138.244	0.149694	0.144297	1.0374	0.299549	0.637475	NA	NA
87	ENSRNOG00000000230	360495	lipase maturation factor 1	protein-coding	Lmf1	374.051	-0.0757425	0.11431	-0.662607	0.507583	0.841273	314.608	0.102374	0.0943277	1.0853	0.27779	0.616959	NA	NA
88	ENSRNOG00000000231	300317	potassium channel tetramerization domain containing 17	protein-coding	Kctd17	2334.27	0.00884046	0.0569893	0.155125	0.876723	0.970898	1826.31	0.0620792	0.0562498	1.10363	0.269752	0.611545	NA	NA
89	ENSRNOG00000000233	24419	glutamate metabotropic receptor 6	protein-coding	Grm6	1.66819	0.150628	1.617	0.0931524	0.925783	NA	2.19838	0.938578	1.05593	0.888862	0.374077	NA	NA	NA
90	ENSRNOG00000000236	303763	zinc finger protein 207	protein-coding	Zfp207	1489.74	-2.27464e-05	0.0609779	-0.000373027	0.999702	0.999825	1157.08	0.0329992	0.0775436	0.425557	0.67043	0.879813	NA	NA
91	ENSRNOG00000000237	303764	similar to Protein Njmu-R1	protein-coding	RGD1310429	695.572	-0.0701158	0.091294	-0.768022	0.442474	0.802273	539.374	-0.127692	0.108455	-1.17737	0.239048	0.580801	NA	NA
92	ENSRNOG00000000239	287561	C-C motif chemokine ligand 7	protein-coding	Ccl7	0.0853025	-0.359829	3.51239	-0.102446	0.918403	NA	0.239536	2.00597	3.17083	0.632633	0.526973	NA	NA	NA
93	ENSRNOG00000000244	50998	coilin	protein-coding	Coil	473.705	-0.116204	0.0969093	-1.1991	0.230488	0.620189	380.659	-0.0311135	0.0882299	-0.352641	0.724358	0.904116	NA	NA
94	ENSRNOG00000000245	303772	solute carrier family 16, member 6	protein-coding	Slc16a6	41.9713	0.0805108	0.319817	0.25174	0.801242	0.946674	34.5244	-0.0821278	0.298974	-0.274698	0.783548	0.927217	NA	NA
95	ENSRNOG00000000246	360650	archaelysin family metallopeptidase 2	protein-coding	Amz2	3371.35	-0.0829137	0.0488073	-1.6988	0.0893573	0.382116	2743.59	-0.00333338	0.0678241	-0.0491474	0.960802	0.987321	NA	NA
96	ENSRNOG00000000247	360667	major facilitator superfamily domain containing 11	protein-coding	Mfsd11	852.796	-0.0621484	0.0782071	-0.794665	0.426809	0.790705	691.161	0.00999296	0.0664232	0.150444	0.880414	0.960721	NA	NA
97	ENSRNOG00000000248	494445	serine and arginine rich splicing factor 2	protein-coding	Srsf2	1773.93	0.0394513	0.0552685	0.713812	0.475344	0.822005	1399.98	0.0685374	0.0682872	1.00366	0.31554	0.652684	NA	NA
98	ENSRNOG00000000249	287918	methyltransferase 23, arginine	protein-coding	Mettl23	198.59	-0.0395845	0.157652	-0.251088	0.801746	0.946858	171.499	0.123866	0.152509	0.812194	0.416681	0.734844	NA	NA
99	ENSRNOG00000000250	360665	jumonji domain containing 6, arginine demethylase and lysine hydroxylase	protein-coding	Jmjd6	479.951	-0.17492	0.106606	-1.64081	0.100838	0.412103	359.242	0.012289	0.107252	0.11458	0.908778	0.971263	NA	NA
100	ENSRNOG00000000251	287920	ST6 N-acetylgalactosaminide alpha-2,6-sialyltransferase 1	protein-coding	St6galnac1	0.170605	-0.585484	3.50534	-0.167026	0.867349	NA	0.323828	0.315696	3.11284	0.101417	0.919219	NA	NA	NA
101	ENSRNOG00000000257	94338	sphingomyelin phosphodiesterase 3	protein-coding	Smpd3	4949.83	0.0684206	0.0638473	1.07163	0.283887	0.682442	3939.18	0.190656	0.0646864	2.94738	0.00320475	0.0423885	D2	Di_only
102	ENSRNOG00000000258	361402	protein arginine methyltransferase 7	protein-coding	Prmt7	1193.48	-0.00115969	0.064256	-0.0180479	0.985601	0.997077	970.084	-0.0634301	0.0794689	-0.798175	0.424769	0.740789	NA	NA
103	ENSRNOG00000000262	307834	zinc finger protein 821	protein-coding	Zfp821	784.646	-0.020412	0.0803886	-0.253917	0.79956	0.946253	659.123	0.0704444	0.0770648	0.914093	0.360668	0.689827	NA	NA
104	ENSRNOG00000000264	307973	differentially expressed in FDCP 8 homolog	protein-coding	Def8	598.238	0.0610518	0.0850022	0.718238	0.472611	0.820069	456.242	-0.0267696	0.0737559	-0.362949	0.716643	0.900193	NA	NA
105	ENSRNOG00000000274	309901	phytanoyl-CoA 2-hydroxylase interacting protein-like	protein-coding	Phyhipl	3313.37	-0.0232114	0.0454295	-0.510933	0.609398	0.885458	2509.64	-0.0960059	0.0783544	-1.22528	0.22047	0.560101	NA	NA
106	ENSRNOG00000000275	294565	family with sequence similarity 13, member C	protein-coding	Fam13c	1143.84	-0.121047	0.0674404	-1.79487	0.0726749	0.336732	863.229	-0.11405	0.072799	-1.56665	0.117197	0.416275	NA	NA
107	ENSRNOG00000000277	309902	tet methylcytosine dioxygenase 1	protein-coding	Tet1	13.1501	-0.597067	0.534069	-1.11796	0.263585	0.660296	5.82556	0.519494	0.743651	0.698573	0.484819	NA	NA	NA
108	ENSRNOG00000000279	309912	reticulon 4 interacting protein 1	protein-coding	Rtn4ip1	329.083	-0.132348	0.117048	-1.13072	0.258174	0.653474	278.591	0.0325801	0.124404	0.261889	0.793407	0.931693	NA	NA
109	ENSRNOG00000000281	680409	proline dehydrogenase	protein-coding	Prodh	120.455	0.833764	0.204017	4.08674	4.37485e-05	0.00117235	104.61	1.06744	0.2539	4.20417	2.62037e-05	0.00092424	D2	Pro&Di
110	ENSRNOG00000000282	363831	goosecoid homeobox 2	protein-coding	Gsc2	0.713684	-2.59411	2.65326	-0.977706	0.32822	NA	0.0881308	-0.371457	3.21154	-0.115663	0.907919	NA	NA	NA
111	ENSRNOG00000000283	360741	ess-2 splicing factor homolog	protein-coding	Ess2	313.289	0.0500517	0.113769	0.439941	0.65998	0.903006	257.635	-0.118966	0.104355	-1.14001	0.254281	0.597098	NA	NA
112	ENSRNOG00000000288	287949	scavenger receptor class F, member 2	protein-coding	Scarf2	209.207	0.369488	0.156898	2.35496	0.0185249	0.143188	170.607	0.531877	0.144728	3.67501	0.000237838	0.00581808	D2	Di_only
113	ENSRNOG00000000299	294515	forkhead box O3	protein-coding	Foxo3	609.639	-0.0068561	0.0911899	-0.0751848	0.940068	0.985851	461.113	0.0239431	0.116175	0.206095	0.836717	0.948839	NA	NA
114	ENSRNOG00000000302	294518	sestrin 1	protein-coding	Sesn1	2319.88	0.130685	0.0594384	2.19867	0.0279013	0.189005	1805.06	0.114819	0.0677999	1.6935	0.0903608	0.367944	NA	NA
115	ENSRNOG00000000303	294519	centrosomal protein 57-like 1	protein-coding	Cep57l1	214.63	-0.0254307	0.14119	-0.180117	0.857061	0.965999	176.438	-0.160613	0.128955	-1.24549	0.21295	0.553424	NA	NA
116	ENSRNOG00000000304	83689	CD164 molecule	protein-coding	Cd164	1690.36	0.0172962	0.0567321	0.304876	0.760461	0.935125	1321.99	-0.0755029	0.0703066	-1.07391	0.282863	0.621353	NA	NA
117	ENSRNOG00000000306	83537	sphingomyelin phosphodiesterase 2	protein-coding	Smpd2	133.801	0.239635	0.172784	1.3869	0.165471	0.531512	113.843	0.0563461	0.145623	0.386932	0.698806	0.892469	NA	NA
118	ENSRNOG00000000307	294520	microtubule associated monooxygenase, calponin and LIM domain containing 1	protein-coding	Mical1	14.5836	0.389829	0.533847	0.730226	0.465252	0.815302	11.3627	0.197495	0.552226	0.357635	0.720617	0.902607	NA	NA
119	ENSRNOG00000000308	365590	zinc finger and BTB domain containing 24	protein-coding	Zbtb24	278.605	-0.0586022	0.11804	-0.496461	0.619569	0.887785	235.21	-0.0156828	0.121302	-0.129287	0.897131	0.96716	NA	NA
120	ENSRNOG00000000312	309855	FIG4 phosphoinositide 5-phosphatase	protein-coding	Fig4	1751.94	0.427077	0.058698	7.27585	3.44254e-13	4.30221e-11	1453.91	0.450741	0.0758164	5.94517	2.76175e-09	2.43212e-07	D2	Pro&Di
121	ENSRNOG00000000314	309858	SEC63 homolog, protein translocation regulator	protein-coding	Sec63	1952.36	-0.0011441	0.0578856	-0.0197648	0.984231	0.996686	1615.9	0.00321993	0.0522712	0.0616004	0.950881	0.982765	NA	NA
122	ENSRNOG00000000316	309860	sine oculis binding protein homolog	protein-coding	Sobp	900.953	0.113605	0.0872942	1.3014	0.193121	0.574508	691.194	0.0567843	0.0986735	0.575477	0.564969	0.82623	NA	NA
123	ENSRNOG00000000320	NA	NA	NA	NA	0	NA	NA	NA	NA	NA	0	NA	NA	NA	NA	NA	NA	NA
124	ENSRNOG00000000321	25145	CD24 molecule	protein-coding	Cd24	394.075	0.941822	0.149386	6.30464	2.88857e-10	2.47602e-08	313.122	1.10623	0.173696	6.36878	1.90538e-10	2.04791e-08	D2	Pro&Di
125	ENSRNOG00000000322	365601	autophagy related 5	protein-coding	Atg5	498.164	-0.00329435	0.100639	-0.0327344	0.973886	0.994016	402.983	0.138264	0.0948513	1.4577	0.144924	0.461394	NA	NA
126	ENSRNOG00000000323	309871	PR/SET domain 1	protein-coding	Prdm1	1.20338	-1.8032	1.905	-0.946562	0.343862	NA	0.919592	-0.59878	1.89289	-0.31633	0.751752	NA	NA	NA
127	ENSRNOG00000000327	361866	HECT domain and ankyrin repeat containing, E3 ubiquitin protein ligase 1	protein-coding	Hace1	1363.74	-0.038298	0.0657619	-0.582373	0.560315	0.864403	1084.23	0.0219813	0.0655717	0.335225	0.737455	0.908016	NA	NA
128	ENSRNOG00000000335	298485	erythroblast membrane associated protein (Scianna blood group)	protein-coding	Ermap	0	NA	NA	NA	NA	NA	0.15969	1.4949	3.20986	0.46572	0.641416	NA	NA	NA
129	ENSRNOG00000000340	302247	RNA transcription, translation and transport factor	protein-coding	Rtraf	1521.09	-0.0906266	0.061769	-1.46719	0.142326	0.49339	1239.28	-0.0362111	0.0628296	-0.576339	0.564386	0.826153	NA	NA
130	ENSRNOG00000000341	302248	nidogen 2	protein-coding	Nid2	9.8074	-0.10698	0.644933	-0.165878	0.868253	0.968029	6.96401	-0.290948	0.60241	-0.482974	0.629115	0.858655	NA	NA
131	ENSRNOG00000000368	54257	glutamate ionotropic receptor kainate type subunit 2	protein-coding	Grik2	1703.3	-0.266138	0.058827	-4.52408	6.06595e-06	0.000213457	1385.97	-0.289553	0.0709971	-4.07838	4.53513e-05	0.00146001	D1	Pro&Di
132	ENSRNOG00000000373	361839	catenin alpha 3	protein-coding	Ctnna3	17.5181	0.38007	0.547815	0.693792	0.487813	0.830557	14.2723	0.213798	0.431022	0.496027	0.619875	0.855368	NA	NA
133	ENSRNOG00000000376	NA	NA	NA	NA	0	NA	NA	NA	NA	NA	0	NA	NA	NA	NA	NA	NA	NA
134	ENSRNOG00000000383	309760	myopalladin	protein-coding	Mypn	2.55611	-0.949085	1.36511	-0.695244	0.486903	NA	4.21726	-0.556807	0.789367	-0.705384	0.480571	NA	NA	NA
135	ENSRNOG00000000384	365564	atonal bHLH transcription factor 7	protein-coding	Atoh7	0.0983985	0.448968	3.51665	0.127669	0.898411	NA	0.160073	0.255203	3.21154	0.0794645	0.936663	NA	NA	NA
136	ENSRNOG00000000386	171564	phenazine biosynthesis-like protein domain containing 1	protein-coding	Pbld1	14.1246	0.423678	0.528462	0.80172	0.422715	0.788361	14.7971	-0.0808627	0.454138	-0.178058	0.858678	0.954656	NA	NA
137	ENSRNOG00000000387	309762	DNA replication helicase/nuclease 2	protein-coding	Dna2	541.733	-0.0672095	0.0930608	-0.722211	0.470165	0.818839	430.417	-0.179876	0.113273	-1.58799	0.112289	0.409059	NA	NA
138	ENSRNOG00000000392	294385	Suv3 like RNA helicase	protein-coding	Supv3l1	678.435	0.0269962	0.0843509	0.320046	0.748933	0.931812	553.95	-0.015612	0.0703156	-0.222028	0.824292	0.943341	NA	NA
139	ENSRNOG00000000394	56782	serglycin	protein-coding	Srgn	14.3361	0.489385	0.642019	0.762259	0.445905	0.803748	10.4145	0.817206	0.491873	1.66142	0.0966297	0.380114	NA	NA
140	ENSRNOG00000000395	606294	kinesin family binding protein	protein-coding	Kifbp	3958.96	-0.0708834	0.0487392	-1.45434	0.145852	0.499572	3154.83	-0.0321387	0.0510234	-0.629881	0.528772	0.806168	NA	NA
141	ENSRNOG00000000396	361848	DExD-box helicase 50	protein-coding	Ddx50	1548.98	-0.0555171	0.0572972	-0.968932	0.332579	0.723001	1244.13	0.015816	0.0609713	0.259402	0.795325	0.932831	NA	NA
142	ENSRNOG00000000397	361849	cell division cycle and apoptosis regulator 1	protein-coding	Ccar1	1964.79	0.03393	0.0601415	0.56417	0.572639	0.869849	1593.02	0.0772416	0.0676241	1.14222	0.253363	0.596276	NA	NA
143	ENSRNOG00000000398	294390	zinc finger containing ubiquitin peptidase 1	protein-coding	Zup1	244.376	0.101651	0.136113	0.746812	0.455177	0.808927	210.992	0.0961196	0.164372	0.584769	0.558703	0.824273	NA	NA
144	ENSRNOG00000000401	294394	G protein-coupled receptor, class C, group 6, member A	protein-coding	Gprc6a	0	NA	NA	NA	NA	NA	0	NA	NA	NA	NA	NA	NA	NA
145	ENSRNOG00000000405	309772	vestigial-like family member 2	protein-coding	Vgll2	0.737528	-2.90791	2.84583	-1.02181	0.306869	NA	0.269277	-1.57884	3.18491	-0.495726	0.620087	NA	NA	NA
146	ENSRNOG00000000406	25346	ROS proto-oncogene 1 , receptor tyrosine kinase	protein-coding	Ros1	3.00295	0.407841	1.16003	0.351578	0.725155	NA	2.39701	-0.114841	1.13273	-0.101384	0.919246	NA	NA	NA
147	ENSRNOG00000000407	309773	discoidin, CUB and LCCL domain containing 1	protein-coding	Dcbld1	139.019	-0.0267373	0.184141	-0.1452	0.884553	0.973437	113.769	-0.26594	0.163754	-1.62403	0.10437	0.393008	NA	NA
148	ENSRNOG00000000408	309774	golgi associated PDZ and coiled-coil motif containing	protein-coding	Gopc	2101.63	-0.04121	0.0571952	-0.720514	0.471208	0.819365	1684.11	-0.0501828	0.0668724	-0.750427	0.452998	0.758515	NA	NA
149	ENSRNOG00000000410	309775	nephrocan	protein-coding	Nepn	10.2997	0.810199	0.707054	1.14588	0.251845	0.646038	9.17938	0.153197	0.699396	0.219042	0.826617	0.944289	NA	NA
150	ENSRNOG00000000411	294400	NUS1 dehydrodolichyl diphosphate synthase subunit	protein-coding	Nus1	2139.98	0.0434317	0.0531363	0.817364	0.41372	0.78437	1709.49	-0.0266665	0.0625754	-0.426149	0.669999	0.879712	NA	NA
151	ENSRNOG00000000412	502421	solute carrier family 35, member F1	protein-coding	Slc35f1	3869.41	0.11926	0.0506906	2.35269	0.018638	0.14373	2938.04	0.107772	0.0751884	1.43336	0.151754	0.470216	NA	NA
152	ENSRNOG00000000414	100365935	centrosomal protein 85-like	protein-coding	Cep85l	38.8655	0.2362	0.314526	0.750971	0.45267	0.807437	33.1435	-0.108877	0.277209	-0.392761	0.694496	0.890718	NA	NA
153	ENSRNOG00000000415	294408	anti-silencing function 1A histone chaperone	protein-coding	Asf1a	300.797	0.143221	0.120869	1.18492	0.236047	0.627272	224.954	0.0453664	0.114581	0.395933	0.692155	0.889131	NA	NA
154	ENSRNOG00000000417	308870	nuclear mitotic apparatus protein 1	protein-coding	Numa1	1759.58	-0.00803609	0.0712573	-0.112776	0.910208	0.97822	1442.8	-0.0334801	0.0666378	-0.502419	0.615373	0.852343	NA	NA
155	ENSRNOG00000000420	294258	negative elongation factor complex member E	protein-coding	Nelfe	528.532	-0.131989	0.0922953	-1.43007	0.152696	0.511229	449.012	-0.0665259	0.101601	-0.654777	0.512611	0.796211	NA	NA
156	ENSRNOG00000000421	294260	SKI2 subunit of superkiller complex	protein-coding	Skic2	1211.82	-0.0807899	0.0700552	-1.15323	0.248815	0.643261	1022.38	0.0136979	0.0636463	0.21522	0.829596	0.946043	NA	NA
157	ENSRNOG00000000422	361799	decapping exoribonuclease	protein-coding	Dxo	144.248	0.080436	0.173924	0.462479	0.643738	0.898262	107.391	-0.0910229	0.169179	-0.538028	0.590558	0.839548	NA	NA
158	ENSRNOG00000000428	24298	cytochrome P450, family 21, subfamily a, polypeptide 1	protein-coding	Cyp21a1	0.196797	0.699598	3.51529	0.199016	0.84225	NA	0.0701723	-0.369736	3.21154	-0.115128	0.908344	NA	NA	NA
159	ENSRNOG00000000431	406169	activating transcription factor 6 beta	protein-coding	Atf6b	1831.76	0.0374905	0.0572978	0.65431	0.512912	0.843623	1460.15	0.0523765	0.0491241	1.06621	0.286329	0.624504	NA	NA
160	ENSRNOG00000000432	406168	FKBP prolyl isomerase like	protein-coding	Fkbpl	401.756	-0.0489609	0.104914	-0.466675	0.640732	0.896784	333.334	0.217395	0.0962462	2.25874	0.0238993	0.170683	NA	NA
161	ENSRNOG00000000433	406167	proline-rich transmembrane protein 1	protein-coding	Prrt1	4030.6	-0.0581406	0.0518597	-1.12111	0.26224	0.657494	3347.13	-0.0386817	0.0589488	-0.656192	0.5117	0.795803	NA	NA
162	ENSRNOG00000000435	54398	palmitoyl-protein thioesterase 2	protein-coding	Ppt2	587.864	-0.0171399	0.095647	-0.179199	0.857781	0.966159	466.169	0.0409896	0.0839954	0.487998	0.625552	0.857651	NA	NA
163	ENSRNOG00000000436	406166	EGF-like-domain, multiple 8	protein-coding	Egfl8	17.7078	0.572683	0.469517	1.21973	0.222568	0.612006	15.8974	-0.0409188	0.376491	-0.108684	0.913453	0.972295	NA	NA
164	ENSRNOG00000000437	406165	1-acylglycerol-3-phosphate O-acyltransferase 1	protein-coding	Agpat1	3413.95	-0.00206665	0.0440405	-0.0469261	0.962572	0.991154	2712.91	-0.0172665	0.0542223	-0.318439	0.750152	0.913088	NA	NA
165	ENSRNOG00000000438	407784	ring finger protein 5	protein-coding	Rnf5	1369.84	0.0200474	0.0604396	0.331694	0.740121	0.928985	1178.07	0.175335	0.0876844	1.99962	0.0455415	0.250965	NA	NA
166	ENSRNOG00000000439	81722	advanced glycosylation end product-specific receptor	protein-coding	Ager	4.39328	1.92528	1.06771	1.80319	0.0713585	NA	3.43886	0.991841	0.957754	1.03559	0.300393	NA	NA	NA
167	ENSRNOG00000000440	406164	PBX homeobox 2	protein-coding	Pbx2	1932.31	-0.0230546	0.0563031	-0.409474	0.682192	0.909745	1526.02	0.0889841	0.061	1.45876	0.144632	0.461269	NA	NA
168	ENSRNOG00000000441	406163	G-protein signaling modulator 3	protein-coding	Gpsm3	6.1608	0.790938	0.836557	0.945467	0.34442	NA	4.351	0.0894347	0.736288	0.121467	0.903321	NA	NA	NA
169	ENSRNOG00000000442	406162	notch receptor 4	protein-coding	Notch4	113.445	-0.0818784	0.212516	-0.38528	0.70003	0.917545	91.9486	0.252709	0.219244	1.15264	0.249059	0.591558	NA	NA
170	ENSRNOG00000000446	406159	butyrophilin-like 7	protein-coding	Btnl7	0	NA	NA	NA	NA	NA	0	NA	NA	NA	NA	NA	NA	NA
171	ENSRNOG00000000451	309621	RT1 class II, locus Ba	protein-coding	RT1-Ba	1.45472	2.71686	1.86279	1.45849	0.144705	NA	2.24754	0.821189	1.10971	0.740005	0.459297	NA	NA	NA
172	ENSRNOG00000000454	365542	RT1 class II, locus DOb	protein-coding	RT1-DOb	5.24868	0.0416354	0.910024	0.045752	0.963508	NA	2.72563	-0.108206	0.890613	-0.121496	0.903298	NA	NA	NA
173	ENSRNOG00000000455	24812	transporter 2, ATP binding cassette subfamily B member	protein-coding	Tap2	88.3398	0.357475	0.255236	1.40057	0.161343	0.524724	68.6239	0.00280155	0.218119	0.0128442	0.989752	0.997115	NA	NA
174	ENSRNOG00000000456	24968	proteasome 20S subunit beta 8	protein-coding	Psmb8	8.39912	0.440829	0.773608	0.569835	0.568789	NA	6.34054	-0.0886854	0.653269	-0.135756	0.892014	0.965159	NA	NA
175	ENSRNOG00000000457	24811	transporter 1, ATP binding cassette subfamily B member	protein-coding	Tap1	28.2614	0.127471	0.374432	0.34044	0.733526	0.926517	22.7244	-0.206592	0.356342	-0.579756	0.562079	0.825051	NA	NA
176	ENSRNOG00000000459	24967	proteasome 20S subunit beta 9	protein-coding	Psmb9	12.2799	-1.0442	0.654071	-1.59646	0.110385	0.433629	8.86397	-0.351927	0.590236	-0.596249	0.551009	0.820907	NA	NA
177	ENSRNOG00000000461	294276	bromodomain containing 2	protein-coding	Brd2	2752.74	-0.0164678	0.0537516	-0.306368	0.759324	0.935015	2234.74	0.0616148	0.0540164	1.14067	0.254008	0.596796	NA	NA
178	ENSRNOG00000000463	294279	collagen type XI alpha 2 chain	protein-coding	Col11a2	382.6	1.27015	0.25415	4.99765	5.80338e-07	2.78146e-05	338.721	1.24099	0.35656	3.48045	0.000500577	0.0102442	D2	Pro&Di
179	ENSRNOG00000000464	361801	retinoid X receptor beta	protein-coding	Rxrb	1717.47	-0.0620569	0.0555751	-1.11663	0.264152	0.660511	1407.01	0.0371468	0.0551102	0.674046	0.500282	0.788551	NA	NA
180	ENSRNOG00000000465	294281	solute carrier family 39 member 7	protein-coding	Slc39a7	1189.49	-0.0438884	0.075945	-0.577898	0.563333	0.865551	999.897	-0.0280569	0.0775522	-0.361781	0.717516	0.900772	NA	NA
181	ENSRNOG00000000466	361802	hydroxysteroid (17-beta) dehydrogenase 8	protein-coding	Hsd17b8	706.152	-0.141438	0.0823141	-1.71827	0.0857475	0.37272	552.175	0.13487	0.0992545	1.35883	0.174201	0.501057	NA	NA
182	ENSRNOG00000000467	309626	ring finger protein 1	protein-coding	Ring1	522.048	-0.123165	0.0888537	-1.38616	0.165699	0.531738	412.274	0.0721617	0.0887071	0.813483	0.415941	0.734061	NA	NA
183	ENSRNOG00000000470	25218	VPS52 subunit of GARP complex	protein-coding	Vps52	1771.27	0.0690642	0.0639498	1.07998	0.280153	0.678862	1456.97	0.0558681	0.0508003	1.09976	0.271436	0.613124	NA	NA
184	ENSRNOG00000000471	171079	Beta-1,3-galactosyltransferase 4	protein-coding	B3galt4	494.487	0.0482605	0.102163	0.472389	0.636649	0.894726	375.516	0.0729348	0.090182	0.808751	0.418658	0.736202	NA	NA
185	ENSRNOG00000000473	309629	prefoldin subunit 6	protein-coding	Pfdn6	1388.29	-0.100469	0.0620751	-1.6185	0.105555	0.421966	1147.28	-0.057791	0.0674954	-0.856222	0.391875	0.713372	NA	NA
186	ENSRNOG00000000474	294283	ral guanine nucleotide dissociation stimulator like 2	protein-coding	Ralgdsl2	327.669	0.212768	0.117108	1.81685	0.06924	0.326358	256.267	0.328082	0.108283	3.02985	0.00244679	0.0351565	D2	Di_only
187	ENSRNOG00000000476	309630	zinc finger and BTB domain containing 22	protein-coding	Zbtb22	672.092	-0.0723679	0.0815501	-0.887404	0.374862	0.756897	546.97	-0.00298065	0.0856124	-0.0348157	0.972227	0.991031	NA	NA
188	ENSRNOG00000000477	140926	death-domain associated protein	protein-coding	Daxx	606.909	0.120173	0.0910264	1.3202	0.186768	0.563978	482.135	0.0238996	0.0891844	0.26798	0.788715	0.929703	NA	NA
189	ENSRNOG00000000478	NA	NA	NA	NA	1.85183	0.912947	1.50102	0.608217	0.543043	NA	1.86434	-2.01077	1.44113	-1.39527	0.162933	NA	NA	NA
190	ENSRNOG00000000479	294286	kinesin family member C1	protein-coding	Kifc1	21.4849	-0.207119	0.446817	-0.463542	0.642976	0.898044	16.7221	-0.00235257	0.401456	-0.00586011	0.995324	0.998899	NA	NA
191	ENSRNOG00000000480	294287	PHD finger protein 1	protein-coding	Phf1	864.577	-0.210228	0.0802508	-2.61964	0.00880219	0.0843749	727.514	-0.121126	0.0847757	-1.42878	0.153066	0.471795	D1	Pro_only
192	ENSRNOG00000000481	294288	cutA divalent cation tolerance homolog	protein-coding	Cuta	939.766	-0.000110383	0.0775736	-0.00142294	0.998865	0.999499	766.061	0.108542	0.0807529	1.34412	0.17891	0.508992	NA	NA
193	ENSRNOG00000000483	192117	synaptic Ras GTPase activating protein 1	protein-coding	Syngap1	8227.14	0.0520962	0.0414934	1.25553	0.209287	0.593047	6860.02	0.0745472	0.0451167	1.65232	0.0984696	0.383508	NA	NA
194	ENSRNOG00000000485	116502	BCL2-antagonist/killer 1	protein-coding	Bak1	67.1546	-0.205018	0.242783	-0.844447	0.39842	0.773921	51.9245	0.136389	0.228713	0.596335	0.550952	0.820907	NA	NA
195	ENSRNOG00000000486	494520	gametogenetin binding protein 1	protein-coding	Ggnbp1	7.10282	-1.09454	0.746867	-1.46551	0.142782	NA	5.2661	0.357617	0.660482	0.541449	0.588198	NA	NA	NA
196	ENSRNOG00000000487	24417	glutamate metabotropic receptor 4	protein-coding	Grm4	1876.3	0.0453878	0.0650719	0.697501	0.485489	0.829056	1545.28	0.0405375	0.0650159	0.623502	0.532954	0.809245	NA	NA
197	ENSRNOG00000000488	117062	high mobility group AT-hook 1	protein-coding	Hmga1	1508.26	-0.0233594	0.0661735	-0.353003	0.724086	0.925839	1226.43	-0.103928	0.096498	-1.077	0.281481	0.619613	NA	NA
198	ENSRNOG00000000490	81773	ribosomal protein S10	protein-coding	Rps10	628.295	0.198072	0.322636	0.613917	0.53927	0.852702	386.885	0.696774	0.144702	4.81525	1.47015e-06	7.21853e-05	D2	Di_only
199	ENSRNOG00000000491	689210	SAM pointed domain containing ets transcription factor	protein-coding	Spdef	1.22786	-0.471536	1.78369	-0.264359	0.791503	NA	1.06797	-2.84862	1.576	-1.8075	0.0706842	NA	NA	NA
200	ENSRNOG00000000493	361808	small nuclear ribonucleoprotein polypeptide C	protein-coding	Snrpc	383.023	-0.0288167	0.12415	-0.232112	0.816451	0.952098	297.454	-0.065439	0.127544	-0.513071	0.607901	0.848102	NA	NA
201	ENSRNOG00000000495	309637	bridge-like lipid transfer protein family member 3A	protein-coding	Bltp3a	306.669	-0.0401405	0.123449	-0.325158	0.745061	0.930435	223.773	0.0687351	0.109483	0.627817	0.530124	0.807192	NA	NA
202	ENSRNOG00000000498	309639	ankyrin repeat and sterile alpha motif domain containing 1A	protein-coding	Anks1a	418.088	-0.133554	0.112525	-1.18689	0.235271	0.62583	348.675	-0.104739	0.0972246	-1.07728	0.281353	0.619613	NA	NA
203	ENSRNOG00000000499	309641	t-complex 11	protein-coding	Tcp11	0.562227	-0.0310867	3.20107	-0.00971135	0.992252	NA	0.245841	-1.46448	3.19342	-0.458592	0.646527	NA	NA	NA
204	ENSRNOG00000000500	294297	signal peptide, CUB domain and EGF like domain containing 3	protein-coding	Scube3	6.78453	0.368146	0.809593	0.45473	0.649304	NA	5.72129	-0.36937	0.706396	-0.522893	0.601049	NA	NA	NA
205	ENSRNOG00000000501	361809	zinc finger protein 523	protein-coding	Zfp523	1026.46	0.0866439	0.0711056	1.21852	0.223025	0.612254	789.927	0.0330667	0.0811832	0.407309	0.683781	0.885878	NA	NA
206	ENSRNOG00000000502	309642	DEF6 guanine nucleotide exchange factor	protein-coding	Def6	9.41286	-0.857823	0.706481	-1.21422	0.224664	NA	9.40376	0.410787	0.621704	0.660744	0.508776	0.793591	NA	NA
207	ENSRNOG00000000503	25682	peroxisome proliferator-activated receptor delta	protein-coding	Ppard	190.619	0.274972	0.147698	1.86172	0.0626429	0.306723	134.604	0.188167	0.153588	1.22514	0.220521	0.560125	NA	NA
208	ENSRNOG00000000504	309643	FA complementation group E	protein-coding	Fance	199.145	-0.0754617	0.152903	-0.493526	0.621641	0.888551	169.665	-0.0396812	0.124212	-0.319463	0.749375	0.912731	NA	NA
209	ENSRNOG00000000505	81729	ribosomal protein L10A	protein-coding	Rpl10a	2034.57	-0.0326337	0.0546135	-0.597539	0.550148	0.858815	1672.14	0.0660751	0.0672833	0.982043	0.326079	0.662633	NA	NA
210	ENSRNOG00000000506	294299	TEA domain transcription factor 3	protein-coding	Tead3	5.43371	0.0796281	0.857799	0.0928285	0.92604	NA	5.04933	-0.848619	0.79009	-1.07408	0.282787	NA	NA	NA
211	ENSRNOG00000000507	309900	TUB like protein 1	protein-coding	Tulp1	0	NA	NA	NA	NA	NA	0	NA	NA	NA	NA	NA	NA	NA
212	ENSRNOG00000000508	294301	armadillo repeat containing 12	protein-coding	Armc12	0.191464	-0.694014	3.5166	-0.197354	0.843551	NA	0.392458	2.68465	3.13274	0.856966	0.391463	NA	NA	NA
213	ENSRNOG00000000510	25680	colipase	protein-coding	Clps	0.29839	-0.835974	3.50157	-0.238743	0.811305	NA	0.304671	-1.79807	3.16977	-0.567258	0.570539	NA	NA	NA
214	ENSRNOG00000000511	361811	SRSF protein kinase 1	protein-coding	Srpk1	2183.49	0.0739566	0.0625736	1.18191	0.23724	0.629631	1759.64	0.0860977	0.0508882	1.6919	0.0906651	0.368656	NA	NA
215	ENSRNOG00000000512	309646	solute carrier family 26 member 8	protein-coding	Slc26a8	536.21	0.467253	0.114643	4.07571	4.58749e-05	0.00121473	452.11	0.498032	0.140637	3.54127	0.000398211	0.00861423	D2	Pro&Di
216	ENSRNOG00000000513	81649	mitogen activated protein kinase 14	protein-coding	Mapk14	2687.75	0.0366405	0.0543344	0.674351	0.500088	0.836937	2151.05	0.124638	0.0605965	2.05685	0.0397011	0.231529	NA	NA
217	ENSRNOG00000000515	29513	mitogen activated protein kinase 13	protein-coding	Mapk13	0.0887029	-0.657581	3.51665	-0.186991	0.851668	NA	0.315535	2.42368	3.1443	0.770817	0.440816	NA	NA	NA
218	ENSRNOG00000000516	100360640	peroxisomal testis enriched protein 1	protein-coding	Pxt1	0.713474	2.48739	3.42687	0.725847	0.467932	NA	0.0755238	0.8422	3.21154	0.262242	0.793135	NA	NA	NA
219	ENSRNOG00000000517	294307	potassium channel tetramerization domain containing 20	protein-coding	Kctd20	1635.85	-0.0314365	0.0576296	-0.545492	0.585415	0.874265	1265.58	0.105534	0.0570801	1.84888	0.0644753	0.307186	NA	NA
220	ENSRNOG00000000519	361813	serine/threonine kinase 38	protein-coding	Stk38	285.299	0.194929	0.127999	1.52289	0.127787	0.467187	224.684	0.682984	0.17317	3.94401	8.01302e-05	0.00233215	D2	Di_only
221	ENSRNOG00000000520	361814	serine and arginine rich splicing factor 3	protein-coding	Srsf3	3187.15	0.0644695	0.0512327	1.25837	0.208259	0.591227	2552.74	0.123842	0.0563758	2.19673	0.0280397	0.187797	NA	NA
222	ENSRNOG00000000521	114851	cyclin-dependent kinase inhibitor 1A	protein-coding	Cdkn1a	60.6136	-0.161753	0.257212	-0.62887	0.529434	0.848347	51.3273	-0.357678	0.267372	-1.33775	0.180977	0.511561	NA	NA
223	ENSRNOG00000000522	309650	copine 5	protein-coding	Cpne5	12058	0.109725	0.0396038	2.77058	0.00559573	0.0609619	10127.6	0.152478	0.0701015	2.17511	0.0296218	0.194749	D2	Pro_only
224	ENSRNOG00000000523	309651	peptidylprolyl isomerase like 1	protein-coding	Ppil1	487.138	-0.112058	0.0961761	-1.16513	0.243966	0.637794	389.645	0.0277081	0.0915343	0.302708	0.762113	0.918636	NA	NA
225	ENSRNOG00000000524	294311	similar to GI:13385412-like protein splice form I	protein-coding	RGD735065	1170.84	-0.0453014	0.0642205	-0.705404	0.480559	0.82565	960.106	-0.00767846	0.0677906	-0.113267	0.909819	0.971426	NA	NA
226	ENSRNOG00000000525	294312	peptidase inhibitor 16	protein-coding	Pi16	483.633	-0.0546791	0.110383	-0.495359	0.620346	0.887837	412.478	0.0813414	0.123005	0.661286	0.508429	0.793503	NA	NA
227	ENSRNOG00000000527	294313	mitochondrial carrier 1	protein-coding	Mtch1	16660.1	0.00649414	0.0401471	0.161759	0.871496	0.969144	13149	0.100393	0.0499785	2.00873	0.0445658	0.247588	NA	NA
228	ENSRNOG00000000528	309653	FYVE, RhoGEF and PH domain containing 2	protein-coding	Fgd2	11.9806	0.060231	0.656711	0.0917162	0.926924	0.982101	7.11116	0.858501	0.657847	1.30502	0.191887	0.524689	NA	NA
229	ENSRNOG00000000529	24649	Pim-1 proto-oncogene, serine/threonine kinase	protein-coding	Pim1	65.0533	0.362177	0.251383	1.44074	0.149659	0.505884	39.673	0.157637	0.277197	0.568682	0.569572	0.828365	NA	NA
230	ENSRNOG00000000532	309656	cap methyltransferase 1	protein-coding	Cmtr1	2039.56	-0.127225	0.0585373	-2.17341	0.0297495	0.197131	1660.54	-0.114828	0.0507231	-2.26382	0.0235851	0.169262	NA	NA
231	ENSRNOG00000000536	309659	MAM domain containing glycosylphosphatidylinositol anchor 1	protein-coding	Mdga1	202.339	-0.241644	0.156145	-1.54756	0.121727	0.455305	173.175	-0.445409	0.171435	-2.59811	0.00937378	0.0915251	D1	Di_only
232	ENSRNOG00000000540	294318	BTB domain containing 9	protein-coding	Btbd9	602.277	-0.119239	0.0973551	-1.22479	0.220656	0.609252	506.711	-0.0897525	0.0825725	-1.08695	0.277057	0.616649	NA	NA
233	ENSRNOG00000000541	294320	glyoxalase 1	protein-coding	Glo1	2367.66	-0.06364	0.0673502	-0.944913	0.344703	0.73281	1999.91	-0.0839923	0.0711722	-1.18013	0.237949	0.580272	NA	NA
234	ENSRNOG00000000542	207117	dynein, axonemal, heavy chain 8	protein-coding	Dnah8	28.7462	0.0672859	0.457976	0.14692	0.883195	0.973225	21.4246	0.274359	0.654956	0.418897	0.675291	0.881767	NA	NA
235	ENSRNOG00000000543	79209	fyn-related Src family tyrosine kinase	protein-coding	Frk	0	NA	NA	NA	NA	NA	0.319236	1.40147	3.0873	0.453948	0.649867	NA	NA	NA
236	ENSRNOG00000000546	294456	5'-nucleotidase domain containing 1	protein-coding	Nt5dc1	66.6641	-0.258629	0.736431	-0.351192	0.725444	0.925839	69.4958	-1.20979	0.600489	-2.01468	0.0439379	0.2455	NA	NA
237	ENSRNOG00000000547	309828	TSPY-like 4	protein-coding	Tspyl4	17465.2	-0.0856447	0.0391916	-2.18528	0.0288683	0.193029	13926.1	-0.110488	0.0603898	-1.82959	0.0673118	0.314767	NA	NA
238	ENSRNOG00000000551	294499	family with sequence similarity 241 member B	protein-coding	Fam241b	522.602	-0.112268	0.0902569	-1.24387	0.213548	0.598025	409.847	-0.222413	0.0996652	-2.2316	0.0256411	0.177756	NA	NA
239	ENSRNOG00000000552	499431	collagen type XIII alpha 1 chain	protein-coding	Col13a1	2.16769	0.598018	1.55065	0.385655	0.699752	NA	2.10258	1.23764	1.13109	1.09421	0.273865	NA	NA	NA
240	ENSRNOG00000000556	294503	nodal growth differentiation factor	protein-coding	Nodal	1.65278	1.34986	1.70792	0.79035	0.429323	NA	1.37309	-0.314822	1.30262	-0.241684	0.809025	NA	NA	NA
241	ENSRNOG00000000557	361842	secretion associated, Ras related GTPase 1A	protein-coding	Sar1a	3744.75	-0.0240775	0.045664	-0.527274	0.598003	0.880168	3097.76	-0.0436347	0.0471367	-0.925705	0.354599	0.684744	NA	NA
242	ENSRNOG00000000559	64107	neuropeptide FF receptor 1	protein-coding	Npffr1	15.1995	-0.223572	0.557417	-0.401086	0.688357	0.913075	10.7349	-0.871836	0.465876	-1.87139	0.0612907	0.298153	NA	NA
243	ENSRNOG00000000560	499430	leucine rich repeat containing 20	protein-coding	Lrrc20	399.635	0.00536068	0.101848	0.0526343	0.958023	0.98991	324.832	-0.16654	0.108997	-1.52793	0.126529	0.43232	NA	NA
244	ENSRNOG00000000561	294508	phosphatase domain containing, paladin 1	protein-coding	Pald1	63.7596	0.103314	0.2621	0.394179	0.693449	0.916013	45.5843	-0.110517	0.284942	-0.387857	0.698121	0.892262	NA	NA
245	ENSRNOG00000000562	50669	perforin 1	protein-coding	Prf1	0	NA	NA	NA	NA	NA	0	NA	NA	NA	NA	NA	NA	NA
246	ENSRNOG00000000563	309837	ADAM metallopeptidase with thrombospondin type 1 motif, 14	protein-coding	Adamts14	1.40508	0.106763	1.83539	0.0581689	0.953614	NA	0.288639	-0.690556	3.20438	-0.215504	0.829374	NA	NA	NA
247	ENSRNOG00000000564	499429	thymus, brain and testes associated	protein-coding	Tbata	0.12642	-0.175795	3.51575	-0.0500021	0.960121	NA	0.865452	2.31437	2.27008	1.01951	0.30796	NA	NA	NA
248	ENSRNOG00000000565	286896	sphingosine-1-phosphate lyase 1	protein-coding	Sgpl1	350.052	0.149016	0.111454	1.33702	0.181215	0.554638	285.191	0.418271	0.153858	2.71855	0.00655687	0.0712023	D2	Di_only
249	ENSRNOG00000000566	NA	NA	NA	NA	192.01	0.0351952	0.150953	0.233153	0.815643	0.952077	157.515	-0.40485	0.194939	-2.07681	0.0378195	0.224841	NA	NA
250	ENSRNOG00000000567	60630	unc-5 netrin receptor B	protein-coding	Unc5b	152.348	0.318417	0.19494	1.63341	0.102382	0.415116	124.019	0.281163	0.214719	1.30945	0.190383	0.523199	NA	NA
251	ENSRNOG00000000568	353307	solute carrier family 29 member 3	protein-coding	Slc29a3	61.7316	0.493721	0.27467	1.79751	0.0722555	0.33558	55.3652	0.76883	0.272523	2.82116	0.00478501	0.0571939	D2	Di_only
252	ENSRNOG00000000569	690899	V-set immunoregulatory receptor	protein-coding	Vsir	37.286	0.479034	0.342322	1.39937	0.161703	0.524733	37.1405	0.311049	0.271799	1.14441	0.252455	0.595431	NA	NA
253	ENSRNOG00000000571	25524	prosaposin	protein-coding	Psap	42891.7	-0.10875	0.0341838	-3.18133	0.001466	0.0219032	35082.9	-0.0895996	0.0472634	-1.89575	0.0579932	0.287407	D1	Pro_only
254	ENSRNOG00000000572	84468	carbohydrate sulfotransferase 3	protein-coding	Chst3	14.2824	0.0536291	0.556437	0.0963796	0.923219	0.981631	12.051	0.35144	0.489699	0.717665	0.472964	0.770584	NA	NA
255	ENSRNOG00000000574	NA	NA	NA	NA	90.1557	-0.324611	0.2136	-1.51972	0.128582	0.468246	66.4746	0.277236	0.208681	1.32851	0.184008	0.515753	NA	NA
256	ENSRNOG00000000576	100360936	anaphase promoting complex subunit 16	protein-coding	Anapc16	252.635	-0.0327349	0.128567	-0.254613	0.799022	0.946028	199.595	-0.0825895	0.11173	-0.73919	0.459792	0.763343	NA	NA
257	ENSRNOG00000000579	25603	myristoylated alanine rich protein kinase C substrate	protein-coding	Marcks	7217.54	-0.0323285	0.0478149	-0.676118	0.498966	0.836112	5971.78	0.00167184	0.0595808	0.02806	0.977614	0.992299	NA	NA
258	ENSRNOG00000000580	499445	calcium homeostasis modulator family member 4	protein-coding	Calhm4	0.118912	1.04177	3.51665	0.29624	0.767047	NA	0.168179	-0.955094	3.21154	-0.297395	0.766165	NA	NA	NA
259	ENSRNOG00000000581	361859	cell division cycle 40	protein-coding	Cdc40	1078.97	0.110186	0.0694019	1.58765	0.112365	0.436161	854.332	0.0317441	0.082814	0.383318	0.701484	0.893709	NA	NA
260	ENSRNOG00000000582	685325	D-aspartate oxidase	protein-coding	Ddo	49.376	-0.0607301	0.29728	-0.204286	0.83813	0.959133	42.7257	-0.756185	0.322832	-2.34235	0.0191629	0.149276	NA	NA
261	ENSRNOG00000000583	309804	cyclin-dependent kinase 19	protein-coding	Cdk19	1610.38	0.183471	0.0701844	2.61413	0.00894549	0.0853669	1277.19	0.239317	0.0723593	3.30735	0.000941838	0.0170505	D2	Pro&Di
262	ENSRNOG00000000585	81640	adenosylmethionine decarboxylase 1	protein-coding	Amd1	1876.7	0.0260135	0.0568588	0.457511	0.647304	0.899692	1474.95	-0.0278972	0.0810766	-0.344084	0.730783	0.905917	NA	NA
263	ENSRNOG00000000586	361858	general transcription factor 3C subunit 6	protein-coding	Gtf3c6	390.194	-0.236448	0.110535	-2.13912	0.0324263	0.208865	322.096	-0.0824174	0.107001	-0.770248	0.441153	0.751443	NA	NA
264	ENSRNOG00000000587	294436	ribosome production factor 2 homolog	protein-coding	Rpf2	579.488	0.0868405	0.088746	0.978529	0.327813	0.718621	485.85	-0.0534289	0.0951019	-0.561807	0.574248	0.831196	NA	NA
265	ENSRNOG00000000588	170566	solute carrier family 16 member 10	protein-coding	Slc16a10	18.0026	-0.207857	0.496876	-0.418327	0.675708	0.907772	11.759	0.0637131	0.498693	0.12776	0.898339	0.967387	NA	NA
266	ENSRNOG00000000589	309809	similar to KIAA1919 protein	protein-coding	RGD1310495	35.953	-0.0641425	0.352523	-0.181953	0.85562	0.965528	31.5132	0.13416	0.300547	0.446386	0.655319	0.871827	NA	NA
267	ENSRNOG00000000590	337920	Na+ dependent glucose transporter 1	protein-coding	Naglt1	5.892	0.924289	0.858977	1.07604	0.281912	NA	4.65717	0.0981936	0.682096	0.143959	0.885533	NA	NA	NA
268	ENSRNOG00000000593	309812	REV3 like, DNA directed polymerase zeta catalytic subunit	protein-coding	Rev3l	1013.33	0.084653	0.073088	1.15823	0.246769	0.640487	809.727	0.0651349	0.079142	0.823013	0.410501	0.729426	NA	NA
269	ENSRNOG00000000595	361857	Traf3 interacting protein 2	protein-coding	Traf3ip2	24.208	-0.34639	0.459516	-0.753814	0.450961	0.806721	20.1513	-0.0760627	0.452544	-0.168078	0.866522	0.957299	NA	NA
270	ENSRNOG00000000596	25150	FYN proto-oncogene, Src family tyrosine kinase	protein-coding	Fyn	2310.33	-0.168627	0.0531271	-3.17403	0.00150337	0.0223368	1910.76	-0.139542	0.0506678	-2.75406	0.00588609	0.0657488	D1	Pro&Di
271	ENSRNOG00000000597	499461	cellular communication network factor 6	protein-coding	Ccn6	5.66041	-0.994718	0.878761	-1.13195	0.257653	NA	3.67723	-0.38861	0.784381	-0.495436	0.620293	NA	NA	NA
272	ENSRNOG00000000598	361856	tubulin, epsilon 1	protein-coding	Tube1	53.8363	0.0584901	0.291764	0.200471	0.841112	0.959754	48.2405	0.339747	0.226217	1.50187	0.133132	0.443401	NA	NA
273	ENSRNOG00000000599	309816	laminin subunit alpha 4	protein-coding	Lama4	68.6508	-0.276916	0.243948	-1.13514	0.256316	0.651419	52.6066	0.0608524	0.267786	0.227242	0.820235	0.941763	NA	NA
274	ENSRNOG00000000604	84577	histone deacetylase 2	protein-coding	Hdac2	2766.24	0.0345491	0.0547848	0.630632	0.528281	0.847532	2266.15	0.0649894	0.0830729	0.782317	0.434028	0.747663	NA	NA
275	ENSRNOG00000000605	294449	heparan sulfate-glucosamine 3-sulfotransferase 5	protein-coding	Hs3st5	96.1907	-0.307017	0.239457	-1.28214	0.199793	0.580894	76.8067	-0.537184	0.201407	-2.66715	0.00764968	0.0790447	D1	Di_only
276	ENSRNOG00000000606	690865	protocadherin related 15	protein-coding	Pcdh15	64.407	0.0439692	0.259257	0.169597	0.865327	0.967812	45.0108	-0.304945	0.239106	-1.27535	0.202185	0.538922	NA	NA
277	ENSRNOG00000000607	502418	similar to RIKEN cDNA 1700049L16	protein-coding	RGD1559903	0.12642	-0.175795	3.51575	-0.0500021	0.960121	NA	0	NA	NA	NA	NA	NA	NA	NA
278	ENSRNOG00000000609	171458	inositol polyphosphate multikinase	protein-coding	Ipmk	470.324	0.0212027	0.100399	0.211185	0.832743	0.9574	344.886	-0.05493	0.128122	-0.428731	0.668119	0.878588	NA	NA
279	ENSRNOG00000000610	294362	CDGSH iron sulfur domain 1	protein-coding	Cisd1	1735.69	-0.0509705	0.0569897	-0.894382	0.371118	0.7547	1429.69	0.00632976	0.0640303	0.0988556	0.921253	0.974356	NA	NA
280	ENSRNOG00000000611	361831	ubiquitin-conjugating enzyme E2D 1	protein-coding	Ube2d1	719.847	-0.0745835	0.0804575	-0.926993	0.35393	0.741741	531.614	-0.146738	0.0775048	-1.89328	0.0583211	0.288436	NA	NA
281	ENSRNOG00000000613	83474	transcription factor A, mitochondrial	protein-coding	Tfam	718.119	0.0308981	0.0797793	0.387295	0.698538	0.917128	572.414	0.032999	0.0715767	0.46103	0.644777	0.86737	NA	NA
282	ENSRNOG00000000614	361832	BicC family RNA binding protein 1	protein-coding	Bicc1	18.2822	-0.228987	0.487299	-0.46991	0.638419	0.895609	13.3066	-0.0247335	0.453466	-0.0545432	0.956502	0.985229	NA	NA
283	ENSRNOG00000000618	314180	MAM domain containing glycosylphosphatidylinositol anchor 2	protein-coding	Mdga2	431.839	0.0574897	0.0991492	0.57983	0.56203	0.865202	346.443	-0.00570503	0.0963458	-0.0592141	0.952782	0.983847	NA	NA
284	ENSRNOG00000000630	294368	dynein light chain Tctex-type 2B, pseudogene 1	pseudo	Dynlt2b-ps1	0	NA	NA	NA	NA	NA	0	NA	NA	NA	NA	NA	NA	NA
285	ENSRNOG00000000632	54237	cyclin-dependent kinase 1	protein-coding	Cdk1	0.800784	0.0357711	2.65278	0.0134843	0.989241	NA	1.11282	-2.85347	1.6037	-1.7793	0.0751901	NA	NA	NA
286	ENSRNOG00000000633	309722	Rho-related BTB domain containing 1	protein-coding	Rhobtb1	22.0552	0.119254	0.427007	0.279279	0.780031	0.940836	15.8659	-0.0678056	0.401446	-0.168903	0.865873	0.957095	NA	NA
287	ENSRNOG00000000634	361834	ciliary associated calcium binding coiled-coil 1	protein-coding	Cabcoco1	47.1833	-0.27111	0.327576	-0.827623	0.407884	0.780737	44.3546	-0.479815	0.248123	-1.93378	0.0531404	0.273414	NA	NA
288	ENSRNOG00000000635	309728	AT-rich interaction domain 5B	protein-coding	Arid5b	290.298	0.136195	0.128074	1.0634	0.287598	0.685591	228.831	-0.172925	0.116896	-1.47931	0.139058	0.451346	NA	NA
289	ENSRNOG00000000636	309729	rhotekin 2	protein-coding	Rtkn2	0	NA	NA	NA	NA	NA	0	NA	NA	NA	NA	NA	NA	NA
290	ENSRNOG00000000638	499425	zinc finger protein 365	protein-coding	Zfp365	5983.21	0.0910123	0.0485359	1.87516	0.0607712	0.301859	4566.28	0.177676	0.0613887	2.89427	0.00380035	0.0481881	D2	Di_only
291	ENSRNOG00000000640	114090	early growth response 2	protein-coding	Egr2	473.907	0.229974	0.259925	0.884772	0.37628	0.757666	268.402	0.751813	0.374046	2.00995	0.0444366	0.247474	NA	NA
292	ENSRNOG00000000641	58839	nuclear receptor binding factor 2	protein-coding	Nrbf2	309.367	0.103319	0.145679	0.709226	0.478184	0.823792	231.595	0.0458262	0.132435	0.346028	0.729321	0.90584	NA	NA
293	ENSRNOG00000000645	294375	receptor accessory protein 3	protein-coding	Reep3	122.79	0.195459	0.204839	0.95421	0.339977	0.729438	88.2192	0.317238	0.21377	1.48401	0.137805	0.449472	NA	NA
294	ENSRNOG00000000648	171120	jumonji domain containing 1C	protein-coding	Jmjd1c	1230.44	0.200267	0.074128	2.70164	0.00689983	0.0706466	995.065	0.234023	0.0820094	2.8536	0.00432263	0.0529658	D2	Pro&Di
295	ENSRNOG00000000653	60349	nuclear receptor subfamily 5, group A, member 2	protein-coding	Nr5a2	0.265663	-1.86408	3.48444	-0.534972	0.592669	NA	0.595609	-2.74508	2.24547	-1.2225	0.221519	NA	NA	NA
296	ENSRNOG00000000655	24699	protein tyrosine phosphatase, receptor type, C	protein-coding	Ptprc	7.96321	2.01978	0.771458	2.61813	0.00884133	NA	8.11184	0.629615	0.703939	0.894418	0.371098	0.698978	NA	NA
297	ENSRNOG00000000657	360850	NIMA-related kinase 7	protein-coding	Nek7	870.995	-0.615461	0.0774865	-7.94282	1.97643e-15	2.96953e-13	649.054	-0.628075	0.0787206	-7.97854	1.48078e-15	2.80731e-13	D1	Pro&Di
298	ENSRNOG00000000658	116719	acetyl-CoA carboxylase beta	protein-coding	Acacb	27.0864	0.716493	0.391176	1.83164	0.0670054	0.318747	20.289	0.729124	0.350147	2.08234	0.0373115	0.223183	NA	NA
299	ENSRNOG00000000661	304555	HPS4, biogenesis of lysosomal organelles complex 3 subunit 2	protein-coding	Hps4	285.928	0.0163706	0.138534	0.11817	0.905933	0.976973	233.949	0.182354	0.129701	1.40595	0.159738	0.480806	NA	NA
300	ENSRNOG00000000662	288717	SRR1 domain containing	protein-coding	Srrd	211.503	-0.285971	0.152782	-1.87176	0.0612403	0.302961	169.825	0.00774088	0.127548	0.0606899	0.951606	0.983302	NA	NA
301	ENSRNOG00000000663	288718	tuftelin interacting protein 11	protein-coding	Tfip11	1138.05	0.00570331	0.0681804	0.0836503	0.933334	0.983962	909.57	0.0101757	0.0640235	0.158936	0.873719	0.9587	NA	NA
302	ENSRNOG00000000664	288719	tyrosylprotein sulfotransferase 2	protein-coding	Tpst2	250.823	-0.0990416	0.14739	-0.671967	0.501605	0.837565	207.614	0.0875569	0.127851	0.684837	0.493446	0.785578	NA	NA
303	ENSRNOG00000000665	114561	phosphatidylinositol transfer protein, beta	protein-coding	Pitpnb	1443.38	0.0727943	0.0689502	1.05575	0.291081	0.688901	1106.11	0.0571706	0.0651291	0.877806	0.380049	0.705142	NA	NA
304	ENSRNOG00000000691	288736	forkhead box N4	protein-coding	Foxn4	0	NA	NA	NA	NA	NA	0.0701723	-0.369736	3.21154	-0.115128	0.908344	NA	NA	NA
305	ENSRNOG00000000692	304577	uracil-DNA glycosylase	protein-coding	Ung	9.2616	0.0161272	0.638972	0.0252393	0.979864	NA	8.42179	-0.498268	0.571443	-0.871948	0.383237	0.707395	NA	NA
306	ENSRNOG00000000693	171442	SV2 related protein	protein-coding	Svop	5240.55	-0.0491748	0.0402252	-1.22249	0.221523	0.610079	4266.31	-0.0396177	0.0616234	-0.6429	0.520289	0.801936	NA	NA
307	ENSRNOG00000000695	304580	slingshot protein phosphatase 1	protein-coding	Ssh1	484.401	0.0769743	0.100943	0.76255	0.445732	0.803748	362.66	0.0292508	0.0997013	0.293385	0.769228	0.922334	NA	NA
308	ENSRNOG00000000697	501841	coronin 1C	protein-coding	Coro1c	2535.96	-0.228131	0.0557412	-4.09268	4.2641e-05	0.00114959	2034.28	-0.251699	0.0695139	-3.62084	0.000293651	0.00684017	D1	Pro&Di
309	ENSRNOG00000000699	363930	selectin P ligand	protein-coding	Selplg	75.8218	0.449558	0.287023	1.56628	0.117283	0.445989	60.6704	-0.040412	0.247927	-0.162999	0.870519	0.957947	NA	NA
310	ENSRNOG00000000700	304581	transmembrane protein 119	protein-coding	Tmem119	21.1285	0.633869	0.451258	1.40467	0.160119	0.522732	21.8932	-0.179701	0.371447	-0.483785	0.628538	0.858655	NA	NA
311	ENSRNOG00000000701	288740	iron-sulfur cluster assembly enzyme	protein-coding	Iscu	2204	-0.0745479	0.0556227	-1.34024	0.180166	0.552963	1829.75	-0.0454925	0.0695209	-0.654371	0.512873	0.796211	NA	NA
312	ENSRNOG00000000702	304582	spliceosome associated factor 3, U4/U6 recycling protein	protein-coding	Sart3	1249.48	-0.0966454	0.0701722	-1.37726	0.168432	0.536966	1028.9	0.130719	0.0609378	2.14512	0.0319429	0.204386	NA	NA
313	ENSRNOG00000000704	60669	chemerin chemokine-like receptor 1	protein-coding	Cmklr1	13.7463	0.738285	0.598529	1.2335	0.21739	0.603851	10.1352	-0.0845041	0.574958	-0.146974	0.883152	0.961928	NA	NA
314	ENSRNOG00000000708	288743	small G protein signaling modulator 1	protein-coding	Sgsm1	3301.12	-0.169432	0.0612946	-2.76423	0.00570575	0.061431	2781.12	-0.0962761	0.0732302	-1.3147	0.188609	0.520841	D1	Pro_only
315	ENSRNOG00000000713	NA	NA	NA	NA	0.313487	-0.740297	3.51446	-0.210643	0.833166	NA	0.0798452	0.842668	3.21154	0.262388	0.793023	NA	NA	NA
316	ENSRNOG00000000715	25517	POU class 1 homeobox 1	protein-coding	Pou1f1	1.44429	1.03784	1.88125	0.551679	0.581168	NA	1.19889	0.364383	1.56716	0.232512	0.816141	NA	NA	NA
317	ENSRNOG00000000716	60448	5-hydroxytryptamine receptor 1F	protein-coding	Htr1f	38.8813	0.421868	0.342646	1.23121	0.218246	0.604471	31.1506	0.128879	0.303579	0.424533	0.671177	0.88045	NA	NA
318	ENSRNOG00000000718	288353	CGG triplet repeat binding protein 1	protein-coding	Cggbp1	1222.55	0.0489183	0.068338	0.715828	0.474097	0.821364	973.504	0.0439791	0.085594	0.51381	0.607385	0.847794	NA	NA
319	ENSRNOG00000000720	304176	similar to human chromosome 3 open reading frame 38	protein-coding	C11h3orf38	214.112	0.0449908	0.139591	0.322303	0.747223	0.930981	176.649	0.146632	0.134563	1.08969	0.275848	0.616566	NA	NA
320	ENSRNOG00000000726	294138	olfactory receptor family 2 subfamily J member 3	protein-coding	Or2j3	0.252839	-0.315928	3.5129	-0.0899336	0.92834	NA	0	NA	NA	NA	NA	NA	NA	NA
321	ENSRNOG00000000728	294141	chloride intracellular channel 2	protein-coding	Clic2	7.65027	0.096701	0.720778	0.134162	0.893274	NA	6.94806	0.832054	0.630134	1.32044	0.186688	0.518722	NA	NA
322	ENSRNOG00000000729	170898	trimethyllysine hydroxylase, epsilon	protein-coding	Tmlhe	53.6553	0.249406	0.262781	0.949101	0.342569	0.731353	38.7098	0.0154825	0.313606	0.0493694	0.960625	0.987321	NA	NA
323	ENSRNOG00000000746	294159	olfactory receptor family 2 subfamily G member 1	protein-coding	Or2g1	0	NA	NA	NA	NA	NA	0	NA	NA	NA	NA	NA	NA	NA
324	ENSRNOG00000000759	408031	olfactory receptor 1869	protein-coding	Olr1869	0.298371	2.01974	3.4696	0.582124	0.560483	NA	0.406804	-0.228832	2.91966	-0.0783763	0.937529	NA	NA	NA
325	ENSRNOG00000000763	24747	RT1 class Ib, locus M3, gene 1	protein-coding	RT1-M3-1	201.103	0.0193385	0.141726	0.13645	0.891466	0.97467	152.824	-0.017154	0.141022	-0.121641	0.903184	0.969169	NA	NA
326	ENSRNOG00000000765	294197	olfactory receptor family 11 subfamily A member 4	protein-coding	Or11a4	0	NA	NA	NA	NA	NA	0	NA	NA	NA	NA	NA	NA	NA
327	ENSRNOG00000000767	29168	ubiquitin D	protein-coding	Ubd	0.819773	2.06625	2.62193	0.788065	0.430659	NA	0.948819	-0.842971	1.83172	-0.460208	0.645367	NA	NA	NA
328	ENSRNOG00000000768	NA	NA	NA	NA	0.412075	-1.00256	3.49106	-0.287179	0.773975	NA	0.0881308	-0.371457	3.21154	-0.115663	0.907919	NA	NA	NA
329	ENSRNOG00000000774	81657	gamma-aminobutyric acid type B receptor subunit 1	protein-coding	Gabbr1	30354.5	-0.0231855	0.0349408	-0.663564	0.50697	0.840883	24948.7	-0.0413417	0.040346	-1.02468	0.305514	0.642952	NA	NA
330	ENSRNOG00000000775	24558	myelin oligodendrocyte glycoprotein	protein-coding	Mog	168.304	0.466186	0.209673	2.22339	0.0261893	0.181924	143.642	0.372897	0.210883	1.76826	0.0770176	0.338975	NA	NA
331	ENSRNOG00000000777	294228	RT1 class Ib, locus S3	protein-coding	RT1-S3	92.0244	0.229167	0.213868	1.07153	0.283929	0.682442	72.918	0.102654	0.182647	0.562035	0.574092	0.831091	NA	NA
332	ENSRNOG00000000778	499401	ZNRD1 antisense RNA 1	protein-coding	Znrd1as1	59.0288	0.0255044	0.273559	0.0932319	0.925719	0.98197	54.0651	-0.51141	0.283225	-1.80567	0.0709703	0.324103	NA	NA
333	ENSRNOG00000000779	361784	RNA polymerase I subunit H	protein-coding	Polr1h	170.693	-0.192516	0.15718	-1.22481	0.220646	0.609252	141.958	0.193022	0.138916	1.38949	0.164684	0.488552	NA	NA
334	ENSRNOG00000000780	294207	protein phosphatase 1, regulatory (inhibitor) subunit 11	protein-coding	Ppp1r11	2078.13	-0.114633	0.0519232	-2.20773	0.0272628	0.185809	1758.19	-0.12453	0.0571325	-2.17966	0.0292824	0.193468	NA	NA
335	ENSRNOG00000000781	171387	ring finger protein 39	protein-coding	Rnf39	47.1358	0.522698	0.299401	1.74581	0.0808434	0.360226	42.2539	0.341738	0.287486	1.18871	0.234552	0.576279	NA	NA
336	ENSRNOG00000000782	294210	tripartite motif-containing 10	protein-coding	Trim10	2.72522	-0.505471	1.2262	-0.412225	0.680174	NA	2.34635	-0.168718	1.01007	-0.167036	0.867341	NA	NA	NA
337	ENSRNOG00000000783	365528	tripartite motif-containing 40	protein-coding	Trim40	0	NA	NA	NA	NA	NA	0.0755238	0.8422	3.21154	0.262242	0.793135	NA	NA	NA
338	ENSRNOG00000000785	309591	tripartite motif-containing 39	protein-coding	Trim39	472.322	0.0427271	0.0956553	0.446678	0.655108	0.901732	350.75	0.168175	0.0918466	1.83104	0.0670948	0.314149	NA	NA
339	ENSRNOG00000000786	406230	ribonuclease P/MRP subunit p21	protein-coding	Rpp21	47.4761	-0.0378284	0.290517	-0.130211	0.8964	0.975291	43.5684	0.056098	0.229397	0.244545	0.806808	0.936912	NA	NA
340	ENSRNOG00000000795	24750	RT1 class Ib, locus N3	protein-coding	RT1-N3	14.611	0.890545	0.63378	1.40513	0.159982	0.522501	24.5414	-0.512336	0.459546	-1.11487	0.264905	0.607621	NA	NA
341	ENSRNOG00000000796	294429	RAN binding protein 2	protein-coding	Ranbp2	3400.7	0.215337	0.0472108	4.56118	5.08664e-06	0.000184332	2638.83	0.23869	0.09287	2.57015	0.0101654	0.097306	D2	Pro&Di
342	ENSRNOG00000000798	309593	G protein nucleolar 1	protein-coding	Gnl1	4134.69	-0.0233484	0.0439755	-0.530941	0.595459	0.879526	3423.2	0.00159011	0.053809	0.0295509	0.976425	0.992098	NA	NA
343	ENSRNOG00000000799	85493	ATP binding cassette subfamily F member 1	protein-coding	Abcf1	1977.31	-0.028399	0.0589111	-0.482066	0.629759	0.892637	1661.08	-0.0281913	0.0625865	-0.450438	0.652395	0.87122	NA	NA
344	ENSRNOG00000000800	294410	mannosidase, alpha, class 1A, member 1	protein-coding	Man1a1	2796.87	0.104485	0.0721122	1.44892	0.147359	0.50229	2420.5	0.197427	0.0921722	2.14194	0.0321984	0.204994	NA	NA
345	ENSRNOG00000000801	309790	male-specific lethal 3-like 2	protein-coding	Msl3l2	359.366	-0.0652197	0.11384	-0.572908	0.566707	0.867365	318.247	-0.0988181	0.105139	-0.939879	0.34728	0.679545	NA	NA
346	ENSRNOG00000000802	100359595	TBC1 domain family, member 32	protein-coding	Tbc1d32	163.76	0.18702	0.171828	1.08841	0.276413	0.674487	167.913	0.0602887	0.132819	0.453917	0.649888	0.870215	NA	NA
347	ENSRNOG00000000804	294230	mitochondrial ribosomal protein S18B	protein-coding	Mrps18b	810.923	-0.0853641	0.08318	-1.02626	0.30477	0.701685	690.884	0.0378256	0.0714605	0.529323	0.596582	0.843016	NA	NA
348	ENSRNOG00000000805	24392	gap junction protein, alpha 1	protein-coding	Gja1	486.466	0.431927	0.134809	3.204	0.00135531	0.0206888	427.216	0.569877	0.264673	2.15314	0.0313078	0.201962	D2	Pro_only
349	ENSRNOG00000000808	64441	heat shock transcription factor 2	protein-coding	Hsf2	871.541	0.107604	0.0746552	1.44134	0.149488	0.505884	693.392	0.00440779	0.0770209	0.0572285	0.954363	0.98414	NA	NA
350	ENSRNOG00000000809	361789	alpha tubulin acetyltransferase 1	protein-coding	Atat1	2356.5	-0.157764	0.0512857	-3.07618	0.00209675	0.0284936	1907.5	-0.159305	0.0539227	-2.95432	0.00313359	0.0417302	D1	Pro&Di
351	ENSRNOG00000000811	24678	cAMP-dependent protein kinase inhibitor beta	protein-coding	Pkib	30.1289	-0.399264	0.398085	-1.00296	0.315879	0.709727	19.0973	-1.02447	0.61055	-1.67794	0.0933582	0.373926	NA	NA
352	ENSRNOG00000000814	80841	fatty acid binding protein 7	protein-coding	Fabp7	65.7739	-0.197385	0.251945	-0.783447	0.433364	0.794777	60.2434	0.40777	0.242458	1.68182	0.0926046	0.372328	NA	NA
353	ENSRNOG00000000815	294422	sphingomyelin phosphodiesterase, acid-like 3A	protein-coding	Smpdl3a	49.9343	0.171313	0.308217	0.555818	0.578335	0.870139	38.5614	0.151351	0.261183	0.579483	0.562263	0.82508	NA	NA
354	ENSRNOG00000000818	361790	protein phosphatase 1, regulatory subunit 18	protein-coding	Ppp1r18	60.8421	-0.222297	0.281235	-0.790431	0.429276	0.792418	59.5677	0.0568608	0.236299	0.240631	0.809841	0.938048	NA	NA
355	ENSRNOG00000000823	309798	GRIP and coiled-coil domain containing 2	protein-coding	Gcc2	2297.28	0.0722333	0.051238	1.40976	0.15861	0.520401	1848.58	-0.0393788	0.064941	-0.606379	0.544263	0.816699	NA	NA
356	ENSRNOG00000000824	365583	dermatan sulfate epimerase	protein-coding	Dse	54.4621	-0.284484	0.262703	-1.08291	0.278848	0.677586	47.0281	0.0145684	0.231359	0.062969	0.949791	0.982319	NA	NA
357	ENSRNOG00000000825	294431	calcium homeostasis modulator family member 5	protein-coding	Calhm5	8.54699	-1.13684	0.747961	-1.51991	0.128533	NA	8.07368	-0.541978	0.576778	-0.939665	0.347389	0.679545	NA	NA
358	ENSRNOG00000000826	64665	flotillin 1	protein-coding	Flot1	2609.47	-0.205466	0.0533426	-3.85181	0.000117247	0.00270314	2143.52	-0.0483985	0.0762749	-0.634526	0.525737	0.804614	D1	Pro_only
359	ENSRNOG00000000827	294235	immediate early response 3	protein-coding	Ier3	20.7425	-0.215866	0.492172	-0.438599	0.660952	0.903041	17.2483	0.14787	0.39362	0.375667	0.707164	0.895435	NA	NA
360	ENSRNOG00000000831	294236	general transcription factor 2H subunit 4	protein-coding	Gtf2h4	344.894	0.0167944	0.118551	0.141664	0.887345	0.973541	290.862	0.0228383	0.0916946	0.249069	0.803307	0.935976	NA	NA
361	ENSRNOG00000000833	309596	valyl-tRNA synthetase 2, mitochondrial	protein-coding	Vars2	437.971	0.0850725	0.107124	0.79415	0.427108	0.790709	337.474	0.233892	0.113329	2.06384	0.0390332	0.228769	NA	NA
362	ENSRNOG00000000838	25008	lymphotoxin alpha	protein-coding	Lta	1.24171	-0.941899	1.94058	-0.48537	0.627414	NA	1.0806	1.55888	1.68063	0.927557	0.353637	NA	NA	NA
363	ENSRNOG00000000839	361794	NFKB inhibitor like 1	protein-coding	Nfkbil1	414.976	-0.265982	0.106949	-2.48699	0.0128829	0.110999	342.484	-0.179233	0.0951127	-1.88442	0.0595076	0.292397	NA	NA
364	ENSRNOG00000000840	368044	ATPase H+ transporting V1 subunit G2	protein-coding	Atp6v1g2	9383.76	-0.0980647	0.041248	-2.37744	0.0174332	0.137451	7480.81	-0.0663555	0.0621654	-1.0674	0.28579	0.624025	NA	NA
365	ENSRNOG00000000841	114612	DExD-box helicase 39B	protein-coding	Ddx39b	4107.25	0.00137896	0.0433911	0.0317798	0.974648	0.994118	3345.78	0.107175	0.0556776	1.92491	0.0542401	0.277399	NA	NA
366	ENSRNOG00000000842	294239	DDAH family member 2, ADMA-independent	protein-coding	Ddah2	7.24786	-5.06551	3.37936	-1.49896	0.133885	NA	3.13888	0.917489	2.78139	0.329867	0.7415	NA	NA	NA
367	ENSRNOG00000000846	294245	lymphocyte antigen 6 family member G5C	protein-coding	Ly6g5c	0	NA	NA	NA	NA	NA	0	NA	NA	NA	NA	NA	NA	NA
368	ENSRNOG00000000847	81650	casein kinase 2 beta	protein-coding	Csnk2b	1763.42	-0.0672658	0.0583689	-1.15243	0.249146	0.643412	1434.51	0.0832537	0.0713602	1.16667	0.243344	0.58605	NA	NA
369	ENSRNOG00000000848	415064	G patch domain and ankyrin repeats 1	protein-coding	Gpank1	434.605	0.0356425	0.104351	0.341563	0.73268	0.926469	351.593	-0.0844349	0.0976311	-0.864836	0.387129	0.710256	NA	NA
370	ENSRNOG00000000850	55939	apolipoprotein M	protein-coding	Apom	9.02385	-0.119679	0.654656	-0.182812	0.854945	NA	5.88284	-0.261502	0.643005	-0.406687	0.684238	NA	NA	NA
371	ENSRNOG00000000851	94342	BAG cochaperone 6	protein-coding	Bag6	6136.98	-0.056871	0.0468584	-1.21368	0.224871	0.614797	4960.92	-0.0145546	0.0414743	-0.350931	0.72564	0.904482	NA	NA
372	ENSRNOG00000000852	294250	proline-rich coiled-coil 2A	protein-coding	Prrc2a	10912.3	0.0178081	0.0398995	0.446324	0.655363	0.901732	8724.78	-0.0313466	0.0540829	-0.579602	0.562183	0.825051	NA	NA
373	ENSRNOG00000000853	29427	allograft inflammatory factor 1	protein-coding	Aif1	17.1203	0.219112	0.479465	0.456992	0.647677	0.899692	15.3733	0.517812	0.476787	1.08604	0.27746	0.616867	NA	NA
374	ENSRNOG00000000854	294251	natural cytotoxicity triggering receptor 3	protein-coding	Ncr3	0.252839	-0.315928	3.5129	-0.0899336	0.92834	NA	0.161628	0.288399	3.21154	0.0898011	0.928445	NA	NA	NA
375	ENSRNOG00000000855	64569	leukocyte specific transcript 1	protein-coding	Lst1	0.821289	0.886433	2.40341	0.368823	0.71226	NA	0.743254	0.016975	1.47179	0.0115336	0.990798	NA	NA	NA
376	ENSRNOG00000000857	294252	mutS homolog 5	protein-coding	Msh5	0.673065	-0.819264	2.74944	-0.297975	0.765723	NA	0.443864	-2.28998	3.14457	-0.728232	0.466472	NA	NA	NA
377	ENSRNOG00000000858	406170	suppressor APC domain containing 1	protein-coding	Sapcd1	10.8639	-1.01097	0.619878	-1.63091	0.102909	0.415935	8.17856	-0.157337	0.57581	-0.273246	0.784664	0.927472	NA	NA
378	ENSRNOG00000000860	309611	von Willebrand factor A domain containing 7	protein-coding	Vwa7	9.44702	0.206394	0.638928	0.323032	0.746671	0.930954	8.30483	0.80032	0.591605	1.35279	0.176121	0.504085	NA	NA
379	ENSRNOG00000000861	367944	Zic family member 3	protein-coding	Zic3	56.1093	0.354721	0.300479	1.18052	0.237794	0.629919	48.09	-0.0973991	0.284475	-0.342382	0.732064	0.906048	NA	NA
380	ENSRNOG00000000866	302855	RNA binding motif protein, X-linked	protein-coding	Rbmx	1162.11	0.073819	0.0694736	1.06255	0.287987	0.685928	990.471	0.100967	0.0721664	1.39909	0.161786	0.483503	NA	NA
381	ENSRNOG00000000867	25009	valyl-tRNA synthetase 1	protein-coding	Vars1	1431.35	-0.0360343	0.0596306	-0.604293	0.545649	0.855885	1184.05	0.0105083	0.0808569	0.129962	0.896597	0.967011	NA	NA
382	ENSRNOG00000000869	363509	Rac/Cdc42 guanine nucleotide exchange factor 6	protein-coding	Arhgef6	203.732	0.0982446	0.153652	0.639398	0.522564	0.845201	144.403	0.11007	0.161566	0.681272	0.4957	0.786492	NA	NA
383	ENSRNOG00000000871	84349	CD40 ligand	protein-coding	Cd40lg	0	NA	NA	NA	NA	NA	0	NA	NA	NA	NA	NA	NA	NA
384	ENSRNOG00000000873	260319	bombesin receptor subtype 3	protein-coding	Brs3	30.2003	1.70164	0.431256	3.94577	7.95443e-05	0.00192693	25.3337	1.3558	0.31291	4.33287	1.47175e-05	0.000547395	D2	Pro&Di
385	ENSRNOG00000000875	25177	four and a half LIM domains 1	protein-coding	Fhl1	2467.43	-0.0649364	0.0557233	-1.16534	0.243883	0.6377	1986.32	-0.187537	0.0604094	-3.10444	0.0019064	0.0293819	D1	Di_only
386	ENSRNOG00000000878	294255	solute carrier family 44, member 4	protein-coding	Slc44a4	2.8456	-0.330769	1.31492	-0.251551	0.801388	NA	1.57728	-0.921963	1.23463	-0.746753	0.455212	NA	NA	NA
387	ENSRNOG00000000879	302863	solute carrier family 9 member A6	protein-coding	Slc9a6	1969.83	-0.117424	0.0635569	-1.84754	0.0646691	0.311658	1588.4	-0.212494	0.0679349	-3.12791	0.00176056	0.0275276	D1	Di_only
388	ENSRNOG00000000885	304419	activator of transcription and developmental regulator AUTS2	protein-coding	Auts2	1904.24	-0.0446163	0.0621998	-0.717305	0.473186	0.820148	1505.11	0.131778	0.0721671	1.82601	0.0678483	0.316098	NA	NA
389	ENSRNOG00000000886	363909	calneuron 1	protein-coding	Caln1	573.011	0.371316	0.0971272	3.82299	0.000131845	0.00299326	454.437	0.171727	0.122691	1.39967	0.161611	0.483503	D2	Pro_only
390	ENSRNOG00000000888	288615	Sbds, ribosome maturation factor	protein-coding	Sbds	1534.29	-0.0801279	0.0600072	-1.33531	0.181776	0.555819	1208.44	-0.0231347	0.0685748	-0.337365	0.735842	0.907673	NA	NA
391	ENSRNOG00000000889	304239	similar to RalA binding protein 1	protein-coding	LOC304239	0.677946	0.867497	2.58334	0.335804	0.737019	NA	3.20732	0.0879599	0.935126	0.0940621	0.92506	NA	NA	NA
392	ENSRNOG00000000891	102548389	zinc finger protein 709-like	protein-coding	LOC102548389	159.915	0.0974169	0.166475	0.585173	0.558431	0.863676	115.653	-0.220269	0.189637	-1.16153	0.245426	0.587662	NA	NA
393	ENSRNOG00000000893	288616	transmembrane protein 248	protein-coding	Tmem248	736.272	-0.0084585	0.0782646	-0.108076	0.913936	0.97916	600.985	-0.0529713	0.084608	-0.62608	0.531263	0.808443	NA	NA
394	ENSRNOG00000000894	304244	FRY microtubule binding protein	protein-coding	Fry	5273.5	0.138372	0.0437194	3.16501	0.00155079	0.0228888	4264.07	0.134325	0.0638898	2.10245	0.0355138	0.216908	D2	Pro_only
395	ENSRNOG00000000895	360797	RAB guanine nucleotide exchange factor 1	protein-coding	Rabgef1	778.904	-0.0639124	0.0820734	-0.778723	0.436143	0.796961	630.428	-0.0333796	0.0746788	-0.446976	0.654893	0.871785	NA	NA
396	ENSRNOG00000000896	NA	NA	NA	NA	0	NA	NA	NA	NA	NA	0	NA	NA	NA	NA	NA	NA	NA
397	ENSRNOG00000000897	363866	relaxin family peptide receptor 2	protein-coding	Rxfp2	22.9602	0.769889	0.404302	1.90424	0.0568783	0.289854	20.6506	0.566214	0.333228	1.69918	0.0892854	0.365413	NA	NA
398	ENSRNOG00000000900	288617	tyrosylprotein sulfotransferase 1	protein-coding	Tpst1	1059.78	-0.110352	0.0739343	-1.49257	0.13555	0.482454	875.906	-0.0745869	0.0660214	-1.12974	0.258586	0.601515	NA	NA
399	ENSRNOG00000000901	114205	CGRP receptor component	protein-coding	Crcp	1088.62	-0.149703	0.0713368	-2.09854	0.0358572	0.220756	821.292	-0.19058	0.101462	-1.87833	0.0603364	0.294561	NA	NA
400	ENSRNOG00000000902	288444	heat shock protein family H (Hsp110) member 1	protein-coding	Hsph1	19146.2	0.0267197	0.0384877	0.69424	0.487532	0.830269	15007.4	0.0291574	0.0721758	0.403977	0.68623	0.887142	NA	NA
401	ENSRNOG00000000903	59085	argininosuccinate lyase	protein-coding	Asl	217.31	-0.33795	0.157772	-2.14202	0.0321921	0.207757	185.041	-0.168916	0.147832	-1.14262	0.253198	0.59612	NA	NA
402	ENSRNOG00000000904	100361588	WD40 repeat domain 95	protein-coding	Wdr95	1.30636	-2.15939	1.87005	-1.15472	0.248203	NA	2.71149	0.869186	0.987057	0.880583	0.378543	NA	NA	NA
403	ENSRNOG00000000905	498133	testis expressed 26	protein-coding	Tex26	20.7273	-0.978671	0.468758	-2.0878	0.0368162	0.223877	21.6069	-0.155431	0.371802	-0.418047	0.675913	0.882084	NA	NA
404	ENSRNOG00000000906	360757	mesenteric estrogen-dependent adipogenesis	protein-coding	Medag	86.2918	-0.936621	0.219565	-4.26581	1.99177e-05	0.000599895	64.4699	-0.626451	0.250644	-2.49937	0.0124415	0.111594	D1	Pro_only
405	ENSRNOG00000000907	29624	arachidonate 5-lipoxygenase activating protein	protein-coding	Alox5ap	11.0023	-0.813595	0.60496	-1.34487	0.178666	0.55066	6.71419	-0.729803	0.562354	-1.29776	0.194368	0.528746	NA	NA
406	ENSRNOG00000000909	288447	ubiquitin specific peptidase like 1	protein-coding	Uspl1	1074.18	-0.0815143	0.0677839	-1.20256	0.229146	0.619824	863.41	-0.115387	0.0717942	-1.60719	0.108012	0.400534	NA	NA
407	ENSRNOG00000000913	24434	glucuronidase, beta	protein-coding	Gusb	53.7464	0.191526	0.311727	0.614402	0.53895	0.852702	48.6733	-0.21554	0.25969	-0.829989	0.406545	0.726489	NA	NA
408	ENSRNOG00000000917	360799	nuclear protein 2, transcriptional regulator	protein-coding	Nupr2	60.0471	-0.110034	0.26326	-0.417966	0.675972	0.907802	47.8751	-0.49197	0.257516	-1.91044	0.0560763	0.282138	NA	NA
409	ENSRNOG00000000918	288622	zinc finger BED-type containing 5	protein-coding	Zbed5	113.144	0.0888897	0.200306	0.443769	0.657209	0.902187	102.977	0.221312	0.18509	1.1957	0.231815	0.574487	NA	NA
410	ENSRNOG00000000920	29353	phosphorylase kinase catalytic subunit gamma 1	protein-coding	Phkg1	1.77436	0.180976	1.60824	0.112531	0.910403	NA	3.27301	1.35118	1.04585	1.29194	0.196378	NA	NA	NA
411	ENSRNOG00000000922	360800	sulfatase modifying factor 2	protein-coding	Sumf2	136.962	-0.33743	0.187726	-1.79746	0.072262	0.33558	116.432	-0.181091	0.149028	-1.21515	0.224309	0.564741	NA	NA
412	ENSRNOG00000000923	288620	chaperonin containing TCP1 subunit 6A	protein-coding	Cct6a	5009.76	-0.101425	0.0456363	-2.22247	0.0262517	0.181979	4093.36	-0.0459604	0.0498115	-0.922687	0.35617	0.686491	NA	NA
413	ENSRNOG00000000924	25648	solute carrier family 7 member 1	protein-coding	Slc7a1	537.035	0.126821	0.0953871	1.32954	0.183671	0.5584	420.341	0.175849	0.0950629	1.84982	0.0643393	0.306752	NA	NA
414	ENSRNOG00000000925	304429	phosphoserine phosphatase	protein-coding	Psph	253.176	0.0776867	0.137438	0.565248	0.571905	0.869849	183.536	0.247722	0.134742	1.8385	0.0659891	0.310818	NA	NA
415	ENSRNOG00000000926	288621	mitochondrial ribosomal protein S17	protein-coding	Mrps17	74.4326	0.00260752	1.17792	0.00221365	0.998234	0.999499	47.7435	-0.562997	0.327537	-1.71888	0.085636	0.357471	NA	NA
416	ENSRNOG00000000931	304431	splicing factor SWAP	protein-coding	Sfswap	589.371	0.0682953	0.0866415	0.788251	0.43055	0.793566	504.617	0.11142	0.0838838	1.32826	0.184091	0.515877	NA	NA
417	ENSRNOG00000000934	363912	piwi-like RNA-mediated gene silencing 1	protein-coding	Piwil1	2.29481	0.958614	1.38831	0.690488	0.489888	NA	1.06777	2.37691	1.91749	1.23959	0.215127	NA	NA	NA
418	ENSRNOG00000000936	25130	syntaxin 2	protein-coding	Stx2	116.542	0.408082	0.217755	1.87404	0.0609254	0.302074	102.155	0.455052	0.19752	2.30383	0.0212323	0.159155	NA	NA
419	ENSRNOG00000000937	288454	solute carrier family 46, member 3	protein-coding	Slc46a3	104.398	0.147404	0.200916	0.73366	0.463156	0.814148	70.2338	0.0665145	0.22487	0.295792	0.767389	0.921515	NA	NA
420	ENSRNOG00000000938	84509	RAN, member RAS oncogene family	protein-coding	Ran	6502.57	-0.122078	0.0410234	-2.9758	0.00292222	0.037537	5264.53	-0.072585	0.0402141	-1.80496	0.0710804	0.324362	D1	Pro_only
421	ENSRNOG00000000940	54251	Fms related receptor tyrosine kinase 1	protein-coding	Flt1	87.2558	0.747215	0.272873	2.73832	0.00617536	0.0650725	76.1697	0.737896	0.298526	2.4718	0.0134436	0.117405	D2	Pro_only
422	ENSRNOG00000000942	360760	poly(A) specific ribonuclease subunit PAN3	protein-coding	Pan3	572.211	-0.0260493	0.0860703	-0.302651	0.762156	0.935347	473.387	0.200808	0.0904101	2.22108	0.0263457	0.180677	NA	NA
423	ENSRNOG00000000952	288457	GS homeobox 1	protein-coding	Gsx1	0.306113	1.46891	3.4942	0.420384	0.674205	NA	0.167459	0.255711	3.21154	0.0796225	0.936537	NA	NA	NA
424	ENSRNOG00000000954	360762	RNA polymerase I and III subunit D	protein-coding	Polr1d	929.402	-0.0908716	0.0748489	-1.21407	0.224722	0.614767	752.743	0.0470474	0.0726412	0.647669	0.517199	0.799702	NA	NA
425	ENSRNOG00000000955	360761	ligand of numb-protein X 2	protein-coding	Lnx2	181.788	-0.304419	0.163416	-1.86285	0.062484	0.30647	138.877	-0.380084	0.157059	-2.42002	0.0155198	0.130607	NA	NA
426	ENSRNOG00000000956	304268	RAS-like family 11 member A	protein-coding	Rasl11a	84.2981	0.418421	0.244001	1.71483	0.0863763	0.373948	54.403	0.286063	0.262375	1.09028	0.275588	0.616566	NA	NA
427	ENSRNOG00000000957	79449	ribosomal protein L21	protein-coding	Rpl21	2872.23	-0.069892	0.056159	-1.24454	0.213301	0.597959	2445.06	-0.0504647	0.0608207	-0.829729	0.406692	0.726536	NA	NA
428	ENSRNOG00000000958	NA	NA	NA	NA	0.0853025	-0.359829	3.51239	-0.102446	0.918403	NA	0	NA	NA	NA	NA	NA	NA	NA
429	ENSRNOG00000000961	304445	glycosyltransferase 1 domain containing 1	protein-coding	Glt1d1	953.955	0.0199668	0.0747989	0.26694	0.789515	0.943373	773.249	-0.0757925	0.079089	-0.958318	0.337902	0.673338	NA	NA
430	ENSRNOG00000000962	246280	solute carrier family 15 member 4	protein-coding	Slc15a4	447.585	-0.0773391	0.0980156	-0.78905	0.430083	0.793142	360.676	-0.0958617	0.0935607	-1.02459	0.305555	0.642952	NA	NA
431	ENSRNOG00000000963	363915	transmembrane protein 132C	protein-coding	Tmem132c	81.1069	-0.558691	0.236595	-2.36138	0.0182073	0.141551	57.083	-0.568039	0.304949	-1.86274	0.0624993	0.301889	NA	NA
432	ENSRNOG00000000964	689484	FSHD region gene 1-like 1	protein-coding	Frg1l1	0	NA	NA	NA	NA	NA	0.31336	2.44803	3.14215	0.779096	0.435923	NA	NA	NA
433	ENSRNOG00000000967	65984	acetoacetyl-CoA synthetase	protein-coding	Aacs	707.663	-0.165971	0.081463	-2.03738	0.0416122	0.240154	604.539	-0.234287	0.11271	-2.07868	0.0376467	0.224401	NA	NA
434	ENSRNOG00000000968	304271	ring finger protein 6	protein-coding	Rnf6	2279.72	-0.0508881	0.0553122	-0.920017	0.357564	0.744063	1787.77	-0.016456	0.0601004	-0.273809	0.784231	0.927381	NA	NA
435	ENSRNOG00000000969	252931	cytochrome P450, family 3, subfamily a, polypeptide 18	protein-coding	Cyp3a18	0	NA	NA	NA	NA	NA	0	NA	NA	NA	NA	NA	NA	NA
436	ENSRNOG00000000973	498129	stabilizer of axonemal microtubules 5	protein-coding	Saxo5	0	NA	NA	NA	NA	NA	0	NA	NA	NA	NA	NA	NA	NA
437	ENSRNOG00000000974	360754	zinc finger protein 358	protein-coding	Zfp358	462.13	0.0101188	0.0954729	0.105986	0.915594	0.979617	364.897	-0.0391436	0.117113	-0.334238	0.7382	0.908359	NA	NA
438	ENSRNOG00000000975	288371	mucolipin TRP cation channel 1	protein-coding	Mcoln1	1149.44	-0.0463194	0.0697993	-0.663609	0.506941	0.840883	967.259	-0.0301774	0.0928198	-0.325118	0.745092	0.910845	NA	NA
439	ENSRNOG00000000977	360753	patatin-like phospholipase domain containing 6	protein-coding	Pnpla6	1395.23	-0.030778	0.0645146	-0.47707	0.633312	0.89361	1126.71	-0.044805	0.0609091	-0.735604	0.461972	0.765221	NA	NA
440	ENSRNOG00000000978	498198	cytochrome P450, family 3, subfamily a, polypeptide 73	protein-coding	Cyp3a73	3.70274	1.55967	1.07464	1.45135	0.146683	NA	1.58136	-0.615398	1.4191	-0.433655	0.664539	NA	NA	NA
441	ENSRNOG00000000981	25073	scavenger receptor class B, member 1	protein-coding	Scarb1	343.033	-0.0393656	0.115401	-0.341119	0.733014	0.926517	267.882	0.0644329	0.116054	0.555198	0.578759	0.834008	NA	NA
442	ENSRNOG00000000983	252860	zinc finger protein 394	protein-coding	Zfp394	332.892	-0.0304006	0.11579	-0.262549	0.792898	0.944406	257.489	0.126599	0.120589	1.04983	0.293795	0.631543	NA	NA
443	ENSRNOG00000000985	304277	cleavage and polyadenylation specific factor 4	protein-coding	Cpsf4	332.646	0.0736909	0.118507	0.621828	0.534055	0.850375	263.853	0.174231	0.138897	1.25439	0.209702	0.549832	NA	NA
444	ENSRNOG00000000986	689074	calmodulin regulated spectrin-associated protein family, member 3	protein-coding	Camsap3	829.164	-0.135722	0.0767781	-1.76772	0.0771073	0.3494	708.984	-0.125426	0.0808555	-1.55123	0.120847	0.42318	NA	NA
445	ENSRNOG00000000987	304278	pentatricopeptide repeat domain 1	protein-coding	Ptcd1	471.908	-0.0531282	0.0954124	-0.556827	0.577646	0.870139	373.077	0.00323964	0.096767	0.0334788	0.973293	0.991261	NA	NA
446	ENSRNOG00000000988	245976	XPA binding protein 2	protein-coding	Xab2	1037.25	0.108816	0.0798699	1.36241	0.173069	0.54261	806.764	0.138652	0.0784221	1.76802	0.0770578	0.338975	NA	NA
447	ENSRNOG00000000989	89819	BUD31 homolog	protein-coding	Bud31	920.532	-0.125423	0.0708111	-1.77123	0.0765224	0.347574	732.07	-0.0245032	0.0714742	-0.342825	0.73173	0.906048	NA	NA
448	ENSRNOG00000000990	64527	PDGFA associated protein 1	protein-coding	Pdap1	2613.68	-0.0898099	0.0585516	-1.53386	0.125064	0.463	2127.36	-0.0235314	0.0504221	-0.466688	0.640723	0.864986	NA	NA
449	ENSRNOG00000000991	54227	actin related protein 2/3 complex, subunit 1B	protein-coding	Arpc1b	31.3849	0.675226	0.378094	1.78587	0.0741203	0.341015	24.9878	0.449233	0.371717	1.20854	0.226841	0.567623	NA	NA
450	ENSRNOG00000000993	304195	Purkinje cell protein 2	protein-coding	Pcp2	0.201483	1.32516	3.49204	0.37948	0.704331	NA	0	NA	NA	NA	NA	NA	NA	NA
451	ENSRNOG00000000994	81804	syntaxin binding protein 2	protein-coding	Stxbp2	45.5383	0.255342	0.304463	0.838665	0.401657	0.776861	35.1956	-0.0331432	0.314647	-0.105334	0.916111	0.97273	NA	NA
452	ENSRNOG00000000996	81824	actin related protein 2/3 complex, subunit 1A	protein-coding	Arpc1a	9658.01	0.0203307	0.0477062	0.426164	0.669988	0.905781	7812.62	0.110913	0.0721501	1.53726	0.12423	0.428927	NA	NA
453	ENSRNOG00000000999	690516	SMAD specific E3 ubiquitin protein ligase 1	protein-coding	Smurf1	1593.92	-0.0466642	0.0568001	-0.821552	0.411332	0.782417	1274.34	-0.0329404	0.0860947	-0.382607	0.702012	0.89379	NA	NA
454	ENSRNOG00000001001	246250	resistin	protein-coding	Retn	0	NA	NA	NA	NA	NA	0	NA	NA	NA	NA	NA	NA	NA
455	ENSRNOG00000001003	363858	trafficking protein particle complex subunit 5	protein-coding	Trappc5	1240.59	-0.259563	0.0689	-3.76724	0.000165063	0.00358316	1001.39	-0.176298	0.0724201	-2.43438	0.0149173	0.12663	D1	Pro_only
456	ENSRNOG00000001004	360801	nuclear receptor co-repressor 2	protein-coding	Ncor2	2047.69	0.268445	0.0610827	4.39478	1.10886e-05	0.000361652	1650.66	0.0400786	0.0895402	0.447605	0.654439	0.871639	D2	Pro_only
457	ENSRNOG00000001005	171075	Fc epsilon receptor II	protein-coding	Fcer2	0.183672	-0.0505551	3.51358	-0.0143885	0.98852	NA	0.168489	-0.935532	3.21154	-0.291304	0.770819	NA	NA	NA
458	ENSRNOG00000001006	288475	neuronal pentraxin 2	protein-coding	Nptx2	557.347	-0.330146	0.212068	-1.5568	0.119519	0.450461	330.164	-0.344529	0.271236	-1.27022	0.204007	0.541876	NA	NA
459	ENSRNOG00000001007	304282	BAR/IMD domain containing adaptor protein 2 like 1	protein-coding	Baiap2l1	8.78582	-0.421179	0.679205	-0.620107	0.535187	NA	6.15554	-0.404159	0.744011	-0.543216	0.586981	0.837712	NA	NA
460	ENSRNOG00000001009	304284	brain protein I3	protein-coding	Bri3	776.402	0.00490484	0.0740478	0.0662388	0.947188	0.987175	631.116	0.0257987	0.0891861	0.289268	0.772377	0.923245	NA	NA
461	ENSRNOG00000001010	304285	tectonin beta-propeller repeat containing 1	protein-coding	Tecpr1	1751.37	0.0473708	0.0557907	0.849081	0.395836	0.77133	1443.49	0.0472475	0.0549412	0.859965	0.389808	0.712491	NA	NA
462	ENSRNOG00000001017	363856	CD209d molecule	protein-coding	Cd209d	0	NA	NA	NA	NA	NA	0	NA	NA	NA	NA	NA	NA	NA
463	ENSRNOG00000001027	100363064	rCG58956-like	protein-coding	LOC100363064	0	NA	NA	NA	NA	NA	0	NA	NA	NA	NA	NA	NA	NA
464	ENSRNOG00000001030	498545	TSC22 domain family, member 1	protein-coding	Tsc22d1	14719.3	0.0259137	0.0371841	0.696902	0.485864	0.829119	11869.1	0.0420183	0.0444903	0.944437	0.344946	0.677711	NA	NA
465	ENSRNOG00000001031	25503	oncomodulin	protein-coding	Ocm	0.712693	1.73409	2.68288	0.646356	0.518049	NA	1.73249	-0.316533	1.20512	-0.262657	0.792815	NA	NA	NA
466	ENSRNOG00000001032	360768	CCZ1 homolog, vacuolar protein trafficking and biogenesis associated	protein-coding	Ccz1	524.895	0.120367	0.10648	1.13041	0.258302	0.653552	398.643	0.115605	0.0936347	1.23464	0.216965	0.555757	NA	NA
467	ENSRNOG00000001033	364430	nuclear FMR1 interacting protein 1	protein-coding	Nufip1	617.492	0.0790583	0.0871963	0.90667	0.364582	0.749682	506.626	0.124842	0.0810914	1.53953	0.123676	0.427992	NA	NA
468	ENSRNOG00000001034	304201	ecotropic viral integration site 5-like	protein-coding	Evi5l	2622.81	0.00409694	0.0494864	0.0827893	0.934019	0.983972	2203.14	0.00289773	0.0583378	0.0496715	0.960384	0.987216	NA	NA
469	ENSRNOG00000001035	288651	general transcription factor IIH subunit 3	protein-coding	Gtf2h3	360.33	0.0641762	0.108774	0.589995	0.555194	0.861959	288.758	0.216261	0.0949931	2.27659	0.0228105	0.166683	NA	NA
470	ENSRNOG00000001036	288478	radial spoke head 10 homolog B	protein-coding	Rsph10b	43.6955	-0.491618	0.372324	-1.3204	0.1867	0.563978	43.91	-0.716209	0.320066	-2.23769	0.0252411	0.176146	NA	NA
471	ENSRNOG00000001037	298712	GPALPP motifs containing 1	protein-coding	Gpalpp1	333.473	0.0459771	0.110745	0.415161	0.678024	0.908824	276.089	-0.00688219	0.111376	-0.0617924	0.950728	0.982754	NA	NA
472	ENSRNOG00000001039	64514	eukaryotic translation initiation factor 2B subunit alpha	protein-coding	Eif2b1	384.258	-0.0150598	0.111275	-0.135338	0.892344	0.97467	355.646	-0.123547	0.11302	-1.09314	0.274332	0.615386	NA	NA
473	ENSRNOG00000001040	288479	PMS1 homolog 2, mismatch repair system component	protein-coding	Pms2	477.903	-0.0269173	0.116489	-0.231071	0.81726	0.952098	404.745	0.00358461	0.0945892	0.0378966	0.96977	0.989626	NA	NA
474	ENSRNOG00000001043	100362764	DEAD-box helicase 55	protein-coding	Ddx55	332.507	0.140788	0.112591	1.25044	0.211139	0.595096	279.873	0.191313	0.095577	2.00166	0.0453214	0.250332	NA	NA
475	ENSRNOG00000001044	288480	aminoacyl tRNA synthetase complex-interacting multifunctional protein 2	protein-coding	Aimp2	779.053	-0.17039	0.0797421	-2.13676	0.0326178	0.209373	637.585	-0.134612	0.0676343	-1.99029	0.0465593	0.253808	NA	NA
476	ENSRNOG00000001047	363855	mitogen activated protein kinase kinase 7	protein-coding	Map2k7	1892.18	0.0557371	0.0562509	0.990866	0.321751	0.7149	1516.7	0.0681267	0.0580906	1.17277	0.240889	0.583728	NA	NA
477	ENSRNOG00000001048	689907	ankyrin repeat domain 61	protein-coding	Ankrd61	0.686418	-0.578717	2.76419	-0.209362	0.834166	NA	1.33114	1.0236	1.67244	0.61204	0.540512	NA	NA	NA
478	ENSRNOG00000001049	116646	tumor protein, translationally-controlled 1	protein-coding	Tpt1	7373.9	-0.00381883	0.0369397	-0.10338	0.917661	0.980036	5799.49	0.0416945	0.0497009	0.838909	0.40152	0.721248	NA	NA
479	ENSRNOG00000001050	27137	eukaryotic translation initiation factor 2 alpha kinase 1	protein-coding	Eif2ak1	2230.54	-0.110647	0.0617323	-1.79237	0.0730736	0.33741	1793.88	-0.140358	0.0565522	-2.48191	0.0130679	0.115156	NA	NA
480	ENSRNOG00000001052	361074	solute carrier family 25, member 30	protein-coding	Slc25a30	564.33	-0.11092	0.0897089	-1.23644	0.216295	0.601815	423.592	-0.192979	0.10062	-1.9179	0.0551233	0.279715	NA	NA
481	ENSRNOG00000001053	65165	transmembrane p24 trafficking protein 2	protein-coding	Tmed2	2362.78	0.0331806	0.0515658	0.643462	0.519924	0.84463	1872.56	0.0664401	0.0563858	1.17831	0.238672	0.58042	NA	NA
482	ENSRNOG00000001055	304469	Rab interacting lysosomal protein-like 1	protein-coding	Rilpl1	792.809	0.0324265	0.0750498	0.432067	0.665693	0.90486	660.453	-0.133964	0.0791104	-1.69339	0.0903821	0.367944	NA	NA
483	ENSRNOG00000001056	304204	small nuclear RNA activating complex, polypeptide 2	protein-coding	Snapc2	782.374	-0.114411	0.0760528	-1.50436	0.132489	0.476176	658.836	-0.0700952	0.0841337	-0.833142	0.404765	0.725216	NA	NA
484	ENSRNOG00000001058	29635	translocase of inner mitochondrial membrane 44	protein-coding	Timm44	783.676	-0.119963	0.0772837	-1.55224	0.120604	0.453391	657.968	-0.0661699	0.0869048	-0.761407	0.446414	0.755124	NA	NA
485	ENSRNOG00000001059	288482	ubiquitin specific peptidase 42	protein-coding	Usp42	368.591	0.00988758	0.11155	0.088638	0.92937	0.983191	285.557	0.268095	0.0966138	2.77491	0.00552169	0.0632736	D2	Di_only
486	ENSRNOG00000001060	360803	small nuclear ribonucleoprotein U11/U12 subunit 35	protein-coding	Snrnp35	626.51	-0.0980126	0.0883676	-1.10915	0.267367	0.665654	517.096	-0.0325761	0.086332	-0.377335	0.705925	0.895144	NA	NA
487	ENSRNOG00000001061	288652	Rab interacting lysosomal protein-like 2	protein-coding	Rilpl2	707.354	-0.100157	0.0889556	-1.12592	0.260198	0.655526	588.584	0.0468285	0.0888618	0.526982	0.598206	0.843981	NA	NA
488	ENSRNOG00000001064	304470	strawberry notch homolog 1	protein-coding	Sbno1	2187.31	0.0177492	0.0618977	0.28675	0.774304	0.939564	1706.91	0.0106398	0.0639498	0.166378	0.86786	0.957662	NA	NA
489	ENSRNOG00000001065	116693	cytohesin 3	protein-coding	Cyth3	451.021	-0.211282	0.10012	-2.11029	0.0348333	0.216646	353.207	-0.344086	0.0919489	-3.74214	0.000182457	0.00469028	D1	Di_only
490	ENSRNOG00000001066	498793	inter-alpha-trypsin inhibitor heavy chain 2	protein-coding	Itih2	0.500872	0.743753	3.51192	0.21178	0.832279	NA	0	NA	NA	NA	NA	NA	NA	NA
491	ENSRNOG00000001068	363875	Rac family small GTPase 1	protein-coding	Rac1	2744.91	-0.0839167	0.0519774	-1.61449	0.106422	0.424166	2241.27	-0.0667192	0.0573978	-1.1624	0.245073	0.587662	NA	NA
492	ENSRNOG00000001069	363854	ELAV like RNA binding protein 1	protein-coding	Elavl1	263.385	0.102316	0.139005	0.736061	0.461694	0.81298	193.978	0.0939659	0.137128	0.685241	0.493192	0.785578	NA	NA
493	ENSRNOG00000001070	360804	cyclin-dependent kinase 2 associated protein 1	protein-coding	Cdk2ap1	421.435	0.151062	0.111555	1.35415	0.175688	0.546731	325.522	0.160584	0.10506	1.5285	0.126389	0.432082	NA	NA
494	ENSRNOG00000001071	688606	HIG1 hypoxia inducible domain family, member 2A-like 1	protein-coding	Higd2al1	0.514383	0.250903	3.51487	0.0713834	0.943093	NA	0	NA	NA	NA	NA	NA	NA	NA
495	ENSRNOG00000001072	304208	ceramide synthase 4	protein-coding	Cers4	221.475	-0.0350868	0.150753	-0.232744	0.81596	0.952098	181.689	-0.376037	0.127302	-2.9539	0.00313785	0.0417463	D1	Di_only
496	ENSRNOG00000001073	498179	mitochondrial translation release factor in rescue	protein-coding	Mtrfr	368.854	-0.0710284	0.105581	-0.67274	0.501113	0.837565	304.823	0.127467	0.0974657	1.30781	0.190938	0.52389	NA	NA
497	ENSRNOG00000001074	288654	M-phase phosphoprotein 9	protein-coding	Mphosph9	68.4311	0.348693	0.280803	1.24177	0.21432	0.599057	61.0026	-0.183453	0.194269	-0.944325	0.345004	0.677711	NA	NA
498	ENSRNOG00000001079	304289	diacylglycerol lipase, beta	protein-coding	Daglb	450.091	-0.245045	0.111153	-2.20457	0.027484	0.186936	355.953	-0.299731	0.0950988	-3.15179	0.00162273	0.0259979	D1	Di_only
499	ENSRNOG00000001080	288656	ADP-ribosylation factor like GTPase 6 interacting protein 4	protein-coding	Arl6ip4	1205.96	-0.14886	0.076962	-1.9342	0.0530883	0.279267	970.272	-0.128517	0.0974486	-1.31882	0.18723	0.519028	NA	NA
500	ENSRNOG00000001081	288657	2-oxoglutarate and iron-dependent oxygenase domain containing 2	protein-coding	Ogfod2	158.814	-0.12764	0.172523	-0.739844	0.459394	0.811831	136.328	-0.148677	0.151917	-0.978669	0.327744	0.664542	NA	NA
501	ENSRNOG00000001082	63886	ATP binding cassette subfamily B member 9	protein-coding	Abcb9	1023.74	0.138985	0.0938508	1.48091	0.13863	0.487445	783.807	0.107355	0.104998	1.02245	0.306569	0.643962	NA	NA
502	ENSRNOG00000001083	304290	KDEL endoplasmic reticulum protein retention receptor 2	protein-coding	Kdelr2	603.133	-0.0061666	0.0848503	-0.0726762	0.942064	0.986863	486.215	-0.00354978	0.0799808	-0.0443829	0.964599	0.988424	NA	NA
503	ENSRNOG00000001086	288659	VPS37B subunit of ESCRT-I	protein-coding	Vps37b	382.672	-0.00611502	0.109071	-0.0560647	0.95529	0.989458	295.397	0.0128258	0.114698	0.111822	0.910965	0.971549	NA	NA
504	ENSRNOG00000001088	288414	replication factor C subunit 3	protein-coding	Rfc3	161.316	0.0612149	0.171684	0.356555	0.721425	0.92457	122.573	0.025283	0.153513	0.164697	0.869183	0.957729	NA	NA
505	ENSRNOG00000001090	498130	StAR-related lipid transfer domain containing 13	protein-coding	Stard13	570.718	0.253527	0.0895066	2.8325	0.00461857	0.0531494	460.115	0.296714	0.126312	2.34905	0.0188212	0.147395	D2	Pro_only
506	ENSRNOG00000001091	81917	huntingtin interacting protein 1 related	protein-coding	Hip1r	903.68	0.104005	0.086581	1.20125	0.229655	0.620029	739.12	0.0482945	0.0927848	0.5205	0.602715	0.846579	NA	NA
507	ENSRNOG00000001092	83504	Klotho	protein-coding	Kl	149.608	0.149329	0.185716	0.804073	0.421355	0.788079	123.267	0.204438	0.239078	0.855112	0.392489	0.713501	NA	NA
508	ENSRNOG00000001094	304293	zinc finger protein 316	protein-coding	Zfp316	345.675	0.216687	0.116317	1.86291	0.0624749	0.30647	294.949	-0.0279367	0.131695	-0.212132	0.832004	0.946758	NA	NA
509	ENSRNOG00000001098	304218	PDS5 cohesin associated factor B	protein-coding	Pds5b	5105.13	-0.0335746	0.0528534	-0.635239	0.525272	0.8461	4156.79	-0.0540807	0.0522613	-1.03481	0.300756	0.638661	NA	NA
510	ENSRNOG00000001099	288489	RB-associated KRAB zinc finger	protein-coding	Rbak	225.968	0.0115844	0.138164	0.0838454	0.933179	0.983962	186.794	0.0144812	0.118196	0.122518	0.902489	0.969125	NA	NA
511	ENSRNOG00000001101	304294	ring finger protein 216	protein-coding	Rnf216	1213.27	0.0530255	0.065601	0.808303	0.418916	0.78708	939.317	0.0294609	0.0658761	0.447216	0.654719	0.871639	NA	NA
512	ENSRNOG00000001103	304297	sidekick cell adhesion molecule 1	protein-coding	Sdk1	142.686	0.130326	0.163757	0.795855	0.426117	0.790705	122.679	-0.476097	0.155601	-3.05973	0.00221535	0.0325156	D1	Di_only
513	ENSRNOG00000001104	304298	forkhead box K1	protein-coding	Foxk1	120.641	-0.0660072	0.179096	-0.368558	0.712457	0.921906	92.5264	0.0303499	0.223199	0.135977	0.891839	0.965159	NA	NA
514	ENSRNOG00000001106	687565	density regulated reinitiation and release factor	protein-coding	Denr	1006.04	-0.104209	0.0782651	-1.33149	0.183029	0.556875	806.101	-0.149365	0.0656742	-2.27433	0.0229459	0.167046	NA	NA
515	ENSRNOG00000001108	288416	NEDD4 binding protein 2-like 2	protein-coding	N4bp2l2	507.207	0.00276709	0.106775	0.0259152	0.979325	0.995707	435.324	-0.0618931	0.0850201	-0.727982	0.466624	0.76704	NA	NA
516	ENSRNOG00000001111	360254	BRCA2, DNA repair associated	protein-coding	Brca2	71.7274	0.399814	0.249983	1.59937	0.109739	0.432233	56.0559	0.385364	0.214831	1.7938	0.0728451	0.327839	NA	NA
517	ENSRNOG00000001113	304301	monocyte to macrophage differentiation-associated 2	protein-coding	Mmd2	740.878	-0.114394	0.0794761	-1.43935	0.15005	0.506301	602.24	0.13472	0.113888	1.18292	0.236842	0.579389	NA	NA
518	ENSRNOG00000001114	288498	WD repeat domain, phosphoinositide interacting 2	protein-coding	Wipi2	1167.12	0.0345328	0.0692417	0.498728	0.617971	0.887466	955.032	0.0315838	0.0582149	0.542538	0.587448	0.837898	NA	NA
519	ENSRNOG00000001115	288499	solute carrier family 29 member 4	protein-coding	Slc29a4	656.21	0.373074	0.0901703	4.13744	3.51207e-05	0.000982497	556.967	0.118413	0.124816	0.948698	0.342774	0.67624	D2	Pro_only
520	ENSRNOG00000001117	678726	F-box and leucine-rich repeat protein 18	protein-coding	Fbxl18	275.046	-0.0441797	0.124275	-0.355499	0.722216	0.92457	223.587	0.0120504	0.11047	0.109083	0.913137	0.972205	NA	NA
521	ENSRNOG00000001120	360817	mediator complex subunit 13L	protein-coding	Med13l	1550.21	0.103217	0.0632969	1.63068	0.102957	0.415935	1201.94	0.0902985	0.0683025	1.32204	0.186156	0.518259	NA	NA
522	ENSRNOG00000001123	498188	SREBF pathway regulator in golgi 1	protein-coding	Spring1	280.942	-0.000391747	0.126321	-0.0031012	0.997526	0.999499	243.031	-0.0830791	0.12153	-0.68361	0.494221	0.785731	NA	NA
523	ENSRNOG00000001124	304521	ring finger protein, transmembrane 2	protein-coding	Rnft2	3294.34	-0.04292	0.0493792	-0.869192	0.384742	0.764564	2671	-0.0744248	0.0517432	-1.43835	0.150335	0.468343	NA	NA
524	ENSRNOG00000001126	304522	F-box and WD repeat domain containing 8	protein-coding	Fbxw8	581.85	-0.245224	0.095656	-2.5636	0.0103592	0.0950742	443.25	-0.107654	0.0808491	-1.33154	0.183012	0.514756	D1	Pro_only
525	ENSRNOG00000001128	288689	tescalcin	protein-coding	Tesc	1375.72	0.246416	0.0706272	3.48897	0.00048489	0.00880971	1126.56	0.459678	0.0696815	6.59684	4.20003e-11	4.81768e-09	D2	Pro&Di
526	ENSRNOG00000001129	360818	F-box protein 21	protein-coding	Fbxo21	3038.25	-0.0735119	0.0500211	-1.46962	0.141665	0.492549	2439.17	-0.0542259	0.0454184	-1.19392	0.23251	0.574793	NA	NA
527	ENSRNOG00000001130	24598	nitric oxide synthase 1	protein-coding	Nos1	491.661	-1.46886	0.135352	-10.8522	1.94759e-27	6.51078e-25	319.159	-1.86972	0.169586	-11.0252	2.88955e-28	1.09562e-25	D1	Pro&Di
528	ENSRNOG00000001134	304528	replication factor C subunit 5	protein-coding	Rfc5	375.938	-0.100526	0.143558	-0.700247	0.483773	0.827651	293.156	-0.0237432	0.109828	-0.216186	0.828842	0.945645	NA	NA
529	ENSRNOG00000001135	288692	WD repeat and SOCS box-containing 2	protein-coding	Wsb2	3614.81	0.0177686	0.051818	0.342905	0.73167	0.926423	2932.02	-0.019936	0.0503084	-0.396275	0.691902	0.889021	NA	NA
530	ENSRNOG00000001136	29542	phosphatidylethanolamine binding protein 1	protein-coding	Pebp1	9061.31	-0.0497649	0.0397768	-1.2511	0.210897	0.594953	7276.11	-0.112572	0.0626797	-1.79599	0.0724959	0.327346	NA	NA
531	ENSRNOG00000001138	304530	TAO kinase 3	protein-coding	Taok3	740.692	-0.0353419	0.0780496	-0.452813	0.650683	0.900842	595.252	-0.127849	0.0813187	-1.5722	0.115904	0.415246	NA	NA
532	ENSRNOG00000001139	360819	SDS3 homolog, SIN3A corepressor complex component	protein-coding	Suds3	2064.02	-0.0206685	0.0596075	-0.346743	0.728785	0.925843	1700.23	0.0129054	0.0524769	0.245925	0.80574	0.93679	NA	NA
533	ENSRNOG00000001141	498189	serine/arginine repetitive matrix 4	protein-coding	Srrm4	229.064	0.0828994	0.129361	0.640838	0.521628	0.845173	167.261	-0.290389	0.15705	-1.84903	0.0644537	0.307186	NA	NA
534	ENSRNOG00000001142	83803	protein kinase AMP-activated non-catalytic subunit beta 1	protein-coding	Prkab1	151.124	-0.0218886	0.16193	-0.135173	0.892475	0.97467	127.102	0.0237133	0.142228	0.166728	0.867584	0.957493	NA	NA
535	ENSRNOG00000001143	83620	citron rho-interacting serine/threonine kinase	protein-coding	Cit	2131.11	0.165248	0.0586662	2.81675	0.00485126	0.0551156	1710.04	0.0457929	0.096527	0.474405	0.635211	0.861439	D2	Pro_only
536	ENSRNOG00000001148	64205	ribosomal protein lateral stalk subunit P0	protein-coding	Rplp0	3953.11	0.0115593	0.0465165	0.248499	0.803749	0.947938	3195.31	0.0473869	0.0545163	0.869224	0.384724	0.708219	NA	NA
537	ENSRNOG00000001149	360820	paxillin	protein-coding	Pxn	218.028	0.244449	0.142899	1.71065	0.0871462	0.37603	178.52	0.35977	0.152589	2.35778	0.0183847	0.145142	NA	NA
538	ENSRNOG00000001151	304539	sirtuin 4	protein-coding	Sirt4	64.3714	0.0449955	0.268819	0.167382	0.867069	0.968029	52.5292	-0.0771134	0.206025	-0.374291	0.708188	0.895983	NA	NA
539	ENSRNOG00000001152	25051	glucagon-like peptide 1 receptor	protein-coding	Glp1r	33.0106	0.640361	0.428046	1.49601	0.134651	0.480532	27.1252	0.134964	0.370154	0.364617	0.715397	0.899519	NA	NA
540	ENSRNOG00000001153	29526	phospholipase A2 group IB	protein-coding	Pla2g1b	1.50586	-2.23096	1.97399	-1.13018	0.258401	NA	0.7764	1.43504	1.94131	0.739209	0.45978	NA	NA	NA
541	ENSRNOG00000001156	259272	musashi RNA-binding protein 1	protein-coding	Msi1	415.177	0.0327544	0.110442	0.296577	0.76679	0.937475	320.855	0.0171186	0.114331	0.149728	0.880979	0.961042	NA	NA
542	ENSRNOG00000001157	365544	uromodulin-like 1	protein-coding	Umodl1	12.0815	0.048048	0.589971	0.0814413	0.935091	0.984415	9.46384	0.20162	0.532204	0.37884	0.704806	0.895144	NA	NA
543	ENSRNOG00000001158	85264	ATP binding cassette subfamily G member 1	protein-coding	Abcg1	2078.72	0.00017306	0.0612731	0.00282441	0.997746	0.999499	1671.94	0.0605019	0.0648619	0.932781	0.350933	0.682703	NA	NA
544	ENSRNOG00000001159	25563	trefoil factor 3	protein-coding	Tff3	0.0898388	0.890185	3.51665	0.253134	0.800164	NA	0	NA	NA	NA	NA	NA	NA	NA
545	ENSRNOG00000001160	691278	TP53 regulated inhibitor of apoptosis 1	protein-coding	Triap1	322.029	0.0423538	0.112918	0.375086	0.707596	0.919865	247.237	0.0171956	0.109749	0.156681	0.875496	0.959216	NA	NA
546	ENSRNOG00000001162	116592	trefoil factor 2	protein-coding	Tff2	0	NA	NA	NA	NA	NA	0	NA	NA	NA	NA	NA	NA	NA
547	ENSRNOG00000001163	288701	serine and arginine rich splicing factor 9	protein-coding	Srsf9	132.403	0.263925	0.194406	1.3576	0.174592	0.545359	112.518	0.224376	0.171319	1.3097	0.190297	0.523124	NA	NA
548	ENSRNOG00000001164	117270	trefoil factor 1	protein-coding	Tff1	0	NA	NA	NA	NA	NA	0	NA	NA	NA	NA	NA	NA	NA
549	ENSRNOG00000001165	309665	transmembrane serine protease 3	protein-coding	Tmprss3	0	NA	NA	NA	NA	NA	0	NA	NA	NA	NA	NA	NA	NA
550	ENSRNOG00000001167	309666	ubiquitin associated and SH3 domain containing, A	protein-coding	Ubash3a	1.01333	2.07757	2.16973	0.957527	0.338301	NA	0.44013	0.607362	2.79235	0.217509	0.827812	NA	NA	NA
551	ENSRNOG00000001169	294321	solute carrier family 37 member 1	protein-coding	Slc37a1	325.519	0.0742513	0.114709	0.6473	0.517438	0.84463	251.849	0.119381	0.113161	1.05497	0.291441	0.629418	NA	NA
552	ENSRNOG00000001170	25282	cytochrome c oxidase subunit 6A1	protein-coding	Cox6a1	5151	-0.0870312	0.0418772	-2.07825	0.0376867	0.226479	4230.97	0.0413199	0.0653263	0.632516	0.52705	0.805293	NA	NA
553	ENSRNOG00000001171	304542	coenzyme Q5, methyltransferase	protein-coding	Coq5	707.992	-0.0626851	0.0801813	-0.781792	0.434337	0.795392	576.052	-0.0179803	0.0801607	-0.224303	0.822521	0.942474	NA	NA
554	ENSRNOG00000001172	288710	ring finger protein 10	protein-coding	Rnf10	4998.6	0.0766506	0.044828	1.70988	0.0872878	0.37652	3894.26	0.0938967	0.0476685	1.96979	0.0488627	0.260741	NA	NA
555	ENSRNOG00000001173	171051	calcium binding protein 1	protein-coding	Cabp1	1296.78	0.115412	0.0799128	1.44423	0.148674	0.504226	1035.78	0.0316151	0.102995	0.306957	0.758876	0.916939	NA	NA
556	ENSRNOG00000001174	191569	phosphodiesterase 9A	protein-coding	Pde9a	519.833	-0.467433	0.100406	-4.65545	3.23277e-06	0.000123158	434.295	-0.67051	0.12192	-5.49961	3.80642e-08	2.66449e-06	D1	Pro&Di
557	ENSRNOG00000001177	64304	acyl-CoA dehydrogenase short chain	protein-coding	Acads	86.2791	-0.109501	0.223078	-0.490867	0.623521	0.888977	72.985	-0.0958044	0.230383	-0.415849	0.677521	0.883396	NA	NA
558	ENSRNOG00000001178	360822	signal peptide peptidase like 3	protein-coding	Sppl3	2116.1	-0.0564622	0.0536978	-1.05148	0.293038	0.691139	1753.89	-0.00376256	0.0628941	-0.0598237	0.952296	0.983612	NA	NA
559	ENSRNOG00000001181	690032	WD repeat domain 4	protein-coding	Wdr4	84.1589	-0.128493	0.243274	-0.52818	0.597375	0.880037	70.0216	0.107722	0.201615	0.534295	0.593137	0.840391	NA	NA
560	ENSRNOG00000001182	64539	NADH:ubiquinone oxidoreductase subunit V3	protein-coding	Ndufv3	1275.41	-0.059616	0.0632338	-0.942788	0.345789	0.733502	1040.49	0.0121101	0.0688468	0.1759	0.860373	0.955037	NA	NA
561	ENSRNOG00000001183	24817	HNF1 homeobox A	protein-coding	Hnf1a	0.265985	-1.8568	3.47668	-0.534071	0.593292	NA	0.154948	1.49872	3.20934	0.466988	0.640509	NA	NA	NA
562	ENSRNOG00000001184	294322	PBX/knotted 1 homeobox 1	protein-coding	Pknox1	254.207	0.0935474	0.141662	0.660356	0.509025	0.841637	191.511	0.0972492	0.167202	0.581626	0.560819	0.824617	NA	NA
563	ENSRNOG00000001185	288704	similar to human chromosome 12 open reading frame 43	protein-coding	C12h12orf43	6160.2	-0.0661646	0.039879	-1.65914	0.0970885	0.403314	5056.73	-0.0515885	0.0569407	-0.906004	0.364934	0.693587	NA	NA
564	ENSRNOG00000001187	304545	2'-5'-oligoadenylate synthetase-like	protein-coding	Oasl	1.10337	0.618482	2.06436	0.2996	0.764482	NA	0.932492	1.79344	1.62574	1.10315	0.26996	NA	NA	NA
565	ENSRNOG00000001189	59329	salt-inducible kinase 1	protein-coding	Sik1	354.819	0.0654429	0.135956	0.481354	0.630265	0.892793	260.273	0.543082	0.152326	3.56527	0.000363483	0.00802839	D2	Di_only
566	ENSRNOG00000001190	304546	GIT ArfGAP 2	protein-coding	Git2	746.37	0.217352	0.0842376	2.58022	0.00987364	0.0915606	581.271	0.333956	0.12221	2.73264	0.00628284	0.0690505	D2	Pro&Di
567	ENSRNOG00000001191	304547	trichoplein, keratin filament binding	protein-coding	Tchp	676.127	-0.108681	0.0856497	-1.2689	0.204475	0.587253	562.754	-0.100886	0.0865595	-1.16552	0.24381	0.586537	NA	NA
568	ENSRNOG00000001192	288707	glycolipid transfer protein	protein-coding	Gltp	136.424	0.26703	0.177498	1.50441	0.132475	0.476176	123.492	0.286737	0.156325	1.83424	0.0666177	0.312915	NA	NA
569	ENSRNOG00000001193	499413	heat shock transcription factor 2 binding protein	protein-coding	Hsf2bp	14.5227	-0.102553	0.609721	-0.168196	0.866429	0.968029	10.3345	-0.291491	0.515771	-0.565156	0.571968	0.829932	NA	NA
570	ENSRNOG00000001194	309673	ribosomal RNA processing 1B	protein-coding	Rrp1b	289.531	0.0825877	0.135423	0.609851	0.541961	0.85351	218.639	0.0551762	0.146557	0.376484	0.706557	0.895257	NA	NA
571	ENSRNOG00000001195	66026	transient receptor potential cation channel, subfamily V, member 4	protein-coding	Trpv4	1.47803	0.300794	1.65597	0.181642	0.855864	NA	2.10304	-0.482021	1.42213	-0.338943	0.734652	NA	NA	NA
572	ENSRNOG00000001198	498193	family with sequence similarity 222, member A	protein-coding	Fam222a	646.879	0.0796128	0.0908552	0.87626	0.380889	0.761695	481.053	0.221486	0.0897382	2.46814	0.0135818	0.118385	NA	NA
573	ENSRNOG00000001199	117241	POP5 homolog, ribonuclease P/MRP subunit	protein-coding	Pop5	1076.14	0.0169997	0.0735145	0.231243	0.817126	0.952098	835.947	0.102287	0.0783054	1.30626	0.191466	0.524429	NA	NA
574	ENSRNOG00000001201	25308	cystatin B	protein-coding	Cstb	856.823	-0.0922321	0.0767527	-1.20168	0.229488	0.620029	722.753	-0.0593567	0.0677238	-0.876452	0.380784	0.705861	NA	NA
575	ENSRNOG00000001203	309674	ribosomal RNA processing 1	protein-coding	Rrp1	1426.59	-0.0755098	0.0588808	-1.28242	0.199696	0.580885	1172.32	0.00269849	0.0612646	0.0440465	0.964867	0.98847	NA	NA
576	ENSRNOG00000001204	360823	ankyrin repeat domain 13a	protein-coding	Ankrd13a	909.745	0.186614	0.0807435	2.3112	0.0208219	0.155288	737.358	0.192092	0.0728125	2.63818	0.00833535	0.0840927	D2	Di_only
577	ENSRNOG00000001205	294324	1-acylglycerol-3-phosphate O-acyltransferase 3	protein-coding	Agpat3	3957.53	0.0705086	0.0492707	1.43104	0.152417	0.51068	3096.22	0.0278888	0.05296	0.526601	0.598471	0.844124	NA	NA
578	ENSRNOG00000001210	690297	PWP2, small subunit processome component	protein-coding	Pwp2	914.696	-0.000587311	0.0713514	-0.00823124	0.993432	0.99866	769.44	0.068927	0.0773632	0.890953	0.372954	0.699758	NA	NA
579	ENSRNOG00000001211	294326	glutamine amidotransferase class 1 domain containing 3A	protein-coding	Gatd3a	1787.88	-0.118919	0.0555098	-2.14231	0.0321683	0.207719	1470.35	-0.12508	0.0562475	-2.22375	0.0261653	0.179747	NA	NA
580	ENSRNOG00000001212	309680	DNA methyltransferase 3 like	protein-coding	Dnmt3l	0	NA	NA	NA	NA	NA	0	NA	NA	NA	NA	NA	NA	NA
581	ENSRNOG00000001213	294328	autoimmune regulator	protein-coding	Aire	0.912345	0.544199	2.15261	0.252809	0.800416	NA	0.0842443	-0.365354	3.21154	-0.113763	0.909426	NA	NA	NA
582	ENSRNOG00000001214	25741	phosphofructokinase, liver type	protein-coding	Pfkl	4208.24	-0.0462537	0.0484245	-0.955171	0.339491	0.728991	3388.64	-0.0607506	0.0481551	-1.26156	0.207107	0.546917	NA	NA
583	ENSRNOG00000001215	309681	cilia and flagella associated protein 410	protein-coding	Cfap410	650.027	-0.109344	0.0808327	-1.35272	0.176145	0.547238	488.401	-0.0442363	0.0903713	-0.489494	0.624492	0.857404	NA	NA
584	ENSRNOG00000001216	294329	transient receptor potential cation channel, subfamily M, member 2	protein-coding	Trpm2	721.437	0.0113024	0.0836238	0.135158	0.892487	0.97467	636.074	0.0450293	0.0784594	0.573918	0.566023	0.826678	NA	NA
585	ENSRNOG00000001217	246773	leucine rich repeat containing 3	protein-coding	Lrrc3	32.103	0.283696	0.365992	0.775141	0.438256	0.79881	29.3908	-0.331145	0.319929	-1.03506	0.300643	0.63862	NA	NA
586	ENSRNOG00000001218	NA	NA	NA	NA	0	NA	NA	NA	NA	NA	0	NA	NA	NA	NA	NA	NA	NA
587	ENSRNOG00000001219	365546	thrombospondin-type laminin G domain and EAR repeats	protein-coding	Tspear	7.8694	-0.321507	0.708413	-0.453841	0.649943	NA	5.14116	-0.206442	0.675082	-0.305803	0.759755	NA	NA	NA
588	ENSRNOG00000001222	294331	ubiquitin-conjugating enzyme E2G 2	protein-coding	Ube2g2	762.753	-0.0182439	0.0770752	-0.236702	0.812888	0.951384	603.048	-0.0660609	0.0702817	-0.939945	0.347246	0.679545	NA	NA
589	ENSRNOG00000001223	365548	PTTG1 interacting protein	protein-coding	Pttg1ip	271.437	-0.0129709	0.137535	-0.0943101	0.924863	0.981767	218.485	0.107829	0.132667	0.812775	0.416347	0.734446	NA	NA
590	ENSRNOG00000001224	309684	integrin subunit beta 2	protein-coding	Itgb2	11.7199	0.675485	0.585231	1.15422	0.24841	0.643084	9.70227	-0.212686	0.53139	-0.400244	0.688977	0.888021	NA	NA
591	ENSRNOG00000001225	294333	SLX9 ribosome biogenesis factor	protein-coding	Slx9	851.148	0.128355	0.088271	1.45411	0.145917	0.499666	655.302	0.259081	0.0843318	3.07216	0.00212514	0.0315993	D2	Di_only
592	ENSRNOG00000001226	NA	NA	NA	NA	0	NA	NA	NA	NA	NA	0.151048	1.45987	3.21075	0.454682	0.649338	NA	NA	NA
593	ENSRNOG00000001227	25367	adenosine deaminase, RNA-specific, B1	protein-coding	Adarb1	6829.71	0.162152	0.0427241	3.79534	0.000147443	0.0032762	5317.38	0.0717692	0.0659549	1.08816	0.276526	0.616649	D2	Pro_only
594	ENSRNOG00000001228	309686	protein O-fucosyltransferase 2	protein-coding	Pofut2	809.945	-0.132674	0.0773102	-1.71612	0.0861392	0.373325	664.598	-0.105248	0.0919587	-1.14451	0.252412	0.595431	NA	NA
595	ENSRNOG00000001229	85251	collagen type XVIII alpha 1 chain	protein-coding	Col18a1	368.604	-0.133906	0.14914	-0.897856	0.369262	0.753859	255.257	0.383092	0.150135	2.55165	0.0107213	0.10065	NA	NA
596	ENSRNOG00000001232	29723	solute carrier family 19 member 1	protein-coding	Slc19a1	120.322	-0.0542147	0.185126	-0.292854	0.769634	0.937475	91.813	-0.0492241	0.161356	-0.305065	0.760317	0.917543	NA	NA
597	ENSRNOG00000001235	81663	G protein subunit alpha 12	protein-coding	Gna12	1260.12	0.145124	0.0721032	2.01273	0.0441433	0.249803	1100.06	0.0331607	0.104465	0.317435	0.750914	0.913307	NA	NA
598	ENSRNOG00000001236	498150	BRCA1-associated ATM activator 1	protein-coding	Brat1	437.611	0.0783968	0.103346	0.758586	0.4481	0.804835	337.083	0.189418	0.109288	1.73321	0.0830585	0.350789	NA	NA
599	ENSRNOG00000001237	94165	calcineurin binding protein 1	protein-coding	Cabin1	2134.07	-0.159285	0.061803	-2.5773	0.00995757	0.0922109	1737.08	-0.00252644	0.0590875	-0.0427576	0.965895	0.988825	D1	Pro_only
600	ENSRNOG00000001238	360807	arginine and serine rich coiled-coil 2	protein-coding	Rsrc2	1218.42	0.0173482	0.0637873	0.271969	0.785645	0.941535	963.182	0.0995886	0.0693085	1.43689	0.150749	0.468838	NA	NA
601	ENSRNOG00000001241	304318	IQ motif containing E	protein-coding	Iqce	419.573	0.212236	0.103906	2.04257	0.0410946	0.238195	337.562	0.113215	0.103706	1.09169	0.274969	0.616063	NA	NA
602	ENSRNOG00000001242	499422	glutathione S-transferase, theta 3	protein-coding	Gstt3	81.1107	0.346681	0.27396	1.26545	0.205712	0.587779	75.0642	0.670571	0.232107	2.88906	0.00386392	0.0486106	D2	Di_only
603	ENSRNOG00000001243	288661	zinc finger CCHC-type containing 8	protein-coding	Zcchc8	331.756	0.175053	0.123198	1.42091	0.155342	0.514677	275.672	0.146183	0.108672	1.34517	0.17857	0.508549	NA	NA
604	ENSRNOG00000001245	294336	poly(rC) binding protein 3	protein-coding	Pcbp3	1248.44	-0.215812	0.0662554	-3.25728	0.00112486	0.0178008	981.39	-0.211405	0.0730681	-2.89326	0.00381269	0.0482776	D1	Pro&Di
605	ENSRNOG00000001247	65201	CAP-GLY domain containing linker protein 1	protein-coding	Clip1	1609.96	0.22743	0.0585022	3.88754	0.000101264	0.00237527	1281.05	0.243171	0.0787779	3.08679	0.0020233	0.0304164	D2	Pro&Di
606	ENSRNOG00000001249	294337	collagen type VI alpha 1 chain	protein-coding	Col6a1	27.5539	1.04886	0.411808	2.54695	0.0108669	0.0983013	23.2591	0.597765	0.48075	1.2434	0.21372	0.553828	D2	Pro_only
607	ENSRNOG00000001250	170905	LFNG O-fucosylpeptide 3-beta-N-acetylglucosaminyltransferase	protein-coding	Lfng	72.1149	0.427265	0.280128	1.52525	0.127197	0.46688	62.6345	0.508458	0.279925	1.81641	0.0693072	0.319928	NA	NA
608	ENSRNOG00000001251	117130	galectin-related inter-fiber protein	protein-coding	Grifin	3.31802	-0.655883	1.13888	-0.575904	0.56468	NA	2.88275	-0.00735027	1.01793	-0.00722083	0.994239	NA	NA	NA
609	ENSRNOG00000001252	304322	carbohydrate sulfotransferase 12	protein-coding	Chst12	445.311	-0.158036	0.101871	-1.55134	0.12082	0.45393	380.061	-0.10883	0.0925723	-1.17562	0.239745	0.581781	NA	NA
610	ENSRNOG00000001253	288516	eukaryotic translation initiation factor 3, subunit B	protein-coding	Eif3b	3287.53	0.00365964	0.0530956	0.0689255	0.945049	0.986986	2634.51	-0.0111425	0.0498756	-0.223407	0.823219	0.942774	NA	NA
611	ENSRNOG00000001254	361821	collagen type VI alpha 2 chain	protein-coding	Col6a2	17.3048	0.919417	0.480303	1.91424	0.0555891	0.286755	19.3883	0.67197	0.381148	1.76302	0.0778975	0.340583	NA	NA
612	ENSRNOG00000001255	304479	MLX interacting protein	protein-coding	Mlxip	572.741	0.179277	0.08735	2.0524	0.0401312	0.234954	441.96	0.0231667	0.103108	0.224683	0.822226	0.942423	NA	NA
613	ENSRNOG00000001256	288663	ataxin 2	protein-coding	Atxn2	1947.71	-0.0815563	0.0640521	-1.27328	0.202919	0.585513	1584.97	-0.138906	0.0691296	-2.00935	0.0444997	0.247588	NA	NA
[truncated: 23,365 more rows]
