# Supplementary material for: Estrous Cycle Influences Cell-Type-Specific Translatomic Signatures of Repeated Ketamine Exposure in the Rat Nucleus Accumbens
Source: eNeuro. 2026 Jan 15;13(1):ENEURO.0419-25.2025. doi: 10.1523/ENEURO.0419-25.2025 (PMC12826133; doi:10.1523/ENEURO.0419-25.2025)
Supplement: Figure 5-1 — Functional enrichment analyses of genes differentially expressed in nucleus accumbens D1- versus D2-MSNs in either proestrus or diestrus female rats. Download Figure 5-1, XLS file. [file eneuro-13-ENEURO.0419-25.2025-s005.xls]

## Sheet: GO.BP
Cluster	Comparison	Direction	ID	Description	GeneRatio	BgRatio	pvalue	p.adjust	qvalue	geneID	Count
Di_only_D1-biased	Di_only	D1-biased	GO:1900273	positive regulation of long-term synaptic potentiation	6/286	31/17324	9.994e-06	9.994e-06	0.0304133	Adcy8/Eif2ak4/Ephb2/Reln/Zdhhc2/Adcy1	6
Di_only_D1-biased	Di_only	D1-biased	GO:0016358	dendrite development	17/286	324/17324	2.91843e-05	2.91843e-05	0.0444062	Slc9a6/Sdk1/Dgkg/Llph/Nrp1/Ephb2/Chrna3/RGD1307443/Reln/Camk1/Kidins220/Sema3a/Spire1/Kndc1/Klhl1/Hprt1/Nlgn1	17
Di_only_D1-biased	Di_only	D1-biased	GO:0007409	axonogenesis	21/286	488/17324	6.47169e-05	6.47169e-05	0.0551697	Slc9a6/Nfix/Nrcam/Plxnc1/RGD1359108/Dpysl2/Nrp1/Golga2/Ephb2/Rgma/Fxn/Cdh2/Wnt7b/Ust/RGD1307443/Map2k2/Reln/Sema3a/Enah/Ablim1/Adcy1	21
Di_only_D1-biased	Di_only	D1-biased	GO:0016339	calcium-dependent cell-cell adhesion via plasma membrane cell adhesion molecules	5/286	29/17324	0.000101605	0.000101605	0.0551697	Kifap3/Atp2c1/Cdh24/Cdh2/Nlgn1	5
Di_only_D1-biased	Di_only	D1-biased	GO:0048588	developmental cell growth	15/286	292/17324	0.000108775	0.000108775	0.0551697	Slc9a6/Nfix/Llph/Igf1/Akap6/Eif2ak4/RGD1359108/Dpysl2/Nrp1/Tmem108/Rgma/Fxn/RGD1307443/Cpne9/Sema3a	15
Di_only_D1-biased	Di_only	D1-biased	GO:0060560	developmental growth involved in morphogenesis	15/286	292/17324	0.000108775	0.000108775	0.0551697	Slc9a6/Nfix/Llph/Eif2ak4/RGD1359108/Dpysl2/Nrp1/Tmem108/Fgf10/Rgma/Fxn/Wnt7b/RGD1307443/Cpne9/Sema3a	15
Di_only_D1-biased	Di_only	D1-biased	GO:0007626	locomotory behavior	14/286	265/17324	0.000137277	0.000137277	0.0596794	Adcy8/Astn1/Chrna3/Apba1/Fxn/Oprl1/Olfm2/Reln/Vps13a/Sez6l/Klhl1/Hprt1/Dnm1/Ankfn1	14
Di_only_D1-biased	Di_only	D1-biased	GO:0033555	multicellular organismal response to stress	9/286	125/17324	0.000230991	0.000230991	0.0863038	Grik1/Comt/Adam11/Gabra5/Ephb2/RGD1307443/Reln/Spire1/Ankfn1	9
Di_only_D1-biased	Di_only	D1-biased	GO:0014051	gamma-aminobutyric acid secretion	4/286	20/17324	0.000286031	0.000286031	0.0863038	Grik1/Trpc4/Apba1/Sv2a	4
Di_only_D1-biased	Di_only	D1-biased	GO:1904645	response to amyloid-beta	6/286	56/17324	0.000311959	0.000311959	0.0863038	Mapk9/Igf1/Ephb2/Bace1/Dnm1/Ramp3	6
Di_only_D1-biased	Di_only	D1-biased	GO:0097479	synaptic vesicle localization	6/286	60/17324	0.000455251	0.000455251	0.0947216	Borcs5/Dpysl2/Eps15/Cdh2/Nlgn1/Dnm1	6
Di_only_D1-biased	Di_only	D1-biased	GO:0097119	postsynaptic density protein 95 clustering	3/286	10/17324	0.000490283	0.000490283	0.0947216	Cdh2/Reln/Nlgn1	3
Di_only_D1-biased	Di_only	D1-biased	GO:0035272	exocrine system development	6/286	61/17324	0.000498017	0.000498017	0.0947216	Igf1/Nrp1/Fgf10/Sema3a/Edar/Eda	6
Di_only_D1-biased	Di_only	D1-biased	GO:0007435	salivary gland morphogenesis	5/286	41/17324	0.00054549	0.00054549	0.0968432	Nrp1/Fgf10/Sema3a/Edar/Eda	5
Di_only_D1-biased	Di_only	D1-biased	GO:0051056	regulation of small GTPase mediated signal transduction	12/286	241/17324	0.000692576	0.000692576	0.110927	Cyth3/Sh2b2/Igf1/Nrp1/Fgf10/Ephb2/Ssx2ip/Cdh2/Cul3/Psd2/Reln/Garnl3	12
Di_only_D1-biased	Di_only	D1-biased	GO:1990138	neuron projection extension	11/286	211/17324	0.000789021	0.000789021	0.111515	Slc9a6/Llph/Eif2ak4/RGD1359108/Dpysl2/Nrp1/Tmem108/Fxn/RGD1307443/Cpne9/Sema3a	11
Di_only_D1-biased	Di_only	D1-biased	GO:0048489	synaptic vesicle transport	5/286	45/17324	0.000842824	0.000842824	0.111515	Borcs5/Dpysl2/Eps15/Nlgn1/Dnm1	5
Di_only_D1-biased	Di_only	D1-biased	GO:0021953	central nervous system neuron differentiation	11/286	214/17324	0.000885853	0.000885853	0.112325	Mdga1/Nfix/Lhx6/Nrp1/Chd5/Ephb2/Spock1/Lingo1/Sema3a/Kndc1/Hprt1	11
Di_only_D2-biased	Di_only	D2-biased	GO:0007517	muscle organ development	18/264	363/17324	1.23215e-05	1.23215e-05	0.0234065	Tcf15/Rbfox1/Col3a1/Zbtb18/Meox2/Ky/Ppp3ca/Skil/Itgb1/Large1/Notch1/Igf2/Id3/Lmod3/Dmd/Gpx1/Actn1/Hey1	18
Di_only_D2-biased	Di_only	D2-biased	GO:0031589	cell-substrate adhesion	18/264	368/17324	1.48142e-05	1.48142e-05	0.0234065	St6gal1/Col3a1/Col1a1/Rcc2/Itgb1/Rpl29/Dbn1/Ccn1/Dock1/Notch1/Vwf/Dab2/Ttyh1/Fam107a/Dmd/Abl1/Actn1/Plekha2	18
Di_only_D2-biased	Di_only	D2-biased	GO:0002244	hematopoietic progenitor cell differentiation	11/264	164/17324	4.39469e-05	4.39469e-05	0.0297744	Tcf15/Smpd3/Tp53/Slc37a4/Sp7/Acp6/Dock1/Notch1/Sh2b3/Eml1/Krt75	11
Di_only_D2-biased	Di_only	D2-biased	GO:0010810	regulation of cell-substrate adhesion	13/264	233/17324	6.1935e-05	6.1935e-05	0.0297744	St6gal1/Col1a1/Rcc2/Itgb1/Dbn1/Ccn1/Dock1/Notch1/Dab2/Fam107a/Dmd/Abl1/Plekha2	13
Di_only_D2-biased	Di_only	D2-biased	GO:0014902	myotube differentiation	10/264	142/17324	6.48612e-05	6.48612e-05	0.0297744	Sik1/Ppp3ca/Itgb1/Large1/Dock1/Notch1/Lmod3/Dmd/Gpx1/Actn1	10
Di_only_D2-biased	Di_only	D2-biased	GO:0009648	photoperiodism	5/264	31/17324	9.72012e-05	9.72012e-05	0.0297744	Sik1/Cry1/Per1/Nr1d1/Tp53	5
Di_only_D2-biased	Di_only	D2-biased	GO:0030198	extracellular matrix organization	15/264	314/17324	0.000100053	0.000100053	0.0297744	Tcf15/Smpd3/Col3a1/Col1a1/Tnfrsf11b/Itgb1/Csgalnact1/Aebp1/Large1/Ccn1/Serpinh1/Col4a5/Notch1/Abl1/Myh11	15
Di_only_D2-biased	Di_only	D2-biased	GO:0045229	external encapsulating structure organization	15/264	314/17324	0.000100053	0.000100053	0.0297744	Tcf15/Smpd3/Col3a1/Col1a1/Tnfrsf11b/Itgb1/Csgalnact1/Aebp1/Large1/Ccn1/Serpinh1/Col4a5/Notch1/Abl1/Myh11	15
Di_only_D2-biased	Di_only	D2-biased	GO:0001780	neutrophil homeostasis	5/264	32/17324	0.000113778	0.000113778	0.0299615	Slc37a4/Pik3cd/Itgam/Sh2b3/Gcnt4	5
Di_only_D2-biased	Di_only	D2-biased	GO:0060350	endochondral bone morphogenesis	7/264	74/17324	0.00013285	0.00013285	0.0322929	Smpd3/Col3a1/Col1a1/Nab2/Csgalnact1/Serpinh1/Inppl1	7
Di_only_D2-biased	Di_only	D2-biased	GO:0060537	muscle tissue development	19/264	493/17324	0.000210615	0.000210615	0.0443695	Sik1/Rbfox1/Col3a1/Zbtb18/Meox2/Ppp3ca/Skil/Itgb1/Tiparp/Large1/Notch1/Igf2/Lmod3/Dmd/Abl1/Gpx1/Actn1/Myh11/Hey1	19
Di_only_D2-biased	Di_only	D2-biased	GO:0036075	replacement ossification	5/264	38/17324	0.000263234	0.000263234	0.0489305	Smpd3/Col1a1/Nab2/Csgalnact1/Inppl1	5
Di_only_D2-biased	Di_only	D2-biased	GO:1900024	regulation of substrate adhesion-dependent cell spreading	6/264	63/17324	0.000388476	0.000388476	0.0681992	St6gal1/Rcc2/Dbn1/Dock1/Dab2/Abl1	6
Di_only_D2-biased	Di_only	D2-biased	GO:0048741	skeletal muscle fiber development	5/264	42/17324	0.000424533	0.000424533	0.0706065	Ppp3ca/Large1/Lmod3/Gpx1/Actn1	5
Di_only_D2-biased	Di_only	D2-biased	GO:0045665	negative regulation of neuron differentiation	7/264	90/17324	0.000448725	0.000448725	0.0708985	Notch3/Gpr37l1/Itgb1/Notch1/Dmd/Foxg1/Hey1	7
Di_only_D2-biased	Di_only	D2-biased	GO:0043153	entrainment of circadian clock by photoperiod	4/264	25/17324	0.000518178	0.000518178	0.0779059	Sik1/Cry1/Per1/Tp53	4
Di_only_D2-biased	Di_only	D2-biased	GO:0048512	circadian behavior	6/264	67/17324	0.000542383	0.000542383	0.0779059	Nr1d1/Tp53/Npas2/Ptgds/Th/Ciart	6
Di_only_D2-biased	Di_only	D2-biased	GO:0045607	regulation of inner ear auditory receptor cell differentiation	3/264	12/17324	0.000695214	0.000695214	0.0784599	Mycl/Notch1/Hey1	3
Di_only_D2-biased	Di_only	D2-biased	GO:0051775	response to redox state	3/264	12/17324	0.000695214	0.000695214	0.0784599	Smpd3/Arhgdib/Npas2	3
Di_only_D2-biased	Di_only	D2-biased	GO:0060020	Bergmann glial cell differentiation	3/264	12/17324	0.000695214	0.000695214	0.0784599	Gpr37l1/Vim/Abl1	3
Di_only_D2-biased	Di_only	D2-biased	GO:0032922	circadian regulation of gene expression	6/264	74/17324	0.000921499	0.000921499	0.0945436	Cry1/Per1/Nr1d1/Npas2/Id3/Ciart	6
Pro_only_D1-biased	Pro_only	D1-biased	GO:0001963	synaptic transmission, dopaminergic	6/256	32/17324	6.44626e-06	6.44626e-06	0.0187756	Flot1/Rab3b/Snca/Pink1/Park7/Kcnq4	6
Pro_only_D1-biased	Pro_only	D1-biased	GO:0090322	regulation of superoxide metabolic process	6/256	36/17324	1.31866e-05	1.31866e-05	0.0192038	Hvcn1/Egfr/Gstp1/Akt1/Acp5/Fbln5	6
Pro_only_D1-biased	Pro_only	D1-biased	GO:0022904	respiratory electron transport chain	9/256	108/17324	3.1964e-05	3.1964e-05	0.0231484	Sdhc/Ndufa12/Snca/Slc25a13/Pink1/Etfb/Park7/Ndufa10l1/Chchd2	9
Pro_only_D1-biased	Pro_only	D1-biased	GO:1900182	positive regulation of protein localization to nucleus	9/256	111/17324	3.9738e-05	3.9738e-05	0.0231484	Ran/Tcp1/Jup/Cct7/Park7/Hsp90ab1/Cct2/Akt1/Ormdl3	9
Pro_only_D1-biased	Pro_only	D1-biased	GO:0042176	regulation of protein catabolic process	16/256	363/17324	0.000105076	0.000105076	0.0379433	Fbxw8/Nsf/Egfr/Snca/Anxa2/Rab7a/Serpine2/Psmd1/Park7/Ubqln1/Stub1/Hsp90ab1/Socs5/Akt1/Gpc3/F8a1	16
Pro_only_D1-biased	Pro_only	D1-biased	GO:0046854	phosphatidylinositol phosphate biosynthetic process	6/256	57/17324	0.000189596	0.000189596	0.0379433	Bpnt1/Inpp1/Efr3b/Irs1/Pip5k1b/Socs5	6
Pro_only_D1-biased	Pro_only	D1-biased	GO:0033238	regulation of amine metabolic process	5/256	38/17324	0.00022831	0.00022831	0.0379433	Snca/Tacr3/Park7/Paox/Aldh2	5
Pro_only_D1-biased	Pro_only	D1-biased	GO:0019395	fatty acid oxidation	8/256	112/17324	0.000257985	0.000257985	0.0379433	Acad11/Irs1/Pink1/Etfb/Phyh/Nucb2/Ilvbl/Akt1	8
Pro_only_D1-biased	Pro_only	D1-biased	GO:0043353	enucleate erythrocyte differentiation	3/256	10/17324	0.000354412	0.000354412	0.0379433	Maea/Id2/Rb1	3
Pro_only_D1-biased	Pro_only	D1-biased	GO:0051583	dopamine uptake involved in synaptic transmission	3/256	10/17324	0.000354412	0.000354412	0.0379433	Rab3b/Snca/Park7	3
Pro_only_D1-biased	Pro_only	D1-biased	GO:0051934	catecholamine uptake involved in synaptic transmission	3/256	10/17324	0.000354412	0.000354412	0.0379433	Rab3b/Snca/Park7	3
Pro_only_D1-biased	Pro_only	D1-biased	GO:0097237	cellular response to toxic substance	8/256	119/17324	0.000389495	0.000389495	0.0379433	Gpx8/Lancl1/Pink1/Akr1a1/Gstp1/Park7/Aldh2/Fbln5	8
Pro_only_D1-biased	Pro_only	D1-biased	GO:0015872	dopamine transport	6/256	65/17324	0.000391131	0.000391131	0.0379433	Rab3b/Snca/Pink1/Syt5/Park7/Rab3a	6
Pro_only_D1-biased	Pro_only	D1-biased	GO:0009309	amine biosynthetic process	5/256	43/17324	0.000412311	0.000412311	0.0379433	Snca/Park7/Paox/Aldh2/Insm1	5
Pro_only_D1-biased	Pro_only	D1-biased	GO:0042401	biogenic amine biosynthetic process	5/256	43/17324	0.000412311	0.000412311	0.0379433	Snca/Park7/Paox/Aldh2/Insm1	5
Pro_only_D1-biased	Pro_only	D1-biased	GO:0016042	lipid catabolic process	14/256	330/17324	0.000416061	0.000416061	0.0379433	Psap/Plcb1/Naga/Plch1/Plpp1/Acad11/Rab7a/Irs1/Pink1/Etfb/Phyh/Rarres2/Ilvbl/Akt1	14
Pro_only_D1-biased	Pro_only	D1-biased	GO:0098754	detoxification	8/256	122/17324	0.00046045	0.00046045	0.0379433	Gpx8/Lancl1/Akr1a1/Gstp1/Park7/Aldh2/Mt2A/Fbln5	8
Pro_only_D1-biased	Pro_only	D1-biased	GO:0090407	organophosphate biosynthetic process	18/256	499/17324	0.000468492	0.000468492	0.0379433	Bpnt1/Sdhc/Snca/Slc25a13/Papss1/Inpp1/Efr3b/Ckmt1/Irs1/Pip5k1b/Akr1a1/Socs5/Ormdl3/Pigk/Pnpo/Ak5/Aldoa/Prps1	18
Pro_only_D1-biased	Pro_only	D1-biased	GO:0032225	regulation of synaptic transmission, dopaminergic	3/256	11/17324	0.000482004	0.000482004	0.0379433	Flot1/Pink1/Kcnq4	3
Pro_only_D1-biased	Pro_only	D1-biased	GO:0042554	superoxide anion generation	5/256	45/17324	0.000510906	0.000510906	0.0381559	Hvcn1/Egfr/Gstp1/Akt1/Acp5	5
Pro_only_D1-biased	Pro_only	D1-biased	GO:0006661	phosphatidylinositol biosynthetic process	7/256	96/17324	0.000552323	0.000552323	0.0392369	Bpnt1/Inpp1/Efr3b/Irs1/Pip5k1b/Socs5/Pigk	7
Pro_only_D1-biased	Pro_only	D1-biased	GO:0019216	regulation of lipid metabolic process	14/256	341/17324	0.000575775	0.000575775	0.039552	Psap/Igfbp7/Id2/Snca/Irs1/Pink1/Stat5a/Stub1/Nucb2/Rarres2/Bbs4/Akt1/Ormdl3/Abca3	14
Pro_only_D1-biased	Pro_only	D1-biased	GO:1903405	protein localization to nuclear body	3/256	12/17324	0.000635672	0.000635672	0.0402495	Tcp1/Cct7/Cct2	3
Pro_only_D1-biased	Pro_only	D1-biased	GO:1904867	protein localization to Cajal body	3/256	12/17324	0.000635672	0.000635672	0.0402495	Tcp1/Cct7/Cct2	3
Pro_only_D1-biased	Pro_only	D1-biased	GO:0072659	protein localization to plasma membrane	13/256	308/17324	0.000697283	0.000697283	0.0420182	Flot1/Nsf/Egfr/Rab3b/Camk2g/Anxa2/Rab7a/Efr3b/Jup/Rab3a/Ramp2/Akt1/Krt18	13
Pro_only_D1-biased	Pro_only	D1-biased	GO:0009713	catechol-containing compound biosynthetic process	4/256	28/17324	0.00072131	0.00072131	0.0420182	Snca/Park7/Aldh2/Insm1	4
Pro_only_D1-biased	Pro_only	D1-biased	GO:0042423	catecholamine biosynthetic process	4/256	28/17324	0.00072131	0.00072131	0.0420182	Snca/Park7/Aldh2/Insm1	4
Pro_only_D1-biased	Pro_only	D1-biased	GO:0072329	monocarboxylic acid catabolic process	8/256	132/17324	0.000776245	0.000776245	0.0434792	Acad11/Irs1/Pink1/Akr1a1/Etfb/Phyh/Ilvbl/Akt1	8
Pro_only_D2-biased	Pro_only	D2-biased	GO:0050803	regulation of synapse structure or activity	24/361	310/17324	3.73018e-08	3.73018e-08	6.85987e-05	Rapgef4/Kalrn/Etv5/Gsk3b/Arhgap44/Cdkl5/Slc17a8/Ptk2/Ppp1r9a/C1ql3/Ntrk2/Pik3r1/Lzts3/Negr1/Lrrtm4/Afdn/Arhgap33/Tanc1/Ptk2b/Robo1/Clstn2/Lrrtm2/Ptprs/Shank2	24
Pro_only_D2-biased	Pro_only	D2-biased	GO:0042552	myelination	17/361	168/17324	8.54391e-08	8.54391e-08	6.85987e-05	Gjc3/Pmp22/Cntnap2/Pals1/Ank2/Tenm4/Arhgef10/Megf10/Fgfr3/Ntrk2/Lgi4/Tmem98/Scd2/Tcf7l2/Cldn5/Myo5a/Kcnj10	17
Pro_only_D2-biased	Pro_only	D2-biased	GO:0050807	regulation of synapse organization	23/361	303/17324	1.03344e-07	1.03344e-07	6.85987e-05	Rapgef4/Kalrn/Etv5/Gsk3b/Arhgap44/Cdkl5/Ptk2/Ppp1r9a/C1ql3/Ntrk2/Pik3r1/Lzts3/Negr1/Lrrtm4/Afdn/Arhgap33/Tanc1/Ptk2b/Robo1/Clstn2/Lrrtm2/Ptprs/Shank2	23
Pro_only_D2-biased	Pro_only	D2-biased	GO:0007416	synapse assembly	19/361	222/17324	2.15606e-07	2.15606e-07	0.000119264	Gsk3b/Cntnap2/Ptk2/Ppp1r9a/C1ql3/Ntrk2/Pik3r1/Lzts3/Negr1/Lrrtm4/Ptk2b/Plxnb1/Robo1/Bsn/Clstn2/Lrrtm2/Ptprs/Shank2/Ache	19
Pro_only_D2-biased	Pro_only	D2-biased	GO:0016358	dendrite development	23/361	324/17324	3.43018e-07	3.43018e-07	0.000158125	Cit/Rapgef4/Kalrn/Gsk3b/Arhgap44/Cdkl5/Cobl/Prex2/Cntnap2/Btbd3/Camsap2/Nsmf/Ppp1r9a/Nr3c1/Map1a/Ntrk2/Lzts3/Afdn/Arhgap33/Robo1/Ptprs/Ache/Scarf1	23
Pro_only_D2-biased	Pro_only	D2-biased	GO:0051962	positive regulation of nervous system development	25/361	377/17324	3.81146e-07	3.81146e-07	0.000158125	Flt1/Kalrn/Etv5/Gsk3b/Cdkl5/Nap1l1/Rtn4/Jade2/Ptk2/Arhgap32/Tenm4/Grm5/Atxn1/Csf1r/Ntrk2/Pik3r1/Lrrtm4/Crabp2/Afdn/Plxnb1/Robo1/Spen/Clstn2/Lrrtm2/Ache	25
Pro_only_D2-biased	Pro_only	D2-biased	GO:0042063	gliogenesis	26/361	417/17324	7.22103e-07	7.22103e-07	0.000252056	Flt1/Etv5/Pmp22/Nap1l1/Rtn4/Kcnq3/Cntnap2/Ptk2/Pals1/Tenm4/Arhgef10/Nr3c1/Sun2/Fgfr3/Atxn1/Csf1r/Ntrk2/Lgi4/Tmem98/Afdn/Ptk2b/Robo1/Lamb2/Tcf7l2/Daam2/Kcnj10	26
Pro_only_D2-biased	Pro_only	D2-biased	GO:0007528	neuromuscular junction development	10/361	64/17324	7.59447e-07	7.59447e-07	0.000252056	Kalrn/Etv5/Gsk3b/Pmp22/Cntnap2/Cacna2d2/Ntrk2/Ppfibp2/Lamb2/Unc13c	10
Pro_only_D2-biased	Pro_only	D2-biased	GO:0050767	regulation of neurogenesis	28/361	479/17324	9.72854e-07	9.72854e-07	0.000293532	Flt1/Cit/Kalrn/Etv5/Gsk3b/Cdkl5/Nap1l1/Rtn4/Jade2/Ptk2/Arhgap32/Tenm4/Grm5/Fgfr3/Atxn1/Csf1r/Ntrk2/Arhgef2/Tmem98/Crabp2/Afdn/Plxnb1/Robo1/Spen/Ptprs/Ache/Daam2/Arhgap4	28
Pro_only_D2-biased	Pro_only	D2-biased	GO:0034762	regulation of transmembrane transport	28/361	484/17324	1.19346e-06	1.19346e-06	0.000330086	Cacna1e/Cacng5/Kcnq3/Azin1/Slc1a2/Cacna1c/Slc17a8/Kcnk9/Ank2/Atp1b3/Ptpn6/Fgf11/Cacna2d2/Trpc3/Tcaf1/Stxbp3/Rgs7/Osbpl8/Ptk2b/Pid1/Kcnip4/Lime1/Kcng1/Kcnab1/Scn3b/Tpcn1/Cacna1i/Kcnj10	28
Pro_only_D2-biased	Pro_only	D2-biased	GO:0001505	regulation of neurotransmitter levels	18/361	229/17324	1.56052e-06	1.56052e-06	0.000369949	Cplx2/Slc29a4/Atp2a2/Cacna1e/Syt2/Slc1a2/Syt1/Trim9/Rab15/Slc17a8/Cadps2/Ppp1r9a/Mctp1/Ntrk2/Stxbp3/Snap23/Unc13c/Kcnj10	18
Pro_only_D2-biased	Pro_only	D2-biased	GO:0043491	phosphatidylinositol 3-kinase/protein kinase B signal transduction	21/361	307/17324	2.02682e-06	2.02682e-06	0.00044846	Flt1/Specc1l/Gsk3b/Rtn4/Prex2/Cntnap2/Ptk2/Sesn3/Ptpn6/Ret/Csf1r/Ntrk2/Pik3r1/Pld2/Osbpl8/Plxnb1/Tcf7l2/Lime1/Eng/Ncor1/Jak2	21
Pro_only_D2-biased	Pro_only	D2-biased	GO:0034329	cell junction assembly	27/361	472/17324	2.30172e-06	2.30172e-06	0.000477456	Gja1/Limch1/Gsk3b/Pmp22/Cntnap2/Ptk2/Smad3/Ppp1r9a/Ank2/C1ql3/Cdh22/Ntrk2/Pik3r1/Lzts3/Negr1/Lrrtm4/Afdn/Ptk2b/Plxnb1/Robo1/Bsn/Clstn2/Lrrtm2/Ptprs/Cldn5/Shank2/Ache	27
Pro_only_D2-biased	Pro_only	D2-biased	GO:0035249	synaptic transmission, glutamatergic	13/361	127/17324	2.51958e-06	2.51958e-06	0.000491903	Kalrn/Cacng5/Grm3/Syt1/Slc17a8/Nr3c1/Grm5/Plppr4/Ntrk2/Ptk2b/Shank2/Unc13c/Myo5a	13
Pro_only_D2-biased	Pro_only	D2-biased	GO:0007626	locomotory behavior	19/361	265/17324	3.14997e-06	3.14997e-06	0.000558929	Kalrn/Etv5/Mapk10/Cacna1e/Pmp22/Crhr1/Prex2/Cntnap2/Cacna1c/Rcan2/Zic1/Grm5/Atxn1/Lgi4/Negr1/Shank2/Ncor1/Myo5a/Kcnj10	19
Pro_only_D2-biased	Pro_only	D2-biased	GO:0006836	neurotransmitter transport	18/361	243/17324	3.62901e-06	3.62901e-06	0.000602225	Cplx2/Slc29a4/Atp2a2/Cacna1e/Syt2/Slc1a2/Syt1/Trim9/Rab15/Slc17a8/Cadps2/Ppp1r9a/Mctp1/Ntrk2/Stxbp3/Snap23/Unc13c/Kcnj10	18
Pro_only_D2-biased	Pro_only	D2-biased	GO:1901888	regulation of cell junction assembly	18/361	246/17324	4.31106e-06	4.31106e-06	0.000681343	Gja1/Limch1/Gsk3b/Cntnap2/Ptk2/Smad3/Ppp1r9a/Ntrk2/Pik3r1/Lzts3/Negr1/Lrrtm4/Ptk2b/Robo1/Clstn2/Lrrtm2/Ptprs/Cldn5	18
Pro_only_D2-biased	Pro_only	D2-biased	GO:0017156	calcium-ion regulated exocytosis	10/361	79/17324	5.4756e-06	5.4756e-06	0.000826055	Atp2a2/Rapgef4/Syt2/Syt1/Trim9/Cacna1c/Cadps2/Stxbp3/Unc13c/Cacna1i	10
Pro_only_D2-biased	Pro_only	D2-biased	GO:0042391	regulation of membrane potential	27/361	499/17324	6.45539e-06	6.45539e-06	0.000892712	Gja1/Atp2a2/Rapgef4/Gsk3b/Pmp22/Kcnq3/Pawr/Cntnap2/Slc24a4/Cacna1c/Ppp1r9a/Kcnk9/Ank2/Atp1b3/Prkcz/Grm5/Atxn1/Ucp2/Ntrk2/Rgs7/Afdn/Ptk2b/Pid1/Insyn2a/Scn3b/Cacna1i/Kcnj10	27
Pro_only_D2-biased	Pro_only	D2-biased	GO:0035418	protein localization to synapse	11/361	100/17324	7.46544e-06	7.46544e-06	0.000991096	Rapgef4/Kalrn/Mapk10/Gsk3b/Arhgap44/Map1a/Prkcz/C1ql3/Dlg2/Bsn/Snap23	11
Pro_only_D2-biased	Pro_only	D2-biased	GO:0048167	regulation of synaptic plasticity	18/361	260/17324	9.28187e-06	9.28187e-06	0.0010455	Cplx2/Kalrn/Gsk3b/Crhr1/Kcnq3/Nsmf/Ppp1r9a/Mctp1/Nr3c1/Map1a/Prkcz/Grm5/Ntrk2/Ptk2b/Lrrtm2/Shank2/Unc13c/Kcnj10	18
Pro_only_D2-biased	Pro_only	D2-biased	GO:1990138	neuron projection extension	16/361	211/17324	9.38714e-06	9.38714e-06	0.0010455	Cpne5/Gsk3b/Cdkl5/Rtn4/Syt2/Jade2/Syt1/Arhgap32/Prkcz/Csf1r/Afdn/Robo1/Itsn2/Ptprs/Lamb2/Arhgap4	16
Pro_only_D2-biased	Pro_only	D2-biased	GO:0048638	regulation of developmental growth	23/361	394/17324	9.45028e-06	9.45028e-06	0.0010455	Cpne5/Gja1/Gsk3b/Cdkl5/Rtn4/Syt2/Syt1/Cacna1c/Ptk2/Arhgap32/Nr3c1/Cacna2d2/Fgfr3/Apc/Crabp2/Afdn/Myh6/Jarid2/Itsn2/Ptprs/Tcf7l2/Ncor1/Arhgap4	23
Pro_only_D2-biased	Pro_only	D2-biased	GO:1903539	protein localization to postsynaptic membrane	9/361	67/17324	9.88159e-06	9.88159e-06	0.00105795	Rapgef4/Kalrn/Mapk10/Gsk3b/Arhgap44/Prkcz/C1ql3/Dlg2/Snap23	9
Pro_only_D2-biased	Pro_only	D2-biased	GO:0007611	learning or memory	21/361	344/17324	1.18445e-05	1.18445e-05	0.00108181	Kalrn/Cacna1e/Specc1/Crhr1/Cntnap2/Cacna1c/Rcan2/Map1a/Prkcz/Grm5/Atxn1/Ttbk1/Ntrk2/Tanc1/Lhx8/Pias1/Clstn2/Shank2/Kcnab1/Trpm7/Tafa2	21
Pro_only_D2-biased	Pro_only	D2-biased	GO:0048588	developmental cell growth	19/361	292/17324	1.27121e-05	1.27121e-05	0.00108181	Cpne5/Gsk3b/Cdkl5/Cobl/Rtn4/Syt2/Jade2/Syt1/Arhgap32/Nr3c1/Prkcz/Csf1r/Crabp2/Afdn/Robo1/Itsn2/Ptprs/Lamb2/Arhgap4	19
Pro_only_D2-biased	Pro_only	D2-biased	GO:0060560	developmental growth involved in morphogenesis	19/361	292/17324	1.27121e-05	1.27121e-05	0.00108181	Cpne5/Gsk3b/Cdkl5/Cobl/Rtn4/Syt2/Jade2/Syt1/Arhgap32/S1pr1/Prkcz/Csf1r/Crabp2/Afdn/Robo1/Itsn2/Ptprs/Lamb2/Arhgap4	19
Pro_only_D2-biased	Pro_only	D2-biased	GO:0022604	regulation of cell morphogenesis	18/361	271/17324	1.62998e-05	1.62998e-05	0.00128805	Cpne5/Kalrn/Cdkl5/Rtn4/Syt2/Cd44/Syt1/Itga7/Ptk2/Phip/Csf1r/Ermn/Afdn/Ptk2b/Plxnb1/Itsn2/Ache/Parvb	18
Pro_only_D2-biased	Pro_only	D2-biased	GO:0099072	regulation of postsynaptic membrane neurotransmitter receptor levels	12/361	132/17324	2.0692e-05	2.0692e-05	0.00152612	Hip1/Rapgef4/Kalrn/Mapk10/Gsk3b/Cacng5/Arhgap44/Cntnap2/Prkcz/C1ql3/Dlg2/Snap23	12
Pro_only_D2-biased	Pro_only	D2-biased	GO:0071695	anatomical structure maturation	19/361	307/17324	2.55491e-05	2.55491e-05	0.00176658	Gja1/Fam20c/Gsk3b/Pmp22/Kcnq3/Cd44/Cntnap2/Slc24a4/S1pr1/Ret/Fgfr3/Lgi4/Epas1/Dlg2/Zar1/Ptk2b/Plxnb1/Myo5a/Scarf1	19
Pro_only_D2-biased	Pro_only	D2-biased	GO:0007163	establishment or maintenance of cell polarity	16/361	230/17324	2.73994e-05	2.73994e-05	0.00181874	Gja1/Gsk3b/Krit1/Pals1/Wee1/Cyp26b1/Prkcz/Rhobtb2/Ripor2/Arhgef2/Apc/Sipa1/Dlg2/Pard3b/Ptk2b/Parvb	16
Pro_only_D2-biased	Pro_only	D2-biased	GO:0007269	neurotransmitter secretion	14/361	184/17324	3.25835e-05	3.25835e-05	0.00200077	Cplx2/Atp2a2/Cacna1e/Syt2/Syt1/Trim9/Rab15/Cadps2/Ppp1r9a/Mctp1/Ntrk2/Stxbp3/Snap23/Unc13c	14
Pro_only_D2-biased	Pro_only	D2-biased	GO:0099643	signal release from synapse	14/361	184/17324	3.25835e-05	3.25835e-05	0.00200077	Cplx2/Atp2a2/Cacna1e/Syt2/Syt1/Trim9/Rab15/Cadps2/Ppp1r9a/Mctp1/Ntrk2/Stxbp3/Snap23/Unc13c	14
Pro_only_D2-biased	Pro_only	D2-biased	GO:0031346	positive regulation of cell projection organization	24/361	456/17324	3.31558e-05	3.31558e-05	0.00200077	Kalrn/Gsk3b/Cdkl5/Cobl/Rtn4/Arhgap32/Ppp1r9a/Anln/Ret/Cep120/Ripor2/Ntrk2/Pik3r1/Apc/Negr1/Crabp2/Afdn/Ptk2b/Plxnb1/Robo1/Myo3b/Ache/Scarf1/Fut9	24
Pro_only_D2-biased	Pro_only	D2-biased	GO:0042551	neuron maturation	8/361	64/17324	5.26398e-05	5.26398e-05	0.00301222	Gsk3b/Pmp22/Kcnq3/Cntnap2/Ret/Lgi4/Dlg2/Scarf1	8
Pro_only_D2-biased	Pro_only	D2-biased	GO:0030307	positive regulation of cell growth	14/361	193/17324	5.50448e-05	5.50448e-05	0.00309646	Cpne5/Gsk3b/Cdkl5/Rtn4/Syt2/Syt1/Ptk2/Arhgap32/Nr3c1/Hyal1/Crabp2/Afdn/Ptk2b/Itsn2	14
Pro_only_D2-biased	Pro_only	D2-biased	GO:0019226	transmission of nerve impulse	10/361	105/17324	6.79324e-05	6.79324e-05	0.00369613	Rapgef4/Cacna1e/Cacng5/Pmp22/Kcnq3/Pawr/Cntnap2/S1pr1/Ntrk2/Cacna1i	10
Pro_only_D2-biased	Pro_only	D2-biased	GO:1990778	protein localization to cell periphery	21/361	391/17324	7.72902e-05	7.72902e-05	0.00413746	Rapgef4/Kalrn/Mapk10/Gsk3b/Wdr19/Arhgap44/Pals1/Rapgef6/Ank2/Atp1b3/Prkcz/C1ql3/Pik3r1/Dlg2/Afdn/Pid1/Kcnip4/Pias1/Snap23/Scn3b/Myo5a	21
Pro_only_D2-biased	Pro_only	D2-biased	GO:0007517	muscle organ development	20/361	363/17324	8.07248e-05	8.07248e-05	0.00425272	Gja1/Adarb1/Pmp22/Cntnap2/Itga7/Smad3/Ass1/Megf10/S1pr1/Cyp26b1/Csf1r/Ripor2/Myh6/Mef2d/Tcf7l2/Eng/Ddx17/Ncor1/Kcnab1/Mrtfb	20
Pro_only_D2-biased	Pro_only	D2-biased	GO:0046849	bone remodeling	10/361	110/17324	0.000100743	0.000100743	0.00514404	Gja1/Tfrc/Mepe/Gsk3b/Ptprv/S1pr1/Fgfr3/Csf1r/Tns3/Ptk2b	10
Pro_only_D2-biased	Pro_only	D2-biased	GO:0060537	muscle tissue development	24/361	493/17324	0.000112049	0.000112049	0.0056346	Gja1/Pkd2/Gsk3b/Pmp22/Cntnap2/Itga7/Smad3/Tenm4/Megf10/S1pr1/Nr3c1/Cyp26b1/Csf1r/Apc/Myh6/Fhod3/Mef2d/Jarid2/Tcf7l2/Eng/Ddx17/Ncor1/Kcnab1/Mrtfb	24
Pro_only_D2-biased	Pro_only	D2-biased	GO:0021700	developmental maturation	20/361	374/17324	0.000121042	0.000121042	0.00599602	Gja1/Fam20c/Gsk3b/Pmp22/Kcnq3/Cd44/Cntnap2/Slc24a4/S1pr1/Ret/Fgfr3/Lgi4/Epas1/Dlg2/Zar1/Ptk2b/Plxnb1/Unc13c/Myo5a/Scarf1	20
Pro_only_D2-biased	Pro_only	D2-biased	GO:0106027	neuron projection organization	10/361	114/17324	0.00013585	0.00013585	0.0066306	Kalrn/Gsk3b/Arhgap44/Cntnap2/Ppp1r9a/Map1a/Lzts3/Afdn/Arhgap33/Tanc1	10
Pro_only_D2-biased	Pro_only	D2-biased	GO:0097553	calcium ion transmembrane import into cytosol	13/361	186/17324	0.000146809	0.000146809	0.0070616	Pkd2/Cacna1e/Pawr/Slc24a4/Cacna1c/Ank2/Ptpn6/Trpc3/Ptk2b/Plcb4/Lime1/Tpcn1/Cacna1i	13
Pro_only_D2-biased	Pro_only	D2-biased	GO:0070588	calcium ion transmembrane transport	18/361	324/17324	0.000164472	0.000164472	0.00747771	Atp2a2/Pkd2/Cacna1e/Cacng5/Itgav/Pawr/Slc24a4/Cacna1c/Ank2/Ptpn6/Cacna2d2/Trpc3/Ptk2b/Plcb4/Lime1/Trpm7/Tpcn1/Cacna1i	18
Pro_only_D2-biased	Pro_only	D2-biased	GO:0030336	negative regulation of cell migration	17/361	296/17324	0.000167875	0.000167875	0.0075293	Gja1/Stard13/Adarb1/Limch1/Gsk3b/Ptk2/Krit1/Mctp1/Tcaf1/Ripor2/Afdn/Osbpl8/Robo1/Cldn5/Eng/Arhgap4/Spred1	17
Pro_only_D2-biased	Pro_only	D2-biased	GO:0061744	motor behavior	5/361	26/17324	0.000175272	0.000175272	0.0076542	Adarb1/Pmp22/Kcnq3/Cntnap2/Nr3c1	5
Pro_only_D2-biased	Pro_only	D2-biased	GO:0099003	vesicle-mediated transport in synapse	16/361	273/17324	0.000206539	0.000206539	0.00840678	Cplx2/Atp2a2/Hip1/Rapgef4/Mapk10/Cacna1e/Syt2/Syt1/Trim9/Slc17a8/Cadps2/Bsn/Bltp1/Itsn2/Snap23/Unc13c	16
Pro_only_D2-biased	Pro_only	D2-biased	GO:1901653	cellular response to peptide	23/361	482/17324	0.000207703	0.000207703	0.00840678	Gja1/Gsk3b/Nap1l1/Crhr1/Cacna1c/Ptk2/Sesn3/Phip/Ass1/Raf1/Prkcz/Grm5/Pip4k2a/Ucp2/Ahcyl1/Pik3r1/Scnn1a/Arhgef2/Apc/Osbpl8/Pid1/Myo5a/Jak2	23
Pro_only_D2-biased	Pro_only	D2-biased	GO:0071229	cellular response to acid chemical	10/361	122/17324	0.000237565	0.000237565	0.00938648	Col6a1/Pkd2/Dync1h1/Rragd/Sesn3/Nsmf/Ass1/Ntrk2/Sipa1/Myh6	10
Pro_only_D2-biased	Pro_only	D2-biased	GO:0021987	cerebral cortex development	12/361	171/17324	0.000252719	0.000252719	0.00986778	Gsk3b/Rtn4/Cntnap2/Cacna1c/Btbd3/Pals1/Sun2/Cep120/Ntrk2/Afdn/Robo1/Ptprs	12
Pro_only_D2-biased	Pro_only	D2-biased	GO:0017157	regulation of exocytosis	14/361	226/17324	0.000291014	0.000291014	0.0109757	Atp2a2/Rapgef4/Cacna1e/Syt2/Crhr1/Syt1/Trim9/Rab15/Cadps2/Pld2/Stxbp3/Snap23/Myo5a/Cacna1i	14
Pro_only_D2-biased	Pro_only	D2-biased	GO:0030500	regulation of bone mineralization	8/361	82/17324	0.000306329	0.000306329	0.0111724	Gja1/Fam20c/Mepe/Smad3/S1pr1/Fgfr3/Csf1r/Ptk2b	8
Pro_only_D2-biased	Pro_only	D2-biased	GO:0043266	regulation of potassium ion transport	8/361	84/17324	0.000361439	0.000361439	0.0122408	Ank2/Atp1b3/Rgs7/Ptk2b/Kcnip4/Plcb4/Kcng1/Kcnab1	8
Pro_only_D2-biased	Pro_only	D2-biased	GO:0042886	amide transport	21/361	439/17324	0.000376975	0.000376975	0.0125116	Gja1/Rapgef4/Kalrn/Cacna1e/Crhr1/Slc1a2/Cacna1c/Slc17a8/Raf1/Rasl10b/Nr3c1/Ucp2/Ntrk2/Stxbp3/Ildr2/Tcf7l2/Chrm3/Chga/Myo5a/Jak2/Kcnj10	21
Pro_only_D2-biased	Pro_only	D2-biased	GO:0097191	extrinsic apoptotic signaling pathway	14/361	234/17324	0.000413849	0.000413849	0.0131384	Gsk3b/Itgav/Kitlg/Smad3/Phip/Raf1/Cyld/Ret/Fgfr3/Pik3r1/Arhgef2/Bag3/Tcf7l2/Jak2	14
Pro_only_D2-biased	Pro_only	D2-biased	GO:0120032	regulation of plasma membrane bounded cell projection assembly	13/361	208/17324	0.000436846	0.000436846	0.013678	Gsk3b/Arhgap44/Cdkl5/Cobl/Ppp1r9a/Cyld/Anln/Cep120/Ripor2/Pik3r1/Apc/Myo3b/Daam2	13
Pro_only_D2-biased	Pro_only	D2-biased	GO:0009416	response to light stimulus	18/361	352/17324	0.000448716	0.000448716	0.0139184	Mapk10/Cacna1e/Crhr1/Slc1a2/Cntnap2/Slc24a4/Cacna1c/Mat2a/Hyal1/Atxn1/Ntrk2/Pik3r1/Tanc1/Plcb4/Pias1/Gnb5/Tafa2/Kcnj10	18
Pro_only_D2-biased	Pro_only	D2-biased	GO:0008344	adult locomotory behavior	9/361	109/17324	0.000458179	0.000458179	0.0140803	Kalrn/Pmp22/Prex2/Cacna1c/Zic1/Atxn1/Lgi4/Shank2/Kcnj10	9
Pro_only_D2-biased	Pro_only	D2-biased	GO:0099010	modification of postsynaptic structure	5/361	33/17324	0.000561119	0.000561119	0.0158566	Kalrn/Gsk3b/Arhgap44/Ptk2/Filip1	5
Pro_only_D2-biased	Pro_only	D2-biased	GO:0043087	regulation of GTPase activity	10/361	137/17324	0.000600631	0.000600631	0.0166122	Rapgef4/Rab3gap2/Prex2/Rapgef6/Pbxip1/Sipa1/Rgs7/Plxnb1/Tbc1d16/Tbc1d8b	10
Pro_only_D2-biased	Pro_only	D2-biased	GO:0032970	regulation of actin filament-based process	19/361	393/17324	0.000624138	0.000624138	0.0170176	Gja1/Cit/Atp2a2/Specc1l/Limch1/Arhgap44/Cacna1c/Smad3/Ppp1r9a/Ank2/Arhgef10/S1pr1/Sptan1/Csf1r/Pik3r1/Fhod3/Ptk2b/Myo3b/Daam2	19
Pro_only_D2-biased	Pro_only	D2-biased	GO:1902115	regulation of organelle assembly	13/361	220/17324	0.00074045	0.00074045	0.0193855	Rab3gap2/Gsk3b/Cdkl5/Dync1h1/Cep295/Cyld/Pip4k2a/Cep120/Ripor2/Arhgef2/Ptk2b/Lrrtm2/Ptprs	13
Pro_only_D2-biased	Pro_only	D2-biased	GO:0007026	negative regulation of microtubule depolymerization	5/361	35/17324	0.000741788	0.000741788	0.0193855	Specc1l/Camsap2/Map1a/Arhgef2/Apc	5
Pro_only_D2-biased	Pro_only	D2-biased	GO:0035265	organ growth	13/361	223/17324	0.000839364	0.000839364	0.0215954	Gja1/Gsk3b/Cacna1c/Ptk2/Tenm4/S1pr1/Nr3c1/Cacna2d2/Csf1r/Apc/Myh6/Jarid2/Tcf7l2	13
Pro_only_D2-biased	Pro_only	D2-biased	GO:0033002	muscle cell proliferation	15/361	281/17324	0.000855449	0.000855449	0.0218278	Gja1/Flt1/Kalrn/Gsk3b/Ptk2/Tenm4/Megf10/S1pr1/Csf1r/Pik3r1/Apc/Mef2d/Jarid2/Tcf7l2/Jak2	15
Pro_only_D2-biased	Pro_only	D2-biased	GO:0001101	response to acid chemical	13/361	224/17324	0.000874706	0.000874706	0.0218278	Col6a1/Pkd2/Gsk3b/Slc1a2/Dync1h1/Rragd/Sesn3/Nsmf/Ass1/Ntrk2/Pik3r1/Sipa1/Myh6	13
Pro_only_D2-biased	Pro_only	D2-biased	GO:0001666	response to hypoxia	21/361	470/17324	0.000908794	0.000908794	0.0225093	Flt1/Pdk1/Tfrc/Rtn4/Crhr1/Angptl4/Kdm3a/Smad3/Raf1/Ucp2/Csf1r/Pld2/Plekhn1/Epas1/Ptk2b/Robo1/COX2/ND1/ND2/COX1/Eng	21
Pro_only_D2-biased	Pro_only	D2-biased	GO:0040013	negative regulation of locomotion	17/361	345/17324	0.000967377	0.000967377	0.0232113	Gja1/Stard13/Adarb1/Limch1/Gsk3b/Ptk2/Krit1/Mctp1/Tcaf1/Ripor2/Afdn/Osbpl8/Robo1/Cldn5/Eng/Arhgap4/Spred1	17

## Sheet: GO.CC
Cluster	Comparison	Direction	ID	Description	GeneRatio	BgRatio	pvalue	p.adjust	qvalue	geneID	Count
Di_only_D1-biased	Di_only	D1-biased	GO:0098984	neuron to neuron synapse	26/294	457/17740	4.89593e-08	4.89593e-08	1.63885e-05	Grik1/Nectin3/Nrcam/Samd14/Adcy8/Plxnc1/Cast/Tmem108/Ephb2/Cdh2/Bace1/Grk2/Syt9/Camk1/Zdhhc2/Sema3a/Dagla/Nlgn1/Ablim1/Chrm2/Shisa8/Dnajc6/Grid1/Fam81a/Grk3/Adcy1	26
Di_only_D1-biased	Di_only	D1-biased	GO:0099572	postsynaptic specialization	22/294	444/17740	5.27195e-06	5.27195e-06	0.000588239	Grik1/Nectin3/Nrcam/Samd14/Adcy8/Cast/Gabra5/Tmem108/Chrna3/Cdh2/Grk2/Camk1/Zdhhc2/Dagla/Nlgn1/Ablim1/Shisa8/Dnajc6/Grid1/Fam81a/Grk3/Adcy1	22
Di_only_D1-biased	Di_only	D1-biased	GO:0045211	postsynaptic membrane	18/294	340/17740	1.59832e-05	1.59832e-05	0.00107003	Grik1/Comt/Nectin3/Gabrg1/Nrcam/Nrp1/Gabra5/Ephb2/Chrna3/Cdh2/Fxyd6/Cspg5/Dagla/Nlgn1/Chrm2/Shisa8/Grid1/Adcy1	18
Di_only_D1-biased	Di_only	D1-biased	GO:0042734	presynaptic membrane	13/294	246/17740	0.000246006	0.000246006	0.0137245	Grik1/Adcy8/Scn2a/Gabra5/Rims4/Rims3/Ephb2/Apba1/Cdh2/Fxyd6/Dnm1/Chrm2/Dnajc6	13
Di_only_D2-biased	Di_only	D2-biased	GO:0043292	contractile fiber	12/258	243/17740	0.000239956	0.000239956	0.0686397	Fbxo32/Sync/Ky/Ppp3ca/Cald1/Pdlim7/Lmod3/Dmd/Actn1/Myh11/Acta2/Myh2	12
Pro_only_D1-biased	Pro_only	D1-biased	GO:0016234	inclusion body	7/254	78/17740	0.000126284	0.000126284	0.0228881	Psap/Cabin1/Snca/Klhl14/Ubqln1/Stub1/Hsp90ab1	7
Pro_only_D1-biased	Pro_only	D1-biased	GO:0101031	protein folding chaperone complex	5/254	35/17740	0.00013218	0.00013218	0.0228881	Tcp1/Cct7/Stub1/Hsp90ab1/Cct2	5
Pro_only_D1-biased	Pro_only	D1-biased	GO:0005832	chaperonin-containing T-complex	3/254	10/17740	0.00032313	0.00032313	0.0373016	Tcp1/Cct7/Cct2	3
Pro_only_D1-biased	Pro_only	D1-biased	GO:0002199	zona pellucida receptor complex	3/254	13/17740	0.000745994	0.000745994	0.0645873	Tcp1/Cct7/Cct2	3
Pro_only_D2-biased	Pro_only	D2-biased	GO:0098984	neuron to neuron synapse	37/367	457/17740	1.38051e-12	1.38051e-12	2.57824e-10	Rapgef4/Kalrn/Mapk10/Gsk3b/Cacng5/Arhgap44/Cdkl5/Rtn4/Grm3/Syt1/Cntnap2/Cacna1c/Arhgap32/Nsmf/Ppp1r9a/Ank2/Nr3c1/Map1a/Prkcz/Grm5/Plppr4/C1ql3/Ntrk2/Arhgef2/Lzts3/Lrrtm4/Dlg2/Tanc1/Ptk2b/Bsn/Plcb4/Insyn2a/Clstn2/Lrrtm2/Ptprs/Chrm3/Shank2	37
Pro_only_D2-biased	Pro_only	D2-biased	GO:0014069	postsynaptic density	34/367	396/17740	2.303e-12	2.303e-12	2.57824e-10	Rapgef4/Kalrn/Mapk10/Gsk3b/Cacng5/Arhgap44/Cdkl5/Rtn4/Grm3/Cacna1c/Arhgap32/Nsmf/Ppp1r9a/Ank2/Nr3c1/Map1a/Prkcz/Grm5/Plppr4/Ntrk2/Arhgef2/Lzts3/Lrrtm4/Dlg2/Tanc1/Ptk2b/Bsn/Plcb4/Insyn2a/Clstn2/Lrrtm2/Ptprs/Chrm3/Shank2	34
Pro_only_D2-biased	Pro_only	D2-biased	GO:0044304	main axon	12/367	89/17740	2.9132e-07	2.9132e-07	1.90125e-05	Kcnq3/Slc1a2/Cntnap2/Map1a/Sptan1/Ermn/Dlg2/Robo1/Cldn5/Ache/Kcnab1/Trpm7	12
Pro_only_D2-biased	Pro_only	D2-biased	GO:0005938	cell cortex	23/367	327/17740	3.58506e-07	3.58506e-07	1.94977e-05	Fry/Pkd2/Fryl/Cobl/Dync1h1/Ptk2/Arhgap32/Nsmf/Ppp1r9a/Anln/Sptan1/Prkcz/Scnn1a/Apc/Ermn/Pard3b/Arhgap33/Osbpl8/Ptk2b/Rai14/Bsn/Cldn5/Unc13c	23
Pro_only_D2-biased	Pro_only	D2-biased	GO:0031252	cell leading edge	27/367	442/17740	5.75085e-07	5.75085e-07	2.44793e-05	Cit/Pkd2/Arhgap44/Cdkl5/Cobl/Itgav/Kitlg/Slc1a2/Cd44/Cntnap2/Ptk2/Ppp1r9a/Cdc42bpb/Prkcz/Tln2/Ripor2/Pld2/Arhgef2/Apc/Ptk2b/Mcf2l/Unc5c/Robo1/Ache/Parvb/Trpm7/Myo5a	27
Pro_only_D2-biased	Pro_only	D2-biased	GO:0060076	excitatory synapse	12/367	95/17740	6.00139e-07	6.00139e-07	2.44793e-05	Rapgef4/Syt1/Cntnap2/Slc17a8/Cadps2/Ntrk2/Elfn1/Afdn/Bsn/Plcb4/Lrrtm2/Unc13c	12
Pro_only_D2-biased	Pro_only	D2-biased	GO:0030427	site of polarized growth	18/367	236/17740	2.17942e-06	2.17942e-06	7.90199e-05	Fry/Rapgef4/Fryl/Gsk3b/Cdkl5/Cobl/Rtn4/Copa/Ppp1r9a/Crtac1/Ntrk2/Apc/Ptk2b/Unc5c/Ptprs/Shank2/Arhgap4/Basp1	18
Pro_only_D2-biased	Pro_only	D2-biased	GO:1990351	transporter complex	24/367	406/17740	4.34817e-06	4.34817e-06	0.000138737	Atp2a2/Pkd2/Cacna1e/Cacng5/Kcnq3/Cntnap2/Cacna1c/Slc17a8/Atp1b3/Cacna2d2/Trpc3/Scnn1a/Lrrtm4/Ptk2b/Unc80/ND1/ND2/Kcnip4/COX1/Kcng1/Atp10a/Kcnab1/Scn3b/Cacna1i	24
Pro_only_D2-biased	Pro_only	D2-biased	GO:1902495	transmembrane transporter complex	23/367	382/17740	5.10196e-06	5.10196e-06	0.000138737	Atp2a2/Pkd2/Cacna1e/Cacng5/Kcnq3/Cntnap2/Cacna1c/Slc17a8/Atp1b3/Cacna2d2/Trpc3/Scnn1a/Lrrtm4/Ptk2b/Unc80/ND1/ND2/Kcnip4/COX1/Kcng1/Kcnab1/Scn3b/Cacna1i	23
Pro_only_D2-biased	Pro_only	D2-biased	GO:0015629	actin cytoskeleton	26/367	486/17740	1.04075e-05	1.04075e-05	0.00026124	Flt1/Cit/Specc1l/Limch1/Specc1/Cobl/Pawr/Ptk2/Arhgap21/Arhgap32/Ppp1r9a/Cdc42bpb/Filip1/Anln/Sptan1/Prkcz/Scnn1a/Arhgef2/Arhgap33/Tns3/Myh6/Fhod3/Myo3b/Cldn5/Parvb/Myo5a	26
Pro_only_D2-biased	Pro_only	D2-biased	GO:0043204	perikaryon	15/367	200/17740	1.87164e-05	1.87164e-05	0.000436246	Cplx2/Mapk10/Cacna1e/Cacna1c/Slc17a8/Pals1/Nsmf/Ass1/Pde10a/Csf1r/Ntrk2/Dlg2/Klhl24/Ptprs/Kcnab1	15
Pro_only_D2-biased	Pro_only	D2-biased	GO:0045211	postsynaptic membrane	20/367	340/17740	2.94657e-05	2.94657e-05	0.000593814	Hip1/Cacna1e/Cacng5/Rtn4/Grm3/Cacna1c/Cadps2/Grm5/Plppr4/Ntrk2/Lrrtm4/Rgs7/Dlg2/Clstn2/Lrrtm2/Ptprs/Chrm3/Shank2/Ache/Kctd16	20
Pro_only_D2-biased	Pro_only	D2-biased	GO:0044309	neuron spine	16/367	235/17740	3.27556e-05	3.27556e-05	0.000593814	Rapgef4/Gsk3b/Arhgap44/Slc1a2/Grm3/Cntnap2/Ptk2/Nsmf/Ppp1r9a/Nr3c1/Grm5/Ntrk2/Lzts3/Arhgap33/Ptk2b/Shank2	16
Pro_only_D2-biased	Pro_only	D2-biased	GO:0097449	astrocyte projection	5/367	23/17740	9.12657e-05	9.12657e-05	0.00141816	Slc1a2/Grm3/Slc17a8/Grm5/Kcnj10	5
Pro_only_D2-biased	Pro_only	D2-biased	GO:0043197	dendritic spine	15/367	231/17740	9.81958e-05	9.81958e-05	0.00145649	Rapgef4/Gsk3b/Arhgap44/Slc1a2/Grm3/Ptk2/Nsmf/Ppp1r9a/Nr3c1/Grm5/Ntrk2/Lzts3/Arhgap33/Ptk2b/Shank2	15
Pro_only_D2-biased	Pro_only	D2-biased	GO:0042734	presynaptic membrane	15/367	246/17740	0.00019646	0.00019646	0.00278731	Hip1/Cacna1e/Slc1a2/Grm3/Syt1/Cntnap2/Cacna1c/Cadps2/Gad2/Itsn2/Ptprs/Chrm3/Ache/Unc13c/Kctd16	15
Pro_only_D2-biased	Pro_only	D2-biased	GO:0043235	receptor complex	20/367	395/17740	0.000228138	0.000228138	0.00310188	Flt1/Tfrc/Cacng5/Pmp22/Itgav/Cd44/Itga7/Smad3/Ptpn6/Ret/Fgfr3/Csf1r/Ntrk2/Lrrtm4/Ptk2b/Plxnb1/Lime1/Eng/Jak2/Kctd16	20
Pro_only_D2-biased	Pro_only	D2-biased	GO:0030027	lamellipodium	13/367	197/17740	0.00024186	0.00024186	0.00315692	Pkd2/Itgav/Kitlg/Cd44/Ptk2/Ppp1r9a/Cdc42bpb/Pld2/Apc/Ptk2b/Mcf2l/Unc5c/Parvb	13
Pro_only_D2-biased	Pro_only	D2-biased	GO:0044306	neuron projection terminus	15/367	253/17740	0.000265994	0.000265994	0.00333839	Cplx2/Rapgef4/Syt2/Slc1a2/Syt1/Cacna1c/Slc17a8/Ntrk2/Apc/Tanc1/Bsn/Chrm3/Snap23/Ache/Unc13c	15
Pro_only_D2-biased	Pro_only	D2-biased	GO:0070160	tight junction	10/367	126/17740	0.000291866	0.000291866	0.00352743	Gja1/Pmp22/Pals1/Prkcz/Magi3/Arhgef2/Apc/Afdn/Ildr2/Cldn5	10
Pro_only_D2-biased	Pro_only	D2-biased	GO:0097440	apical dendrite	5/367	30/17740	0.000343184	0.000343184	0.00381206	Slc17a8/Nsmf/Ptpn6/Ptk2b/Rgs12	5
Pro_only_D2-biased	Pro_only	D2-biased	GO:0030672	synaptic vesicle membrane	11/367	157/17740	0.00043354	0.00043354	0.00442096	Syt2/Syt1/Slc17a8/Mctp1/Gad2/Apc/Dlg2/Bsn/Ptprs/Unc13c/Trpm7	11
Pro_only_D2-biased	Pro_only	D2-biased	GO:0099501	exocytic vesicle membrane	11/367	157/17740	0.00043354	0.00043354	0.00442096	Syt2/Syt1/Slc17a8/Mctp1/Gad2/Apc/Dlg2/Bsn/Ptprs/Unc13c/Trpm7	11
Pro_only_D2-biased	Pro_only	D2-biased	GO:0030175	filopodium	9/367	110/17740	0.000465706	0.000465706	0.00460507	Itgav/Kitlg/Dync1h1/Ppp1r9a/Ripor2/Ermn/Unc5c/Myo3b/Myo5a	9
Pro_only_D2-biased	Pro_only	D2-biased	GO:0001750	photoreceptor outer segment	8/367	89/17740	0.000510825	0.000510825	0.00490266	Rapgef4/Slc24a4/Map1a/Pip4k2a/Myo3b/Gnb5/Shank2/Myo5a	8
Pro_only_D2-biased	Pro_only	D2-biased	GO:0098685	Schaffer collateral - CA1 synapse	10/367	139/17740	0.000637218	0.000637218	0.00577595	Hip1/Gsk3b/Prkcz/Grm5/Akap12/Ptk2b/Bsn/Lrrtm2/Ptprs/Myo5a	10
Pro_only_D2-biased	Pro_only	D2-biased	GO:0043209	myelin sheath	6/367	54/17740	0.000841219	0.000841219	0.00703854	Gjc3/Pmp22/Pals1/Prkcz/Ermn/Cldn5	6
Pro_only_D2-biased	Pro_only	D2-biased	GO:0033010	paranodal junction	3/367	10/17740	0.000945849	0.000945849	0.00763313	Cntnap2/Ank2/Sptan1	3
Pro_only_D2-biased	Pro_only	D2-biased	GO:0030673	axolemma	4/367	22/17740	0.000981213	0.000981213	0.00763313	Slc1a2/Cntnap2/Robo1/Ache	4
Pro_only_D2-biased	Pro_only	D2-biased	GO:0043296	apical junction complex	10/367	147/17740	0.000982458	0.000982458	0.00763313	Pmp22/Pals1/Prkcz/Magi3/Arhgef2/Apc/Afdn/Pard3b/Ildr2/Cldn5	10

## Sheet: GO.MF
Cluster	Comparison	Direction	ID	Description	GeneRatio	BgRatio	pvalue	p.adjust	qvalue	geneID	Count
Di_only_D2-biased	Di_only	D2-biased	GO:0003779	actin binding	25/251	415/16055	8.60422e-09	8.60422e-09	4.68251e-06	Coro7/Itprid2/Panx1/Cald1/Itgb1/Myo6/Cap1/Pdlim7/Dbn1/Phactr1/Mical2/Tagln/Inppl1/Inf2/Actr3b/Lmod3/Fam107a/Dmd/Abl1/Wasf1/Fmnl2/Actn1/Myh11/Phactr3/Myh2	25
Di_only_D2-biased	Di_only	D2-biased	GO:0005178	integrin binding	9/251	147/16055	0.000511272	0.000511272	0.0927465	Col3a1/Itgb1/Ccn1/Mfge8/Vwf/Igf2/Dab2/Dmd/Actn1	9
Pro_only_D1-biased	Pro_only	D1-biased	GO:0032561	guanyl ribonucleotide binding	16/231	378/16055	0.000120769	0.000120769	0.0246072	Ran/Rnf112/Tuba4a/Fkbp4/Rab3b/Rab7a/Tufm/Rab3a/Hsp90ab1/Gfm2/Rerg/Tubb4a/Drg2/Prps1/Ppa1/Irgq	16
Pro_only_D1-biased	Pro_only	D1-biased	GO:0030291	protein serine/threonine kinase inhibitor activity	5/231	36/16055	0.000154697	0.000154697	0.0246072	Deptor/Pkig/Casp3/Akt1/Prkar1a	5
Pro_only_D1-biased	Pro_only	D1-biased	GO:0005525	GTP binding	15/231	355/16055	0.00020066	0.00020066	0.0246072	Ran/Rnf112/Tuba4a/Fkbp4/Rab3b/Rab7a/Tufm/Rab3a/Hsp90ab1/Gfm2/Rerg/Tubb4a/Drg2/Ppa1/Irgq	15
Pro_only_D1-biased	Pro_only	D1-biased	GO:0000287	magnesium ion binding	11/231	222/16055	0.00038042	0.00038042	0.0373212	Ran/Bpnt1/MAST1/Idh3b/Snca/Pink1/Sucla2/Ilvbl/LOC100362738/Prps1/Ppa1	11
Pro_only_D2-biased	Pro_only	D2-biased	GO:0030695	GTPase regulator activity	30/329	431/16055	5.38983e-09	5.38983e-09	1.58574e-06	Stard13/Rapgef4/Kalrn/Rab3gap2/Arhgap44/Prex2/Arhgap21/Arhgap32/Elmod1/Rapgef6/Arhgef10/Arhgap10/Arhgef3/Arhgef2/Sipa1/Rgs7/Eef1b2/Arhgap33/Arhgap20/Tns3/Mcf2l/Rgs12/Itsn2/Gnb5/Tbc1d16/Tbc1d8b/Fgd6/Arap2/Arhgap4/Asap2	30
Pro_only_D2-biased	Pro_only	D2-biased	GO:0060589	nucleoside-triphosphatase regulator activity	30/329	431/16055	5.38983e-09	5.38983e-09	1.58574e-06	Stard13/Rapgef4/Kalrn/Rab3gap2/Arhgap44/Prex2/Arhgap21/Arhgap32/Elmod1/Rapgef6/Arhgef10/Arhgap10/Arhgef3/Arhgef2/Sipa1/Rgs7/Eef1b2/Arhgap33/Arhgap20/Tns3/Mcf2l/Rgs12/Itsn2/Gnb5/Tbc1d16/Tbc1d8b/Fgd6/Arap2/Arhgap4/Asap2	30
Pro_only_D2-biased	Pro_only	D2-biased	GO:0005244	voltage-gated monoatomic ion channel activity	16/329	194/16055	2.53903e-06	2.53903e-06	0.000298803	Pkd2/Cacna1e/Cacng5/Itgav/Kcnq3/Cacna1c/Kcnk9/Cacna2d2/Ptk2b/Kcnip4/Kcng1/Kcnab1/Scn3b/Tpcn1/Cacna1i/Kcnj10	16
Pro_only_D2-biased	Pro_only	D2-biased	GO:0022832	voltage-gated channel activity	16/329	194/16055	2.53903e-06	2.53903e-06	0.000298803	Pkd2/Cacna1e/Cacng5/Itgav/Kcnq3/Cacna1c/Kcnk9/Cacna2d2/Ptk2b/Kcnip4/Kcng1/Kcnab1/Scn3b/Tpcn1/Cacna1i/Kcnj10	16
Pro_only_D2-biased	Pro_only	D2-biased	GO:0017075	syntaxin-1 binding	6/329	22/16055	4.00125e-06	4.00125e-06	0.000392403	Cplx2/Syt1/Stxbp3/Snap23/Unc13c/Myo5a	6
Pro_only_D2-biased	Pro_only	D2-biased	GO:0003779	actin binding	22/329	415/16055	4.8439e-05	4.8439e-05	0.00180005	Hip1/Limch1/Cobl/Pawr/Ptk2/Ppp1r9a/Map1a/Anln/Sptan1/Tln2/Scnn1a/Ermn/Afdn/Myh6/Fhod3/Rai14/Myo3b/Daam2/Parvb/Trpm7/Myo5a/Mrtfb	22
Pro_only_D2-biased	Pro_only	D2-biased	GO:0005516	calmodulin binding	13/329	180/16055	8.84916e-05	8.84916e-05	0.00271583	Kcnq3/Syt1/Slc24a4/Cacna1c/Camsap2/Sptan1/Grm5/Pik3r1/Akap12/Myh6/Unc13c/Myo5a/Basp1	13
Pro_only_D2-biased	Pro_only	D2-biased	GO:0008047	enzyme activator activity	24/329	500/16055	0.000105053	0.000105053	0.00294359	Stard13/Rab3gap2/Arhgap44/Azin1/Prex2/Arhgap21/Arhgap32/Elmod1/Raf1/Arhgap10/Btrc/Pik3r1/Sipa1/Rgs7/Arhgap33/Arhgap20/Rgs12/Gnb5/Tbc1d16/Tbc1d8b/Arap2/Arhgap4/Asap2/Dpm2	24
Pro_only_D2-biased	Pro_only	D2-biased	GO:0004713	protein tyrosine kinase activity	10/329	126/16055	0.0002686	0.0002686	0.00687175	Flt1/Ptk2/Wee1/Ret/Fgfr3/Csf1r/Ttbk1/Ntrk2/Ptk2b/Jak2	10
Pro_only_D2-biased	Pro_only	D2-biased	GO:0044325	transmembrane transporter binding	11/329	162/16055	0.000517836	0.000517836	0.0122183	Atp2a2/Pkd2/Kcnq3/Cntnap2/Cacna1c/Ppp1r9a/Ank2/Tcaf1/Herpud1/Kcnab1/Scn3b	11
Pro_only_D2-biased	Pro_only	D2-biased	GO:0015453	oxidoreduction-driven active transmembrane transporter activity	5/329	33/16055	0.000519116	0.000519116	0.0122183	COX2/ND1/COX3/ND2/COX1	5
Pro_only_D2-biased	Pro_only	D2-biased	GO:0016675	oxidoreductase activity, acting on a heme group of donors	3/329	10/16055	0.000919447	0.000919447	0.0200378	COX2/COX3/COX1	3

## Sheet: Fig5_KEGG_between_Pro_only_Di_o
Cluster	Comparison	Direction	category	subcategory	ID	Description	GeneRatio	BgRatio	pvalue	p.adjust	qvalue	geneID	Count
Di_only_D1-biased	Di_only	D1-biased	Organismal Systems	Development and regeneration	rno04360	Axon guidance	11/140	178/8924	0.000106	0.000106	0.0142061	Plxnc1/Dpysl2/Nrp1/Trpc4/Ephb2/Rgma/Sema3a/Enah/Cfl2/Ablim1/Pard6g	11
Di_only_D1-biased	Di_only	D1-biased	Organismal Systems	Nervous system	rno04723	Retrograde endocannabinoid signaling	10/140	151/8924	0.000125	0.000125	0.0142061	Daglb/Gabrg1/Mapk9/Adcy8/Gabra5/Gnb4/Dagla/Faah/Adcy1/Ndufa5	10
Di_only_D1-biased	Di_only	D1-biased	Human Diseases	Substance dependence	rno05032	Morphine addiction	7/140	85/8924	0.000358	0.000358	0.0271614	Gabrg1/Adcy8/Gabra5/Gnb4/Grk2/Grk3/Adcy1	7
Di_only_D2-biased	Di_only	D2-biased	Organismal Systems	Environmental adaptation	rno04710	Circadian rhythm	5/137	34/8924	0.000154	0.000154	0.0205235	Cry1/Per1/Nr1d1/Npas2/Dbp	5
Di_only_D2-biased	Di_only	D2-biased	NA	NA	rno04820	Cytoskeleton in muscle cells	12/137	227/8924	0.000185	0.000185	0.0205235	Col3a1/Col1a1/Itgb1/Pdlim7/Vim/Col4a5/Mybpc2/Inf2/Lmod3/Fmnl2/Myh11/Myh2	12
Di_only_D2-biased	Di_only	D2-biased	Cellular Processes	Transport and catabolism	rno04148	Efferocytosis	9/137	159/8924	0.00074	0.00074	0.0547636	Tmem30b/Panx1/Dusp5/Cpt1a/Ano5/Mfge8/Atp2a3/Dock1/Cebpb	9
Di_only_D2-biased	Di_only	D2-biased	Human Diseases	Infectious disease: bacterial	rno05100	Bacterial invasion of epithelial cells	6/137	76/8924	0.00106283	0.00106283	0.0590149	Itgb1/Pik3cd/Septin2/Dock1/Actr3b/Wasf1	6
Di_only_D2-biased	Di_only	D2-biased	Human Diseases	Infectious disease: viral	rno05165	Human papillomavirus infection	13/137	331/8924	0.0016834	0.0016834	0.0747782	Col1a1/Notch3/Ccne2/Tp53/Itgb1/Ppp2r2a/Pik3cd/Col4a5/Notch1/Vwf/Ifnar2/Ccnd3/Hey1	13
Pro_only_D1-biased	Pro_only	D1-biased	Human Diseases	Neurodegenerative disease	rno05012	Parkinson disease	15/135	277/8924	1.78e-05	1.78e-05	0.00424164	Sdhc/Tuba4a/Psmd6/Ndufa12/Snca/Camk2g/Casp3/Klc1/Psmd1/Park7/Klc2/Uqcrc2/Tubb4a/Ubc/Ndufa10l1	15
Pro_only_D1-biased	Pro_only	D1-biased	Human Diseases	Neurodegenerative disease	rno05016	Huntington disease	14/135	319/8924	0.000321	0.000321	0.0224555	Sdhc/Tuba4a/Plcb1/Psmd6/Ndufa12/Gpx8/Casp3/Klc1/Clta/Psmd1/Klc2/Uqcrc2/Tubb4a/Ndufa10l1	14
Pro_only_D1-biased	Pro_only	D1-biased	Human Diseases	Neurodegenerative disease	rno05022	Pathways of neurodegeneration - multiple diseases	18/135	483/8924	0.000337	0.000337	0.0224555	Sdhc/Tuba4a/Plcb1/Vapb/Psmd6/Ndufa12/Snca/Camk2g/Gpx8/Casp3/Klc1/Psmd1/Park7/Klc2/Uqcrc2/Tubb4a/Ubc/Ndufa10l1	18
Pro_only_D1-biased	Pro_only	D1-biased	Metabolism	Energy metabolism	rno00920	Sulfur metabolism	3/135	2025-10-24	0.000376	0.000376	0.0224555	Bpnt1/Suox/Papss1	3
Pro_only_D1-biased	Pro_only	D1-biased	Human Diseases	Neurodegenerative disease	rno05014	Amyotrophic lateral sclerosis	15/135	374/8924	0.00051	0.00051	0.0243494	Sdhc/Tuba4a/Vapb/Psmd6/Anxa7/Ndufa12/Gpx8/Casp3/Klc1/Psmd1/Ubqln1/Klc2/Uqcrc2/Tubb4a/Ndufa10l1	15
Pro_only_D1-biased	Pro_only	D1-biased	Human Diseases	Neurodegenerative disease	rno05010	Alzheimer disease	15/135	399/8924	0.000992	0.000992	0.0395225	Sdhc/Tuba4a/Plcb1/Psmd6/Ndufa12/Snca/Casp3/Klc1/Irs1/Psmd1/Klc2/Akt1/Uqcrc2/Tubb4a/Ndufa10l1	15
Pro_only_D1-biased	Pro_only	D1-biased	Metabolism	Global and overview maps	rno01200	Carbon metabolism	7/135	122/8924	0.00245442	0.00245442	0.0837825	Sdhc/Idh3b/Sucla2/LOC100362738/Aldoa/Pgk1/Prps1	7
Pro_only_D2-biased	Pro_only	D2-biased	Environmental Information Processing	Signal transduction	rno04015	Rap1 signaling pathway	16/176	208/8924	3.19e-06	3.19e-06	0.000585	Flt1/Rapgef4/Kitlg/Krit1/Rapgef6/Raf1/Prkcz/Prkd2/Fgfr3/Tln2/Csf1r/Pik3r1/Magi3/Sipa1/Afdn/Plcb4	16
Pro_only_D2-biased	Pro_only	D2-biased	Cellular Processes	Cellular community - eukaryotes	rno04510	Focal adhesion	15/176	197/8924	7.45e-06	7.45e-06	0.000585	Flt1/Col6a1/Mapk10/Gsk3b/Itgav/Itga7/Ptk2/Col9a3/Raf1/Col9a2/Tln2/Pik3r1/Col4a2/Lamb2/Parvb	15
Pro_only_D2-biased	Pro_only	D2-biased	Environmental Information Processing	Signal transduction	rno04151	PI3K-Akt signaling pathway	20/176	334/8924	8.73e-06	8.73e-06	0.000585	Flt1/Col6a1/Gsk3b/Itgav/Kitlg/Itga7/Ptk2/Col9a3/Raf1/Col9a2/Rbl2/Ret/Fgfr3/Csf1r/Ntrk2/Pik3r1/Col4a2/Lamb2/Gnb5/Jak2	20
Pro_only_D2-biased	Pro_only	D2-biased	Environmental Information Processing	Signaling molecules and interaction	rno04512	ECM-receptor interaction	9/176	86/8924	4.59e-05	4.59e-05	0.00202148	Col6a1/Mepe/Itgav/Cd44/Itga7/Col9a3/Col9a2/Col4a2/Lamb2	9
Pro_only_D2-biased	Pro_only	D2-biased	Organismal Systems	Nervous system	rno04724	Glutamatergic synapse	10/176	109/8924	5.45e-05	5.45e-05	0.00202148	Slc1a2/Grm3/Cacna1c/Slc17a8/Grm5/Pld2/Lzts3/Plcb4/Gnb5/Shank2	10
Pro_only_D2-biased	Pro_only	D2-biased	Organismal Systems	Circulatory system	rno04260	Cardiac muscle contraction	9/176	89/8924	6.03e-05	6.03e-05	0.00202148	Atp2a2/Cacng5/Cacna1c/Atp1b3/Cacna2d2/Myh6/COX2/COX3/COX1	9
Pro_only_D2-biased	Pro_only	D2-biased	Human Diseases	Infectious disease: viral	rno05165	Human papillomavirus infection	18/176	331/8924	8.92e-05	8.92e-05	0.00256236	Col6a1/Gsk3b/Itgav/Itga7/Ptk2/Pals1/Col9a3/Raf1/Col9a2/Rbl2/Prkcz/Pik3r1/Apc/Dlg2/Col4a2/Irf3/Lamb2/Tcf7l2	18
Pro_only_D2-biased	Pro_only	D2-biased	Human Diseases	Cardiovascular disease	rno05415	Diabetic cardiomyopathy	14/176	221/8924	0.000115	0.000115	0.00289089	Atp2a2/Mapk10/Gsk3b/Smad3/Gsr/Prkcz/Pik3r1/COX2/ND1/COX3/ND2/Plcb4/ATP8/COX1	14
Pro_only_D2-biased	Pro_only	D2-biased	Organismal Systems	Endocrine system	rno04919	Thyroid hormone signaling pathway	10/176	121/8924	0.000132	0.000132	0.00294693	Atp2a2/Gsk3b/Itgav/Raf1/Rcan2/Atp1b3/Pik3r1/Myh6/Plcb4/Ncor1	10
Pro_only_D2-biased	Pro_only	D2-biased	Human Diseases	Cardiovascular disease	rno05412	Arrhythmogenic right ventricular cardiomyopathy	8/176	85/8924	0.000258	0.000258	0.0051826	Gja1/Atp2a2/Cacng5/Itgav/Cacna1c/Itga7/Cacna2d2/Tcf7l2	8
Pro_only_D2-biased	Pro_only	D2-biased	NA	NA	rno04820	Cytoskeleton in muscle cells	13/176	227/8924	0.000538	0.000538	0.00984028	Col6a1/Itgav/Itga7/Col9a3/Ank2/Atp1b3/Col9a2/Sun2/Sptan1/Tln2/Col4a2/Myh6/Daam2	13
Pro_only_D2-biased	Pro_only	D2-biased	Human Diseases	Neurodegenerative disease	rno05010	Alzheimer disease	18/176	399/8924	0.000869	0.000869	0.0145602	Atp2a2/Mapk10/Gsk3b/Rtn4/Cacna1c/Raf1/Dkk2/Grm5/Pik3r1/Apc/COX2/ND1/COX3/ND2/Plcb4/ATP8/COX1/Chrm3	18
Pro_only_D2-biased	Pro_only	D2-biased	Organismal Systems	Nervous system	rno04725	Cholinergic synapse	8/176	104/8924	0.00100494	0.00100494	0.015542	Kcnq3/Cacna1c/Pik3r1/Plcb4/Gnb5/Chrm3/Ache/Jak2	8
Pro_only_D2-biased	Pro_only	D2-biased	Environmental Information Processing	Signal transduction	rno04020	Calcium signaling pathway	13/176	246/8924	0.00113745	0.00113745	0.0163348	Flt1/Atp2a2/Cacna1e/Cacna1c/Ret/Grm5/Fgfr3/Ntrk2/Ptk2b/Plcb4/Chrm3/Tpcn1/Cacna1i	13
Pro_only_D2-biased	Pro_only	D2-biased	Human Diseases	Cancer: specific types	rno05210	Colorectal cancer	7/176	89/8924	0.00182243	0.00182243	0.0240106	Mapk10/Gsk3b/Smad3/Raf1/Pik3r1/Apc/Tcf7l2	7
Pro_only_D2-biased	Pro_only	D2-biased	Environmental Information Processing	Signal transduction	rno04010	MAPK signaling pathway	14/176	293/8924	0.00193083	0.00193083	0.0240106	Flt1/Mapk10/Cacna1e/Cacng5/Kitlg/Ptpn7/Cacna1c/Raf1/Ret/Cacna2d2/Fgfr3/Csf1r/Ntrk2/Cacna1i	14
Pro_only_D2-biased	Pro_only	D2-biased	Organismal Systems	Endocrine system	rno04935	Growth hormone synthesis, secretion and action	8/176	116/8924	0.00203022	0.00203022	0.0240106	Mapk10/Gsk3b/Cacna1c/Ptk2/Raf1/Pik3r1/Plcb4/Jak2	8
Pro_only_D2-biased	Pro_only	D2-biased	Human Diseases	Endocrine and metabolic disease	rno04930	Type II diabetes mellitus	5/176	48/8924	0.00243033	0.00243033	0.0259163	Mapk10/Cacna1e/Cacna1c/Prkcz/Pik3r1	5
Pro_only_D2-biased	Pro_only	D2-biased	Human Diseases	Cancer: overview	rno05208	Chemical carcinogenesis - reactive oxygen species	12/176	239/8924	0.00269094	0.00269094	0.0259163	Mapk10/Ptk2/Raf1/Prkd2/Pik3r1/Pld2/COX2/ND1/COX3/ND2/ATP8/COX1	12
Pro_only_D2-biased	Pro_only	D2-biased	Environmental Information Processing	Signal transduction	rno04072	Phospholipase D signaling pathway	9/176	149/8924	0.00269948	0.00269948	0.0259163	Rapgef4/Kitlg/Grm3/Raf1/Grm5/Pik3r1/Pld2/Ptk2b/Plcb4	9
Pro_only_D2-biased	Pro_only	D2-biased	Organismal Systems	Development and regeneration	rno04360	Axon guidance	10/176	178/8924	0.00270696	0.00270696	0.0259163	Gsk3b/Ptk2/Raf1/Unc5d/Prkcz/Trpc3/Pik3r1/Unc5c/Plxnb1/Robo1	10
Pro_only_D2-biased	Pro_only	D2-biased	Human Diseases	Neurodegenerative disease	rno05022	Pathways of neurodegeneration - multiple diseases	19/176	483/8924	0.00306401	0.00306401	0.0280012	Atp2a2/Hip1/Mapk10/Gsk3b/Cacna1c/Raf1/Dkk2/Trpc3/Grm5/Atxn1/Apc/COX2/ND1/COX3/ND2/Plcb4/ATP8/COX1/Chrm3	19
Pro_only_D2-biased	Pro_only	D2-biased	Human Diseases	Cardiovascular disease	rno05410	Hypertrophic cardiomyopathy	7/176	99/8924	0.00334142	0.00334142	0.0292088	Atp2a2/Cacng5/Itgav/Cacna1c/Itga7/Cacna2d2/Myh6	7
Pro_only_D2-biased	Pro_only	D2-biased	Human Diseases	Endocrine and metabolic disease	rno04933	AGE-RAGE signaling pathway in diabetic complications	7/176	100/8924	0.00353451	0.00353451	0.0296093	Mapk10/Smad3/Prkcz/Pik3r1/Col4a2/Plcb4/Jak2	7
Pro_only_D2-biased	Pro_only	D2-biased	Human Diseases	Cardiovascular disease	rno05414	Dilated cardiomyopathy	7/176	101/8924	0.003736	0.003736	0.0299078	Atp2a2/Cacng5/Itgav/Cacna1c/Itga7/Cacna2d2/Myh6	7
Pro_only_D2-biased	Pro_only	D2-biased	Environmental Information Processing	Signal transduction	rno04024	cAMP signaling pathway	11/176	218/8924	0.00386766	0.00386766	0.0299078	Atp2a2/Rapgef4/Mapk10/Crhr1/Cacna1c/Raf1/Pde10a/Atp1b3/Pik3r1/Pld2/Afdn	11
Pro_only_D2-biased	Pro_only	D2-biased	Environmental Information Processing	Signal transduction	rno04014	Ras signaling pathway	11/176	226/8924	0.00506895	0.00506895	0.0365979	Flt1/Mapk10/Kitlg/Raf1/Fgfr3/Csf1r/Ntrk2/Pik3r1/Pld2/Afdn/Gnb5	11
Pro_only_D2-biased	Pro_only	D2-biased	Cellular Processes	Cellular community - eukaryotes	rno04530	Tight junction	9/176	164/8924	0.00509688	0.00509688	0.0365979	Mapk10/Pals1/Rapgef6/Prkcz/Tjap1/Arhgef2/Dlg2/Afdn/Cldn5	9
Pro_only_D2-biased	Pro_only	D2-biased	Cellular Processes	Cellular community - eukaryotes	rno04550	Signaling pathways regulating pluripotency of stem cells	8/176	138/8924	0.00588814	0.00588814	0.0400298	Gsk3b/Smad3/Raf1/Fgfr3/Pik3r1/Apc/Jarid2/Jak2	8
Pro_only_D2-biased	Pro_only	D2-biased	Human Diseases	Cancer: specific types	rno05213	Endometrial cancer	5/176	59/8924	0.00597303	0.00597303	0.0400298	Gsk3b/Raf1/Pik3r1/Apc/Tcf7l2	5
Pro_only_D2-biased	Pro_only	D2-biased	Environmental Information Processing	Signal transduction	rno04310	Wnt signaling pathway	9/176	169/8924	0.00618571	0.00618571	0.0401178	Mapk10/Gsk3b/Smad3/Dkk2/Btrc/Apc/Plcb4/Tcf7l2/Daam2	9
Pro_only_D2-biased	Pro_only	D2-biased	Organismal Systems	Immune system	rno04670	Leukocyte transendothelial migration	7/176	113/8924	0.00689379	0.00689379	0.0421613	Rapgef4/Ptk2/Pik3r1/Sipa1/Afdn/Ptk2b/Cldn5	7
Pro_only_D2-biased	Pro_only	D2-biased	Organismal Systems	Immune system	rno04062	Chemokine signaling pathway	9/176	172/8924	0.00692019	0.00692019	0.0421613	Gsk3b/Ptk2/Raf1/Prkcz/Pik3r1/Ptk2b/Plcb4/Gnb5/Jak2	9
Pro_only_D2-biased	Pro_only	D2-biased	Organismal Systems	Endocrine system	rno04912	GnRH signaling pathway	6/176	88/8924	0.00771053	0.00771053	0.0452346	Mapk10/Cacna1c/Raf1/Pld2/Ptk2b/Plcb4	6
Pro_only_D2-biased	Pro_only	D2-biased	Organismal Systems	Endocrine system	rno04929	GnRH secretion	5/176	63/8924	0.0078746	0.0078746	0.0452346	Cacna1c/Raf1/Pik3r1/Plcb4/Cacna1i	5
Pro_only_D2-biased	Pro_only	D2-biased	Organismal Systems	Circulatory system	rno04261	Adrenergic signaling in cardiomyocytes	8/176	149/8924	0.00921085	0.00921085	0.0514407	Atp2a2/Rapgef4/Cacng5/Cacna1c/Atp1b3/Cacna2d2/Myh6/Plcb4	8
Pro_only_D2-biased	Pro_only	D2-biased	Organismal Systems	Endocrine system	rno04926	Relaxin signaling pathway	7/176	121/8924	0.00989196	0.00989196	0.0523828	Mapk10/Raf1/Prkcz/Pik3r1/Col4a2/Plcb4/Gnb5	7
Pro_only_D2-biased	Pro_only	D2-biased	Organismal Systems	Nervous system	rno04723	Retrograde endocannabinoid signaling	8/176	151/8924	0.00994087	0.00994087	0.0523828	Mapk10/Cacna1c/Slc17a8/Grm5/ND1/ND2/Plcb4/Gnb5	8
Pro_only_D2-biased	Pro_only	D2-biased	Human Diseases	Cancer: overview	rno05230	Central carbon metabolism in cancer	5/176	67/8924	0.0101612	0.0101612	0.0523828	Pdk1/Raf1/Ret/Fgfr3/Pik3r1	5
Pro_only_D2-biased	Pro_only	D2-biased	Environmental Information Processing	Signal transduction	rno04390	Hippo signaling pathway	8/176	155/8924	0.011529	0.011529	0.0569019	Gsk3b/Smad3/Pals1/Prkcz/Btrc/Apc/Dlg2/Tcf7l2	8
Pro_only_D2-biased	Pro_only	D2-biased	Environmental Information Processing	Signal transduction	rno04071	Sphingolipid signaling pathway	7/176	125/8924	0.011705	0.011705	0.0569019	Mapk10/Raf1/S1pr1/Prkcz/Pik3r1/Pld2/Plcb4	7
Pro_only_D2-biased	Pro_only	D2-biased	Human Diseases	Endocrine and metabolic disease	rno04934	Cushing syndrome	8/176	156/8924	0.0119538	0.0119538	0.0569019	Gsk3b/Rasd1/Crhr1/Cacna1c/Apc/Plcb4/Tcf7l2/Cacna1i	8
Pro_only_D2-biased	Pro_only	D2-biased	Organismal Systems	Endocrine system	rno04925	Aldosterone synthesis and secretion	6/176	97/8924	0.0121699	0.0121699	0.0569019	Cacna1c/Kcnk9/Atp1b3/Prkd2/Plcb4/Cacna1i	6
Pro_only_D2-biased	Pro_only	D2-biased	Cellular Processes	Transport and catabolism	rno04148	Efferocytosis	8/176	159/8924	0.0132974	0.0132974	0.0607607	Atp2a2/Itgav/Ptk2/Megf10/S1pr1/Ptpn6/Scarf1/Jak2	8
Pro_only_D2-biased	Pro_only	D2-biased	Organismal Systems	Nervous system	rno04721	Synaptic vesicle cycle	5/176	74/8924	0.0151894	0.0151894	0.0663883	Cplx2/Slc1a2/Syt1/Slc17a8/Unc13c	5
Pro_only_D2-biased	Pro_only	D2-biased	Organismal Systems	Endocrine system	rno04917	Prolactin signaling pathway	5/176	74/8924	0.0151894	0.0151894	0.0663883	Mapk10/Gsk3b/Raf1/Pik3r1/Jak2	5
Pro_only_D2-biased	Pro_only	D2-biased	Human Diseases	Cancer: specific types	rno05215	Prostate cancer	6/176	103/8924	0.0159982	0.0159982	0.0671099	Etv5/Gsk3b/Raf1/Grm5/Pik3r1/Tcf7l2	6
Pro_only_D2-biased	Pro_only	D2-biased	Human Diseases	Cancer: specific types	rno05212	Pancreatic cancer	5/176	75/8924	0.016022	0.016022	0.0671099	Mapk10/Smad3/Raf1/Pik3r1/Pld2	5
Pro_only_D2-biased	Pro_only	D2-biased	Human Diseases	Drug resistance: antineoplastic	rno01521	EGFR tyrosine kinase inhibitor resistance	5/176	78/8924	0.0187011	0.0187011	0.0767329	Gsk3b/Raf1/Fgfr3/Pik3r1/Jak2	5
Pro_only_D2-biased	Pro_only	D2-biased	Human Diseases	Cardiovascular disease	rno05418	Fluid shear stress and atherosclerosis	7/176	139/8924	0.0199524	0.0199524	0.0802296	Mapk10/Itgav/Ptk2/Ass1/Prkcz/Pik3r1/Arhgef2	7
Pro_only_D2-biased	Pro_only	D2-biased	Human Diseases	Infectious disease: viral	rno05170	Human immunodeficiency virus 1 infection	9/176	209/8924	0.0224646	0.0224646	0.08856	Mapk10/Ptk2/Wee1/Raf1/Btrc/Pik3r1/Ptk2b/Irf3/Gnb5	9
Pro_only_D2-biased	Pro_only	D2-biased	Human Diseases	Neurodegenerative disease	rno05016	Huntington disease	12/176	319/8924	0.0238575	0.0238575	0.0922427	Hip1/Mapk10/Slc1a2/Grm5/COX2/ND1/COX3/ND2/Plcb4/ATP8/COX1/Kcnj10	12
Pro_only_D2-biased	Pro_only	D2-biased	Environmental Information Processing	Signal transduction	rno04012	ErbB signaling pathway	5/176	84/8924	0.0249086	0.0249086	0.0944894	Mapk10/Gsk3b/Ptk2/Raf1/Pik3r1	5
