# Supplementary material for: Estrous Cycle Influences Cell-Type-Specific Translatomic Signatures of Repeated Ketamine Exposure in the Rat Nucleus Accumbens
Source: eNeuro. 2026 Jan 15;13(1):ENEURO.0419-25.2025. doi: 10.1523/ENEURO.0419-25.2025 (PMC12826133; doi:10.1523/ENEURO.0419-25.2025)
Supplement: Figure 6-1 — Differential expression analysis for cell-type-specific effects of repeated ketamine treatment on gene expression in D1- and D2-MSNs in the nucleus accumbens of female rats treated either during proestrus or diestrus stages of the estrous cycle. Download Figure 6-1, CSV file. [file eneuro-13-ENEURO.0419-25.2025-s006.csv]

	EnsGeneID	ENTREZID	GENENAME	GENETYPE	SYMBOL	baseMean.D1_Pro	log2FoldChange.D1_Pro	lfcSE.D1_Pro	stat.D1_Pro	pvalue.D1_Pro	padj.D1_Pro	baseMean.D2_Pro	log2FoldChange.D2_Pro	lfcSE.D2_Pro	stat.D2_Pro	pvalue.D2_Pro	padj.D2_Pro	baseMean.D1_Di	log2FoldChange.D1_Di	lfcSE.D1_Di	stat.D1_Di	pvalue.D1_Di	padj.D1_Di	baseMean.D2_Di	log2FoldChange.D2_Di	lfcSE.D2_Di	stat.D2_Di	pvalue.D2_Di	padj.D2_Di	Pro_MSN	Di_MSN
1	ENSRNOG00000000001	311013	arylsulfatase family, member J	protein-coding	Arsj	7.74004153502612	-0.920703547960064	0.705059815499749	-1.30585168480701	0.191602999724341	NA	3.48677799900598	-0.689600936727069	1.19812491251433	-0.575566812378437	0.564908018644861	0.999982092869924	6.28967794768576	0.151390707413154	0.722682168239145	0.209484492722473	0.834070039852085	0.999998506200149	2.63027450821923	-0.26383377394749	1.36176704803615	-0.193743690837558	0.846376579620078	0.999941782390231	NA	NA
2	ENSRNOG00000000007	24379	glutamate decarboxylase 1	protein-coding	Gad1	23165.5321723317	-0.0486627184397022	0.0342871251327504	-1.41927088524609	0.15582005686591	0.999316488093175	24345.7515193028	-0.0233151339633883	0.0456385084209803	-0.510865380356519	0.609445324216567	0.999982092869924	22773.5188223082	-0.0105786986788136	0.0352895426122324	-0.299768653707253	0.764353627058763	0.999998506200149	18808.3099229579	-0.019320878558474	0.062732466093534	-0.307988506775209	0.758091077811128	0.999941782390231	NA	NA
3	ENSRNOG00000000008	296511	ALX homeobox 4	protein-coding	Alx4	0	NA	NA	NA	NA	NA	0	NA	NA	NA	NA	NA	0	NA	NA	NA	NA	NA	0	NA	NA	NA	NA	NA	NA	NA
4	ENSRNOG00000000009	366158	transmembrane and coiled-coil domains 5B	protein-coding	Tmco5b	0.614604582521454	0.970852406517651	2.45206225963175	0.39593301626177	0.69215444370488	NA	1.36128384274469	1.54904612406063	2.06303091601711	0.75085938462387	0.452737285825819	0.999982092869924	0.707735192300812	0.0567868891633892	2.60767830747372	0.0217768000756211	0.982626000655942	0.999998506200149	0.408665385966442	-1.74337914664906	3.45375404303425	-0.504778025570529	0.613714751506881	0.999941782390231	NA	NA
5	ENSRNOG00000000010	498922	cerebellin 1 precursor	protein-coding	Cbln1	53.060545093433	0.00348650779985852	0.301156651521518	0.0115770572632011	0.990763051085979	NA	41.7964148522774	-0.12780561227754	0.384161120828602	-0.33268752444775	0.739370167681796	0.999982092869924	56.0090023920493	0.105050721763657	0.225446085644035	0.46596826670801	0.641238215074589	0.999998506200149	36.499422578726	0.670772708599795	0.369067703934109	1.81747874834247	0.0691438394602735	0.999941782390231	NA	NA
6	ENSRNOG00000000012	296272	transcription factor 15	protein-coding	Tcf15	24.3113973712915	-0.204696837585326	0.360145681391026	-0.568372323096323	0.569782179505585	NA	37.9265856952411	-0.262306046165422	0.375007778913186	-0.699468280166383	0.484259429454764	0.999982092869924	19.7419205755399	0.0417708100436475	0.375047650722498	0.111374674559831	0.911319241873436	0.999998506200149	27.7012910307624	-0.210269217043568	0.364502835027989	-0.576865793176675	0.564030119936012	0.999941782390231	NA	NA
7	ENSRNOG00000000017	297738	STEAP family member 1	protein-coding	Steap1	5.15608614759676	0.261000038378562	0.777817973632048	0.335554136348654	0.737207114381285	NA	5.82812505888375	0.570350967872264	0.935147060953809	0.60990510657279	0.541924669577574	0.999982092869924	6.02580718487747	0.223279785598266	0.703110373069665	0.317560078972328	0.750818660070862	0.999998506200149	4.09755818943628	0.804366228216449	0.921522215272799	0.872866887944022	0.382735636250396	0.999941782390231	NA	NA
8	ENSRNOG00000000021	NA	NA	NA	NA	0.42839926255937	1.07736973878618	3.19297308856743	0.337418985034276	0.735801074958184	NA	0.612976196953468	-0.807579418517878	3.47852252407516	-0.232161618310231	0.816412487496602	0.999982092869924	0.608255959954225	0.537242272749402	2.28937301585398	0.234667862785567	0.814466533026059	0.999998506200149	0.434180692242873	1.77754079560313	3.29133497889152	0.540066813922957	0.589150955975879	0.999941782390231	NA	NA
9	ENSRNOG00000000024	362454	heme binding protein 1	protein-coding	Hebp1	270.532677106853	-0.112035442521756	0.130039593957255	-0.861548695381063	0.38893591369003	0.999316488093175	249.741635257185	0.0725439736621479	0.16118739428841	0.450059844830956	0.65266728980665	0.999982092869924	305.636705961801	-0.0389190576927485	0.1238783099421	-0.314171687609712	0.753390644810408	0.999998506200149	199.749541185129	-0.0111765818378084	0.189263763088704	-0.0590529410142299	0.952909940817585	0.999941782390231	NA	NA
10	ENSRNOG00000000033	305095	transmembrane and coiled-coil domain family 2	protein-coding	Tmcc2	3290.30941743737	-0.0485037352344019	0.0528972535324288	-0.916942411852565	0.359172817945329	0.999316488093175	4120.29607336847	-0.0763221609031642	0.0552445973155235	-1.38153167208838	0.167115546483997	0.999982092869924	3452.21966492315	-0.0397733295002163	0.0518906327898048	-0.766483801832357	0.44338848638176	0.999998506200149	3059.40020205779	-0.111619665907865	0.0826947209296863	-1.34977982455219	0.177086618313277	0.999941782390231	NA	NA
11	ENSRNOG00000000034	289419	NUAK family kinase 2	protein-coding	Nuak2	21.8288395193864	-0.0428528934911823	0.371516721526798	-0.115345800089623	0.908171037373513	NA	29.3805086459403	-0.333779944292636	0.44758589811355	-0.745733826064284	0.455828221237094	0.999982092869924	19.662367828803	-0.380937184130689	0.384013199872366	-0.991989817686739	0.321202492504965	0.999998506200149	19.3534108815515	0.306591889940122	0.408824397200662	0.749935405126125	0.453293609564994	0.999941782390231	NA	NA
12	ENSRNOG00000000035	689712	transmembrane emp24 protein transport domain containing 11	protein-coding	Tmed11	0	NA	NA	NA	NA	NA	0	NA	NA	NA	NA	NA	0	NA	NA	NA	NA	NA	0	NA	NA	NA	NA	NA	NA	NA
13	ENSRNOG00000000036	305096	kelch domain containing 8A	protein-coding	Klhdc8a	841.411821612169	-0.103253929191003	0.0809512069074228	-1.27550821211457	0.20212941934873	0.999316488093175	743.685647228094	0.0212901704669939	0.0960335214374726	0.221695197138594	0.824551169215587	0.999982092869924	825.022761041302	-0.0375042931724413	0.0680693109004119	-0.550972129383115	0.581652780305232	0.999998506200149	623.285078740439	0.0720058553125494	0.101337527799081	0.710554686663693	0.477360231311782	0.999941782390231	NA	NA
14	ENSRNOG00000000040	305101	similar to 6820428L09 protein	protein-coding	RGD1304622	76.9558523756705	-0.567540895971747	0.204843783977778	-2.7706034566971	0.00559525220968109	NA	171.941336105499	-0.490712028536298	0.204765314928287	-2.39646069310203	0.0165542689281913	0.999982092869924	84.6432158661594	-0.436753180986836	0.220400422794701	-1.98163495082613	0.0475201124541817	0.999998506200149	123.60195413184	-0.329800333941704	0.231844067765786	-1.42250926288472	0.154878464408175	0.999941782390231	NA	NA
15	ENSRNOG00000000041	64076	solute carrier family 26 member 1	protein-coding	Slc26a1	31.1466080836484	0.0629454400909326	0.338857046090062	0.185758097159953	0.852634466149991	NA	31.7721117683296	-0.358590196710032	0.462374088952207	-0.775541288489238	0.438019877832514	0.999982092869924	35.7244401882048	-0.104632369647111	0.272831133308884	-0.38350597447635	0.701344641277424	0.999998506200149	27.5375435302482	-0.137811007052999	0.382134841281983	-0.360634499044033	0.718372695940029	0.999941782390231	NA	NA
16	ENSRNOG00000000042	289424	xenotropic and polytropic retrovirus receptor 1	protein-coding	Xpr1	505.919636564754	0.132196913600596	0.0910599653524191	1.45175668680489	0.146569271168377	0.999316488093175	566.242042866633	-0.31089566155982	0.143389100457363	-2.16819591285648	0.0301437836618174	0.999982092869924	492.11040688051	-0.0977736228468792	0.109472544912745	-0.893133734351474	0.37178555943779	0.999998506200149	380.291894558944	-0.118363172515373	0.138913825035308	-0.852061862707244	0.394179757652521	0.999941782390231	NA	NA
17	ENSRNOG00000000043	360904	alpha-L-iduronidase	protein-coding	Idua	94.7044626136011	0.0359340744245175	0.203376923344558	0.176687078521876	0.859754191032849	NA	120.388896013892	-0.268282578345966	0.233045420851426	-1.15120296020322	0.249648747679423	0.999982092869924	90.6737694466836	-0.216190585768982	0.179755833591885	-1.20269023513205	0.229096214067211	0.999998506200149	85.9104257005924	0.0793308662691401	0.253125080603891	0.313405791634228	0.753972384626882	0.999941782390231	NA	NA
18	ENSRNOG00000000044	305623	transmembrane protein 175	protein-coding	Tmem175	995.688819133051	-0.064481618861088	0.0679042276788906	-0.949596528304723	0.342317303183066	0.999316488093175	1111.97574027246	0.0502647731375134	0.0790355465119165	0.635976789632684	0.524791550328934	0.999982092869924	1006.16151150526	-0.019765742525256	0.0591171540069029	-0.334348681990815	0.738116459058947	0.999998506200149	873.757761115515	0.00666565851799296	0.0871156375330404	0.0765150632739715	0.939009330346957	0.999941782390231	NA	NA
19	ENSRNOG00000000047	83628	Cd82 molecule	protein-coding	Cd82	60.1289883084512	0.0580887290918374	0.247868703909485	0.234352817340949	0.814711085032284	NA	75.8128799013382	0.140830676716091	0.301205138013936	0.467557351925303	0.640101169473334	0.999982092869924	67.0356892698383	0.0739108838441931	0.203923002108807	0.362445055633089	0.717019475410246	0.999998506200149	68.4427005850253	0.0492065400334548	0.269750577467767	0.182414957162917	0.855257088612174	0.999941782390231	NA	NA
20	ENSRNOG00000000048	81659	cyclin G associated kinase	protein-coding	Gak	17784.2967928418	-0.0132524223584397	0.0352385083991931	-0.376077846664566	0.706859023244108	0.999316488093175	19224.9682494651	0.0463226271215674	0.0513640781778074	0.901848699809466	0.36713724575535	0.999982092869924	17775.1243605138	-0.00253627691242883	0.0419930017989411	-0.060397609215276	0.951838962753021	0.999998506200149	14666.8516884066	-0.00478114487830594	0.0755163123483014	-0.0633127430303274	0.949517468651553	0.999941782390231	NA	NA
21	ENSRNOG00000000053	25419	C-reactive protein	protein-coding	Crp	24.3875606056545	0.662960207753369	0.38382865870345	1.72722956642375	0.0841264428711368	NA	31.8745731887467	0.0863352970458771	0.410816202676773	0.2101555305836	0.833546285924026	0.999982092869924	18.6776941189173	0.123117642021789	0.376672865648682	0.326855617300077	0.743777091121402	0.999998506200149	25.1704286138865	-0.487180738733372	0.394192860897389	-1.2358943731865	0.216497828848626	0.999941782390231	NA	NA
22	ENSRNOG00000000054	306338	abhydrolase domain containing 8	protein-coding	Abhd8	5344.88127483952	-0.0859354320826736	0.0490614020392539	-1.7515894065546	0.0798444354384406	0.949895287333002	6270.1514424448	-0.0408801286138376	0.0614345878592071	-0.665425292793122	0.505778511978117	0.999982092869924	5700.54689458864	-0.0440082201249664	0.0584181077588836	-0.753331831743113	0.451250535079599	0.999998506200149	4670.41377894569	-0.0345586176490592	0.0859830466439221	-0.401923623294896	0.687740236559366	0.999941782390231	NA	NA
23	ENSRNOG00000000055	305103	Fc receptor-like 6	protein-coding	Fcrl6	0	NA	NA	NA	NA	NA	0	NA	NA	NA	NA	NA	0	NA	NA	NA	NA	NA	0	NA	NA	NA	NA	NA	NA	NA
24	ENSRNOG00000000062	305624	polycomb group ring finger 3	protein-coding	Pcgf3	567.995755577991	-0.0162045165619818	0.0794292831196777	-0.204011869747913	0.838344223262798	0.999316488093175	720.667191794651	-0.0162149755949844	0.104902258421127	-0.154572225984781	0.877158567247753	0.999982092869924	585.351618755452	0.0254183587952525	0.0831621717251467	0.305648088162739	0.759872602410788	0.999998506200149	506.058712312211	0.0264705586792495	0.0892757186233304	0.296503451189604	0.76684563173488	0.999941782390231	NA	NA
25	ENSRNOG00000000064	140608	ATP synthase membrane subunit e	protein-coding	Atp5me	678.276671883878	-0.140557132101726	0.0842109217803246	-1.6691081053404	0.0950959572628934	0.991311379482838	780.953413159858	0.0643670627420639	0.0945893198102955	0.680489751603625	0.496194408782406	0.999982092869924	715.3896543324	0.0690823134198566	0.0851567502581096	0.81123707997861	0.41722953540924	0.999998506200149	637.576528131719	0.0594469813842995	0.0990553327645306	0.600139131586322	0.548413515235392	0.999941782390231	NA	NA
26	ENSRNOG00000000065	289878	phosphodiesterase 6B	protein-coding	Pde6b	2.96808012379441	0.120830476085742	1.03855180441566	0.116345160224075	0.907378995922727	NA	4.05312374116803	-0.551583904180065	1.21375214801436	-0.454445254809585	0.649508386404716	0.999982092869924	3.46670175048257	-0.113787445523496	0.972012424652785	-0.117063776797032	0.906809514252351	0.999998506200149	2.77579543862651	-0.881317689730702	1.1822141249051	-0.74548059540521	0.455981237522937	0.999941782390231	NA	NA
27	ENSRNOG00000000066	305105	F-box protein 28	protein-coding	Fbxo28	320.719467402825	-0.0382174259929711	0.101219344902142	-0.377570374812437	0.705749775821031	0.999316488093175	376.076240573264	-0.149484988616154	0.133790660094822	-1.1173051131537	0.263863890003428	0.999982092869924	306.868799155204	0.194453163517138	0.0970119192370254	2.00442548757373	0.0450245013371755	0.999998506200149	254.876410144072	0.0391563849538307	0.138272233086827	0.283183283293347	0.777036342099487	0.999941782390231	NA	NA
28	ENSRNOG00000000068	312754	protein phosphatase 2, regulatory subunit B', alpha	protein-coding	Ppp2r5a	1533.63475356224	-0.112688950899918	0.0655937386205242	-1.71798335130508	0.0857996520407006	0.958912869097986	1755.70856566438	-0.0311701274072412	0.0678291605147178	-0.45953874662031	0.645847334334363	0.999982092869924	1567.70866251502	0.0309157694356489	0.0567027410609349	0.545225307581263	0.585598567804448	0.999998506200149	1338.47885793045	-0.0716223210779885	0.0990387129531264	-0.7231749983654	0.469572377035574	0.999941782390231	NA	NA
29	ENSRNOG00000000070	289881	down-regulator of transcription 1	protein-coding	Dr1	1252.62987248396	-0.0209481594222554	0.0568196309125257	-0.368678203040516	0.712367597454631	0.999316488093175	1492.020804897	-0.00591541192385207	0.0710399015269239	-0.0832688643523831	0.93363775693973	0.999982092869924	1279.89809303035	0.0204865540442249	0.0521930574071001	0.392514925585448	0.694677785368252	0.999998506200149	1133.92758876231	-0.0400719981961537	0.0735320104851638	-0.544959915168359	0.585781086973224	0.999941782390231	NA	NA
30	ENSRNOG00000000073	289883	transmembrane p24 trafficking protein 5	protein-coding	Tmed5	80.6483141317582	0.13945888247827	0.20851460260331	0.668820700023513	0.503609860494048	NA	80.7922109001935	-0.0901909340927657	0.263675514208442	-0.342052747535244	0.732311196884043	0.999982092869924	73.818457424174	-0.228658978468504	0.194543064605985	-1.17536432836408	0.23984898841305	0.999998506200149	57.9800059209286	-0.0164370036740689	0.246381277369775	-0.0667136880267077	0.946809637120668	0.999941782390231	NA	NA
31	ENSRNOG00000000075	360905	metal response element binding transcription factor 2	protein-coding	Mtf2	349.959658931409	-0.0332399001434733	0.100362352252699	-0.331198894778588	0.740494254995462	0.999316488093175	403.049078438261	-0.0345357521766763	0.124442393395075	-0.277524011186715	0.781377771352574	0.999982092869924	337.283018262333	-0.168492959484072	0.0994876595887211	-1.69360662599378	0.0903400581240646	0.999998506200149	309.225694767802	0.0515024179907409	0.109551572949288	0.470120296808352	0.638269073861975	0.999941782390231	NA	NA
32	ENSRNOG00000000081	305633	ANTXR cell adhesion molecule 2	protein-coding	Antxr2	11.7577220710262	0.750182247653852	0.571475209961596	1.31271179322768	0.189280082179224	NA	15.4394801404969	-0.0715038702962501	0.667660316622475	-0.107096181270695	0.914712676649554	0.999982092869924	15.5648287351785	0.555355740095704	0.503759567506573	1.1024222186876	0.270278156433081	0.999998506200149	16.3013715710687	-0.209886035862288	0.507621237482877	-0.413469769119673	0.679262466891644	0.999941782390231	NA	NA
33	ENSRNOG00000000082	295568	helicase-like transcription factor	protein-coding	Hltf	683.948975056684	-0.00868373986378196	0.0786826558251643	-0.110364091968089	0.912120629583335	0.999316488093175	712.995435618981	-0.0174832874248454	0.101799940182748	-0.171741627681314	0.863640657846299	0.999982092869924	691.280578652317	-0.0842708920437841	0.0794504876750266	-1.06067180340635	0.288839078398366	0.999998506200149	565.371066174537	-0.0155406872488573	0.0959579909775324	-0.161953028513237	0.871342843263114	0.999941782390231	NA	NA
34	ENSRNOG00000000091	85435	SMAD family member 9	protein-coding	Smad9	84.0923695997627	0.0254325365759351	0.24007127042373	0.105937443206121	0.915631985826143	NA	82.9651484644408	-0.498045988557134	0.304728534114667	-1.63439236172653	0.102176491059016	0.999982092869924	86.906062040094	-0.108368226460465	0.17667639730841	-0.613371271496416	0.539630877286159	0.999998506200149	55.1769068563649	0.40619740626983	0.307694771864532	1.320130998029	0.18679128492141	0.999941782390231	NA	NA
35	ENSRNOG00000000095	362003	G protein-coupled receptor 89B	protein-coding	Gpr89b	653.630928373338	-0.031645850811599	0.073949396231832	-0.427939272315206	0.668695333851351	0.999316488093175	734.314386544722	-0.0304566193623499	0.103315686654702	-0.294791820569716	0.7681529151677	0.999982092869924	665.19266514524	-0.00232099484261438	0.0741399166533691	-0.031305603612503	0.975025821563292	0.999998506200149	538.007134321569	0.0775737998520315	0.091447341805132	0.848289281249267	0.396276885538725	0.999941782390231	NA	NA
36	ENSRNOG00000000096	65144	PDZ domain containing 1	protein-coding	Pdzk1	1.600730654083	1.38922609142402	1.53695510814638	0.903882022357489	0.366057962828888	NA	1.12040183935581	0.990787911735181	2.17112474811471	0.456347758273923	0.64813992619885	0.999982092869924	1.49685314416878	3.24893516279741	1.54609663398093	2.10137910618948	0.0356077005688052	0.999998506200149	2.01543553816819	0.103282587611271	1.3832946480198	0.07466419953198	0.94048189276814	0.999941782390231	NA	NA
37	ENSRNOG00000000097	NA	NA	NA	NA	0	NA	NA	NA	NA	NA	0.406140621401278	-2.39173776330808	3.78042998546169	-0.632662890863188	0.526953808048257	0.999982092869924	0.170279759215257	-0.891892389498197	3.15822170101166	-0.28240335034507	0.777634246302962	0.999998506200149	0	NA	NA	NA	NA	NA	NA	NA
38	ENSRNOG00000000098	362002	ring finger protein 115	protein-coding	Rnf115	858.56315661814	-0.00107130690980154	0.0715668215813067	-0.0149693235794248	0.988056653877438	0.999316488093175	967.936840840297	-0.0235666797339217	0.0854063884075593	-0.275935795592497	0.782597379905276	0.999982092869924	849.448023673892	0.0162300781791881	0.0733151885019194	0.221374022365954	0.824801217813251	0.999998506200149	713.254267977209	0.164791365622937	0.107512040527599	1.53277125812373	0.125332224716234	0.999941782390231	NA	NA
39	ENSRNOG00000000104	290519	THO complex subunit 3	protein-coding	Thoc3	855.249388355319	0.0429411200482941	0.0755655507808136	0.568263178188824	0.569856277801882	0.999316488093175	936.756714731035	0.0853918115672067	0.0846261753295153	1.00904727449527	0.312951962536367	0.999982092869924	837.144452571832	0.00214452719119426	0.0831552534759651	0.0257894372460076	0.979425286904946	0.999998506200149	757.794640482929	0.0268680602455214	0.0911314322403639	0.294827586761234	0.768125591443508	0.999941782390231	NA	NA
40	ENSRNOG00000000105	116657	complexin 2	protein-coding	Cplx2	4701.76258099413	0.0655363524677034	0.0543412121104332	1.20601565409545	0.227811454597769	0.999316488093175	5780.95292848834	-0.180918965823778	0.127896467640468	-1.41457359348159	0.157193555703001	0.999982092869924	4701.79182319803	-0.0662570510263237	0.0602394109299607	-1.09989540075947	0.271377698859185	0.999998506200149	3759.02679550603	-0.00362442925252626	0.117543018318806	-0.0308349173295507	0.975401193649442	0.999941782390231	NA	NA
41	ENSRNOG00000000108	290923	aspartylglucosaminidase	protein-coding	Aga	174.213853387237	-0.0917308449053169	0.144965482535776	-0.63277715012385	0.526879180373219	NA	214.946909460911	0.0183599529523295	0.160426408390988	0.114444704811835	0.908885277454129	0.999982092869924	165.94778639832	0.0190983765995255	0.131543819984424	0.14518642230237	0.884563685778981	0.999998506200149	177.075049934217	0.126312039611667	0.152911088497085	0.826048920671146	0.40877634140148	0.999941782390231	NA	NA
42	ENSRNOG00000000109	66017	fibroblast growth factor 20	protein-coding	Fgf20	0.423156511484625	-0.334490541968915	3.24136193472212	-0.103194443787898	0.917808649585332	NA	0.0583750632120923	0.572318655127425	3.82468167913699	0.149638245255632	0.881050032536071	0.999982092869924	0.750778427005561	1.54541490068922	2.39543852412246	0.645149055225853	0.51883059670075	0.999998506200149	0.313185290735552	-2.20753859341492	3.45542807063016	-0.638861104410817	0.522913293093681	0.999941782390231	NA	NA
43	ENSRNOG00000000111	290925	coordinator of PRMT5 and differentiation stimulator	protein-coding	Coprs	627.483928940068	-0.115113778559257	0.0863336156532364	-1.33335987017638	0.182413734986511	0.999316488093175	668.162114154371	0.104424067976497	0.111866280671963	0.933472243371625	0.35057619515101	0.999982092869924	651.17259299622	0.0150311320834331	0.0867004990572156	0.173368460930239	0.862361814221105	0.999998506200149	530.349092479886	0.0990394852265847	0.117131780924727	0.845538968542033	0.397809984892325	0.999941782390231	NA	NA
44	ENSRNOG00000000112	306647	chromosome alignment maintaining phosphoprotein 1	protein-coding	Champ1	1173.91919867069	-0.0119930729605623	0.0610630547876765	-0.196404732816981	0.844293392152318	0.999316488093175	1311.34277674387	-0.0876963238359606	0.0723330511270918	-1.21239630389537	0.225360715079399	0.999982092869924	1190.01130093276	0.00644372417694605	0.0537138976416766	0.119963816812027	0.904511810910565	0.999998506200149	972.249101627053	-0.0336683177872588	0.0831281767853978	-0.405016915915001	0.685465076784192	0.999941782390231	NA	NA
45	ENSRNOG00000000113	307604	elaC ribonuclease Z 1	protein-coding	Elac1	282.445300709415	0.0276910356337611	0.109236718014846	0.253495675602389	0.79988520243465	0.999316488093175	315.947496301677	-0.158829128941561	0.132779255624425	-1.19618933089081	0.231622683392559	0.999982092869924	280.752431903945	-0.0703590106753562	0.108845276925593	-0.646413079765083	0.518011871904357	0.999998506200149	220.049873713508	0.118657963944442	0.140716014204195	0.843244207956714	0.399091878704406	0.999941782390231	NA	NA
46	ENSRNOG00000000121	366478	phosphatidylinositol glycan anchor biosynthesis, class V	protein-coding	Pigv	56.4609170084715	0.10770654962944	0.252029081051291	0.427357625477833	0.6691188664531	NA	49.2664828917875	0.155579769013087	0.328362479047046	0.473804953186494	0.635639002129677	0.999982092869924	50.9882759727157	-0.148531935933747	0.24664666317188	-0.602205333020216	0.547037466203218	0.999998506200149	43.9458029722281	-0.195764765368011	0.293278341726992	-0.667505020027169	0.504449604190591	0.999941782390231	NA	NA
47	ENSRNOG00000000122	24184	adenylate kinase 2	protein-coding	Ak2	168.598419855929	0.288823799992993	0.146597280211978	1.97018525565657	0.0488171427323084	NA	191.850698478675	0.238124172941102	0.175059657052359	1.36024585533079	0.173752136084018	0.999982092869924	166.109427897297	-0.0839237225301801	0.132180176051134	-0.634919131123825	0.525481159042019	0.999998506200149	159.443598123145	0.165387211682005	0.159269954065001	1.03840810812633	0.299080096330622	0.999941782390231	NA	NA
48	ENSRNOG00000000123	313806	ring finger protein 19B	protein-coding	Rnf19b	1567.15654789888	-0.0144529314298687	0.0599561393742739	-0.241058406707056	0.809509848910574	0.999316488093175	2016.74359652483	0.0433148717149866	0.0633778376573451	0.683438774752307	0.494329625572753	0.999982092869924	1609.61765662018	-0.00341132805181896	0.0557196835807858	-0.061223033452317	0.951181586096135	0.999998506200149	1565.17387610159	0.0133751154866045	0.0789153005898215	0.169486973839514	0.865413617509261	0.999941782390231	NA	NA
49	ENSRNOG00000000124	103690615	transmembrane protein 234-like	protein-coding	LOC103690615	0.291675274306844	1.71202886150114	3.2720032569033	0.523235683793738	0.600810252078151	NA	0.126165528491027	0.128671436724692	3.83761875419458	0.0335289785062813	0.973252757312041	0.999982092869924	0.300298775107923	0.481123971092012	3.15641232741807	0.152427478157003	0.878849785858568	0.999998506200149	0.156360139707728	-1.21243511177109	3.52640842003458	-0.343815850961246	0.730984778808619	0.999941782390231	NA	NA
50	ENSRNOG00000000127	362607	karyopherin subunit alpha 6	protein-coding	Kpna6	501.154186609327	-0.0327187536427856	0.0905727630757056	-0.36124274596147	0.717917989873272	0.999316488093175	569.572992571548	-0.137699459092597	0.104665774536772	-1.3156111412926	0.188304592181536	0.999982092869924	484.409110950178	-0.0649706096111369	0.100189953530964	-0.648474296288176	0.516678230320477	0.999998506200149	389.697093130743	-0.0344119547766482	0.144034332966303	-0.238914945263078	0.811171536463451	0.999941782390231	NA	NA
51	ENSRNOG00000000129	500446	PHD finger protein 24	protein-coding	Phf24	5614.56958311281	-0.0164145630566581	0.0423586871866527	-0.387513498336897	0.69837609382876	0.999316488093175	6452.44893317383	-0.062526299061541	0.0533164812366454	-1.17273866562982	0.240900620821495	0.999982092869924	5889.61076229853	-0.0470724240736257	0.0416918619030453	-1.1290554541098	0.258874441242784	0.999998506200149	4752.17577904462	-0.0268750498431747	0.0604392407872622	-0.444662267313567	0.656563841435094	0.999941782390231	NA	NA
52	ENSRNOG00000000130	313811	DnaJ heat shock protein family (Hsp40) member B5	protein-coding	Dnajb5	2501.41553110237	-0.111282422238324	0.0516015372547275	-2.15657184182297	0.0310390404953761	0.76509792057858	3174.39393954951	0.0791177310537032	0.0672689831530433	1.17613983957068	0.239539000096327	0.999982092869924	2552.057255726	-0.0218390930121813	0.0564965823959707	-0.386556001903203	0.699084935835712	0.999998506200149	2238.73415614385	-0.0737634356406025	0.101931065516885	-0.723660007540913	0.469274491289594	0.999941782390231	NA	NA
53	ENSRNOG00000000133	307180	thioredoxin domain containing 15	protein-coding	Txndc15	2291.92242928484	-0.0192467949734719	0.0476223995036023	-0.404154246197023	0.686099296709251	0.999316488093175	2449.73427198417	0.0442243564657464	0.0623019411172708	0.709839142611994	0.477803892851063	0.999982092869924	2404.3025478064	-0.0148740761414472	0.0499782444834865	-0.297611016456606	0.766000065475231	0.999998506200149	1962.37580222426	0.0246689920000455	0.070742410791762	0.348715738182311	0.727302727729293	0.999941782390231	NA	NA
54	ENSRNOG00000000137	291359	lymphocyte antigen 86	protein-coding	Ly86	1.78825522043086	1.09539338469485	1.43582236431329	0.762903136154133	0.445521165734998	NA	2.04663532133043	-1.27216539011628	1.63730951225052	-0.776985280179348	0.437167454873693	0.999982092869924	1.01300729892638	0.119007654303704	1.63879078653238	0.0726191868307487	0.942109158148062	0.999998506200149	0.928325369344721	-0.133655627217435	1.82836916175129	-0.0731010071781203	0.941725740192432	0.999941782390231	NA	NA
55	ENSRNOG00000000138	298732	GLIS family zinc finger 1	protein-coding	Glis1	10.3657322127617	-0.410206975088475	0.558438165551309	-0.734561139250762	0.462606812282472	NA	10.3032906128324	0.461354566347105	0.744087779686918	0.620027070651832	0.53523996463875	0.999982092869924	11.1603774653283	0.176230989839157	0.503975170937796	0.34968188911217	0.726577447015339	0.999998506200149	10.1073189803008	-0.783610546699341	0.630355827303763	-1.24312414156794	0.213822090886829	0.999941782390231	NA	NA
56	ENSRNOG00000000142	361282	plexin domain containing 2	protein-coding	Plxdc2	186.757238763129	-0.0235829802342026	0.140688949090163	-0.167624965476777	0.866878329485156	NA	289.690223446109	-0.0787436972807432	0.14930505682724	-0.527401408592992	0.597914865548912	0.999982092869924	170.095970659665	0.170787050919675	0.144201990738003	1.18435986941383	0.236270638776533	0.999998506200149	204.351251700811	0.0986514287170062	0.157054204665271	0.628136183474115	0.529914731433509	0.999941782390231	NA	NA
57	ENSRNOG00000000145	60664	phosphoinositide-3-kinase regulatory subunit 3	protein-coding	Pik3r3	1322.71606115935	0.0455032451801212	0.0609983983507683	0.745974425729295	0.455682864079599	0.999316488093175	1443.33371361102	0.0566894836606979	0.0778482028547581	0.72820542519734	0.466487845343442	0.999982092869924	1304.57073938635	-0.0617691523182378	0.0518348294832542	-1.19165342944155	0.233397165696979	0.999998506200149	1126.35381710365	0.0779771257951877	0.091254284835004	0.854503719317699	0.392825949500079	0.999941782390231	NA	NA
58	ENSRNOG00000000150	100360412	DnaJ heat shock protein family (Hsp40) member C1	protein-coding	Dnajc1	151.57847222584	0.225134416929165	0.149337452275091	1.50755496025505	0.131668467448502	NA	186.27695046121	-0.127952466941351	0.174027305730602	-0.735243624005902	0.462191135466692	0.999982092869924	169.277390393708	-0.0618004231584585	0.129884431660691	-0.475810860226153	0.634209132044408	0.999998506200149	144.729213686891	-0.0764813763897507	0.155791930225743	-0.490920012859004	0.623483021786306	0.999941782390231	NA	NA
59	ENSRNOG00000000151	500564	low density lipoprotein receptor adaptor protein 1	protein-coding	Ldlrap1	28.8665534050573	0.672734877083412	0.33785634118004	1.99118617911309	0.0464604227419678	NA	46.617684937777	0.450342465054615	0.357790055983913	1.25867798034852	0.208146667972712	0.999982092869924	31.1153007827522	0.230789981459653	0.313986938075894	0.735030517109818	0.462320908793629	0.999998506200149	42.5395539818185	0.361323958574677	0.3609874137156	1.00093228973169	0.316859544531482	0.999941782390231	NA	NA
60	ENSRNOG00000000155	361073	component of oligomeric golgi complex 3	protein-coding	Cog3	351.048111945443	0.170684729214397	0.11344565889698	1.50455055639807	0.132439666190818	0.999316488093175	446.733549025075	0.0684760749523202	0.125017858756658	0.547730345354946	0.583877072510157	0.999982092869924	390.638229509038	-0.0779633517277261	0.0961614061719995	-0.81075511300528	0.417506316498267	0.999998506200149	328.783472681375	0.036314541875586	0.11538370020137	0.314728525885451	0.752967783586266	0.999941782390231	NA	NA
61	ENSRNOG00000000156	65049	multiple EGF-like-domains 6	protein-coding	Megf6	10.9351322015436	-0.280279674450133	0.557562017202771	-0.502687890857893	0.615183724605969	NA	16.15933057554	-0.302208309763609	0.63908930122148	-0.47287336712726	0.636303526938879	0.999982092869924	12.5913599328527	0.142470041557433	0.510246619498851	0.279218001870081	0.780077529321553	0.999998506200149	11.3361698619468	0.79219351269175	0.5948678812369	1.33171337313515	0.182954393094356	0.999941782390231	NA	NA
62	ENSRNOG00000000157	361321	autophagy related 12	protein-coding	Atg12	1858.28005818685	0.0435073797226631	0.0519637870399016	0.837263452127822	0.40244449797628	0.999316488093175	2022.69359112937	-0.0411443360107859	0.0668955729950708	-0.615053196626594	0.538519589747442	0.999982092869924	1862.61751788632	0.074606709121237	0.0483358987726485	1.54350515901556	0.122708256729872	0.999998506200149	1538.4209847857	0.11816257392087	0.0759899625128414	1.55497607859593	0.11995176660432	0.999941782390231	NA	NA
63	ENSRNOG00000000158	81718	cysteine dioxygenase type 1	protein-coding	Cdo1	915.746491144079	-0.0109134744971662	0.0715425001834474	-0.152545332762793	0.878756838406189	0.999316488093175	917.210695938552	0.0702938334140384	0.083868198581894	0.83814645601812	0.401948454563334	0.999982092869924	920.821990400229	-0.00188564256023574	0.0590277714840268	-0.0319450067794954	0.97451590671887	0.999998506200149	700.428301286581	0.10282117729615	0.083756048191406	1.22762689401457	0.21958706122378	0.999941782390231	NA	NA
64	ENSRNOG00000000161	24942	CHM Rab escort protein	protein-coding	Chm	738.145573282877	-0.0409028004019482	0.0799023878156363	-0.51190961271803	0.608714270207984	0.999316488093175	886.408444298895	-0.0351997318562696	0.0890368163310366	-0.395339066542967	0.692592671722736	0.999982092869924	730.557757730465	0.131742087955952	0.0744755631376413	1.76893040355363	0.0769054896539285	0.999998506200149	624.998203956495	-0.0869120601745113	0.103160573529668	-0.84249299127361	0.39951206116154	0.999941782390231	NA	NA
65	ENSRNOG00000000164	24944	lysosomal-associated membrane protein 2	protein-coding	Lamp2	580.759133045502	0.152444224191612	0.0774534486797223	1.96820447365726	0.0490445157469546	0.875097522563782	659.187731686176	-0.124356362137768	0.10854582686877	-1.14565769799803	0.251936813525531	0.999982092869924	578.592755424146	-0.045952210501012	0.0843183394329156	-0.544984766185677	0.585763994983589	0.999998506200149	494.924952332695	-0.0134669233597777	0.132342790035696	-0.101757892183967	0.918948849261883	0.999941782390231	NA	NA
66	ENSRNOG00000000165	24638	6-phosphofructo-2-kinase/fructose-2,6-biphosphatase 1	protein-coding	Pfkfb1	0.50727213099009	-0.54221876799167	2.7570512692529	-0.196666189721818	0.844088770020072	NA	0.702402615980705	-0.00139118807825343	3.10158592023464	-0.00044854088006312	0.999642116168909	0.999982092869924	0.947509085707341	-0.754210922004294	1.82092409439544	-0.414191302276494	0.678734011124985	0.999998506200149	0.491024594826728	0.0159123174125382	2.85533241188149	0.00557284235850245	0.995553538137685	0.999941782390231	NA	NA
67	ENSRNOG00000000166	317628	apurinic/apyrimidinic endodeoxyribonuclease 2	protein-coding	Apex2	110.281362534902	0.0137604044912796	0.173869120708929	0.0791423136849909	0.936919427589569	NA	120.763395781136	0.381259127551537	0.229239048553864	1.66315088967905	0.0962822353207659	0.999982092869924	111.228947230848	-0.00108254589992562	0.162678880843174	-0.00665449561931288	0.994690519871458	0.999998506200149	92.5112752948929	-0.0208623321926084	0.186678952406858	-0.111755138560773	0.911017558860479	0.999941782390231	NA	NA
68	ENSRNOG00000000167	25748	5'-aminolevulinate synthase 2	protein-coding	Alas2	1.37188204281378	-0.0618640861143659	1.59668261160546	-0.038745387257748	0.969093386758678	NA	2.09118274582227	0.975391245345103	1.62976971080236	0.598484091881239	0.549516970459637	0.999982092869924	2.16115155971369	0.242386522402212	1.08943638701322	0.222487999567129	0.823934014140441	0.999998506200149	1.10604385397914	-1.83523170772895	1.78149207021084	-1.03016552159659	0.302932311806244	0.999941782390231	NA	NA
69	ENSRNOG00000000168	81660	glycine amidinotransferase	protein-coding	Gatm	193.876968334499	0.147306538372918	0.138053184574281	1.06702745631817	0.285959437809313	0.999316488093175	271.147666009569	-0.159681607292411	0.160877056855913	-0.992569173088659	0.320919953825928	0.999982092869924	201.278487839651	0.217910780347882	0.119927507333191	1.81702084195302	0.0692139220942975	0.999998506200149	217.652006792665	-0.0366168105349866	0.178746900910733	-0.204852841355125	0.83768710091453	0.999941782390231	NA	NA
70	ENSRNOG00000000169	691729	AFG2 AAA ATPase homolog B	protein-coding	Afg2b	96.5290480727884	-0.0825898376666236	0.184091834397973	-0.448633900230899	0.65369577470329	NA	96.3800918354179	-0.127354641580678	0.237522756958522	-0.536178693828975	0.591835057181026	0.999982092869924	94.9903982205772	0.0631026089541405	0.164790146823022	0.382927075257175	0.701773835515235	0.999998506200149	85.4802254611472	-0.00399668121265837	0.216837737668756	-0.0184316681018124	0.985294489238114	0.999941782390231	NA	NA
71	ENSRNOG00000000170	64469	solute carrier family 30 member 4	protein-coding	Slc30a4	1785.35137519735	-0.0723247644962847	0.0525299136993664	-1.37683006505981	0.168564793200224	0.999316488093175	2079.72902870643	-0.08526040371822	0.0640595690828868	-1.33095499921177	0.183203818494943	0.999982092869924	1762.71844326542	0.000608569326029444	0.0555088808742569	0.0109634587555102	0.991252600762145	0.999998506200149	1503.78123874876	-0.092058170429982	0.0870482735638445	-1.0575530870519	0.290259239906361	0.999941782390231	NA	NA
72	ENSRNOG00000000172	691966	sulfide quinone oxidoreductase	protein-coding	Sqor	26.5429445530628	-0.100684632900878	0.335537308593002	-0.300069859065974	0.764123869387395	NA	30.7370633492355	0.138141132111645	0.420041994624463	0.328874574160495	0.742250493156074	0.999982092869924	25.8761891663795	0.0661195369779133	0.363979959523361	0.181657080968134	0.85585184988862	0.999998506200149	23.3170753142765	0.00775361990799001	0.37983021066031	0.0204133839025359	0.983713607265199	0.999941782390231	NA	NA
73	ENSRNOG00000000175	362841	MIER family member 2	protein-coding	Mier2	645.550780267143	0.0396847122881378	0.08371063853518	0.47407011799892	0.635449906697909	0.999316488093175	786.278955670368	-0.0507663592166203	0.0949217795747549	-0.534823087431053	0.592772196680648	0.999982092869924	686.292618651495	0.0743362899262755	0.0804916024201101	0.923528513425437	0.355731848237213	0.999998506200149	631.374975545546	-0.0791720713603017	0.107233073242571	-0.738317656728976	0.460321439371876	0.999941782390231	NA	NA
74	ENSRNOG00000000177	246115	phospholipid phosphatase 2	protein-coding	Plpp2	16.3050636044285	0.168106648008746	0.446079465445734	0.376853590067792	0.706282412622096	NA	21.8061431759252	0.124137142613009	0.49545059025541	0.250554031127533	0.802158925981225	0.999982092869924	16.8808388800956	0.203430062402954	0.40750877809637	0.499204123536318	0.617635589924581	0.999998506200149	14.1836090410689	-0.0441688269688147	0.5295233156812	-0.0834124308803931	0.933523604544913	0.999941782390231	NA	NA
75	ENSRNOG00000000184	315388	transmembrane serine protease 6	protein-coding	Tmprss6	0.441683174547454	-0.210214191430801	2.87729701030972	-0.0730596079158938	0.941758683935186	NA	0.11895726362183	-0.510449930322037	3.83761875419458	-0.13301215233121	0.894183769729709	0.999982092869924	0.321478306201823	0.254084869828272	3.13920150654256	0.0809393310046271	0.935490200940865	0.999998506200149	0.400222439120639	-2.66581119133741	3.43788120178864	-0.775422719653737	0.438089914306272	0.999941782390231	NA	NA
76	ENSRNOG00000000185	192172	mercaptopyruvate sulfurtransferase	protein-coding	Mpst	208.396890968973	-0.0539952097063598	0.129883679927606	-0.415719740435868	0.677615094489337	0.999316488093175	202.516951455127	0.150854644554131	0.180012538227584	0.83802298461794	0.402017794789345	0.999982092869924	218.57332841334	-0.0747255444123863	0.110231736565325	-0.677895012278092	0.497838262658248	0.999998506200149	182.902516173043	0.010093674687729	0.15103849657132	0.0668284901986086	0.946718242204022	0.999941782390231	NA	NA
77	ENSRNOG00000000186	25274	thiosulfate sulfurtransferase	protein-coding	Tst	67.5100384140606	0.154346986520828	0.220313581205585	0.700578628317968	0.483566019702116	NA	82.8235243101227	0.0568613256566373	0.284584256750556	0.199804888386631	0.841633178039985	0.999982092869924	66.2357334365973	0.0777667374069629	0.203341005150717	0.382444934553765	0.702131365895096	0.999998506200149	71.4332432186077	-0.204142861578082	0.269355619903287	-0.757893455690214	0.448514768366165	0.999941782390231	NA	NA
78	ENSRNOG00000000187	171081	colony stimulating factor 2 receptor subunit beta	protein-coding	Csf2rb	0.836842325557396	-0.271741128719896	2.10138337172797	-0.129315351199549	0.897108124922654	NA	1.59542604426759	0.530966338050745	2.02170484692517	0.262632964875312	0.792833489430544	0.999982092869924	0.699841672228978	-2.50791327592649	2.37697208697825	-1.05508739024138	0.291385358562597	0.999998506200149	1.08801438806598	-0.844564767194858	2.06525475500828	-0.408939751934609	0.682583875566023	0.999941782390231	NA	NA
79	ENSRNOG00000000190	NA	NA	NA	NA	5.4916961484045	1.38916964818591	0.921346935495444	1.50775955795512	0.131616076226594	NA	5.68394070207159	-0.575027377738595	1.06437415673748	-0.540249285553088	0.589025127711437	0.999982092869924	4.49588870451678	-1.24564145821196	0.925726255009081	-1.34558294255114	0.178437055739654	0.999998506200149	3.24948068483842	-0.117180195425676	1.14157148026208	-0.102648145518469	0.91824223002871	0.999941782390231	NA	NA
80	ENSRNOG00000000195	301097	von Willebrand factor A domain containing 5A	protein-coding	Vwa5a	17.1660260994219	-0.421773073177769	0.461403617003298	-0.91410872744579	0.360659717080818	NA	26.9212632735124	0.465855853641403	0.465454466634637	1.00086235504338	0.316893358456648	0.999982092869924	23.761852623738	0.149816815487754	0.403962963656565	0.370867700671497	0.7107360733977	0.999998506200149	28.2577976312473	0.105584405140876	0.339713644897822	0.310804133795195	0.755949526910686	0.999941782390231	NA	NA
81	ENSRNOG00000000196	25147	cytochrome P450, family 19, subfamily a, polypeptide 1	protein-coding	Cyp19a1	57.9985978937157	0.217941937518646	0.283521411862709	0.768696572462684	0.442073460134856	NA	24.4507686852231	-0.378146661059305	0.49607515859286	-0.762276954427501	0.445894725303459	0.999982092869924	54.4948288553172	-0.185187333241002	0.268627217527763	-0.68938410242016	0.490581585027542	0.999998506200149	13.4636235172097	-0.728013828962886	0.536296350929741	-1.35748421129619	0.174627406839266	0.999941782390231	NA	NA
82	ENSRNOG00000000199	299829	similar to developmental pluripotency associated 5	protein-coding	RGD1559995	0.104492927008356	-0.410093434202295	3.27682400506832	-0.125149667351068	0.900405063492455	NA	0.14353852802004	-1.62955359399926	3.82258863138097	-0.426295830166416	0.669892295956103	0.999982092869924	0.102322609368859	-0.66822756140222	3.16721792414513	-0.210982501806402	0.832900925561639	0.999998506200149	0.222891087177377	0.43985460455963	3.52317091691302	0.12484622941456	0.90064528789499	0.999941782390231	NA	NA
83	ENSRNOG00000000201	494499	glutathione S-transferase alpha 5	protein-coding	Gsta5	0	NA	NA	NA	NA	NA	0	NA	NA	NA	NA	NA	0	NA	NA	NA	NA	NA	0	NA	NA	NA	NA	NA	NA	NA
84	ENSRNOG00000000204	363113	synaptotagmin binding, cytoplasmic RNA interacting protein	protein-coding	Syncrip	1489.14669121873	0.00316540676001695	0.0581809074899533	0.0544062802829873	0.956611475325558	0.999316488093175	1700.58497750258	-0.147772183314322	0.0703291606452129	-2.10115095870095	0.0356277168016344	0.999982092869924	1460.41643539432	-0.0457935791481753	0.0525416472894397	-0.871567252086885	0.383444502396524	0.999998506200149	1256.76839405654	-0.0396475865143827	0.0895297784080029	-0.442842451074789	0.65787969556955	0.999941782390231	NA	NA
85	ENSRNOG00000000219	301111	anoctamin 10	protein-coding	Ano10	832.428230400321	-0.0246056461789963	0.0766166430391429	-0.321152757455393	0.748094631373218	0.999316488093175	833.698968901677	0.0497204581122418	0.10370075900171	0.479460889109038	0.631610785534011	0.999982092869924	843.541018815063	0.0410207917044088	0.0712108927429356	0.576046586755904	0.564583693057733	0.999998506200149	642.406209265099	0.0680799374554784	0.110868885854438	0.61405810052842	0.53917693449623	0.999941782390231	NA	NA
86	ENSRNOG00000000221	316122	abhydrolase domain containing 5, lysophosphatidic acid acyltransferase	protein-coding	Abhd5	165.081259972878	-0.062233567907732	0.142615833368738	-0.436372080418483	0.662566792321496	NA	195.95765172369	-0.0404889960626073	0.171662346314164	-0.235864165508417	0.813538075571962	0.999982092869924	166.57106111821	-0.0225860978669323	0.135616152342203	-0.166544305208869	0.867728619474179	0.999998506200149	146.936597969555	-0.115688265076031	0.185324911930778	-0.624245622840184	0.532466289067262	0.999941782390231	NA	NA
87	ENSRNOG00000000230	360495	lipase maturation factor 1	protein-coding	Lmf1	360.13762984333	-0.0316466183237031	0.0948765923858673	-0.333555596042013	0.738714930142294	0.999316488093175	414.126381593085	0.178589888303426	0.132431552446828	1.34854485206712	0.177483204410852	0.999982092869924	370.784398018221	-0.0149577381973469	0.103910280994161	-0.143948587706999	0.88554106775223	0.999998506200149	315.997118109549	-0.216386081040912	0.107070143255939	-2.02097498388197	0.043282354771681	0.999941782390231	NA	NA
88	ENSRNOG00000000231	300317	potassium channel tetramerization domain containing 17	protein-coding	Kctd17	2146.74304248237	-0.0964207770294076	0.0451785264018652	-2.13421695457129	0.032825025463735	0.771229746514637	2604.75117647022	-0.00848023321761039	0.0614756961038389	-0.137944484651079	0.890284292781544	0.999982092869924	2163.57301607758	0.0185334019673452	0.0498347595119747	0.371897088474799	0.70996947297328	0.999998506200149	1985.03822463249	0.0767149856130056	0.0805194816345339	0.952750614580502	0.340716441767773	0.999941782390231	NA	NA
89	ENSRNOG00000000233	24419	glutamate metabotropic receptor 6	protein-coding	Grm6	2.65088254337887	1.25139625486916	1.07639206845657	1.16258405421319	0.244998303494328	NA	2.5353266015168	-0.420813301072603	1.68388138849	-0.24990673568164	0.802659474151577	0.999982092869924	2.20976098680134	0.165421125594297	1.16626066388423	0.141838896497942	0.887207259689052	0.999998506200149	2.65232865036975	-0.548028247308396	1.09802032147808	-0.499105742023681	0.617704892615144	0.999941782390231	NA	NA
90	ENSRNOG00000000236	303763	zinc finger protein 207	protein-coding	Zfp207	1378.13017280353	-0.048385172270942	0.0619262239045462	-0.781335744700395	0.434605052075637	0.999316488093175	1618.4142099396	-0.0368866860291453	0.0709049647272519	-0.52022712614041	0.602905280924422	0.999982092869924	1399.780251421	0.0117747217270364	0.0601545223158878	0.195741255581818	0.844812691691334	0.999998506200149	1171.75280852296	-0.0556730882400656	0.07045316187418	-0.790214189953466	0.429402690358856	0.999941782390231	NA	NA
91	ENSRNOG00000000237	303764	similar to Protein Njmu-R1	protein-coding	RGD1310429	698.457552203702	0.0150895382713997	0.0802952039212193	0.187925773078609	0.850934838678834	0.999316488093175	742.591285630186	0.0115491667052066	0.101386094515814	0.113912728963094	0.909306974998357	0.999982092869924	676.535334500535	-0.0337423796822817	0.0910733338904416	-0.370496809997894	0.711012352974949	0.999998506200149	557.690823006363	0.154094466414357	0.126109531818153	1.22190974934834	0.221741758209982	0.999941782390231	NA	NA
92	ENSRNOG00000000239	287561	C-C motif chemokine ligand 7	protein-coding	Ccl7	0.579585538753526	2.26113084684373	2.85891967043642	0.790903945369885	0.429000045920323	NA	0	NA	NA	NA	NA	NA	0	NA	NA	NA	NA	NA	0.246389429761794	-1.80094408274689	3.48324459233788	-0.517030611834851	0.605134789788415	0.999941782390231	NA	NA
93	ENSRNOG00000000244	50998	coilin	protein-coding	Coil	477.045491870484	0.0243653221012255	0.0884078980166386	0.275601192289855	0.78285439380574	0.999316488093175	516.226327177905	0.156591021643121	0.107636264041186	1.45481658099172	0.145720046586988	0.999982092869924	478.415999561546	0.0196724052448499	0.0785306847168862	0.25050596866399	0.802196089496044	0.999998506200149	389.694091141356	0.00401865999403414	0.114002552069832	0.0352506143158314	0.971879902898489	0.999941782390231	NA	NA
94	ENSRNOG00000000245	303772	solute carrier family 16, member 6	protein-coding	Slc16a6	39.6392319078764	-0.0632256033728501	0.291231062740413	-0.217097732562978	0.828132180982658	NA	40.5241214256277	-0.345480393029201	0.364486759416151	-0.947854439438639	0.343203561784108	0.999982092869924	42.1481112509667	-0.124568464153398	0.275030244105449	-0.45292642108712	0.650601724953268	0.999998506200149	32.3153413058231	-0.483116371502741	0.324203207334052	-1.49016530550529	0.136180776375568	0.999941782390231	NA	NA
95	ENSRNOG00000000246	360650	archaelysin family metallopeptidase 2	protein-coding	Amz2	3336.70638098986	-0.0296043843558732	0.0393178357024388	-0.75295050775231	0.451479655385132	0.999316488093175	3653.320842167	0.100146068307931	0.0547077133943782	1.83056578486466	0.0671653793878681	0.999982092869924	3336.74096799759	-0.00349161866790545	0.0557536724478534	-0.0626258058815978	0.950064479625609	0.999998506200149	2830.21829127932	0.0221406172922906	0.0697181935158434	0.317573020409073	0.750808842058401	0.999941782390231	NA	NA
96	ENSRNOG00000000247	360667	major facilitator superfamily domain containing 11	protein-coding	Mfsd11	822.198963541846	-0.0742030435679995	0.0685479243867584	-1.08249876610901	0.2790309633779	0.999316488093175	893.843971933119	-0.068835909937218	0.0855137902201387	-0.804968529169544	0.420837840668646	0.999982092869924	826.084486489074	-0.0672263607102813	0.0734204701618286	-0.915635115957516	0.359858306749863	0.999998506200149	700.966212653942	-0.11149466769276	0.0843436530445037	-1.32190939884866	0.186198322286496	0.999941782390231	NA	NA
97	ENSRNOG00000000248	494445	serine and arginine rich splicing factor 2	protein-coding	Srsf2	1662.42823668926	-0.0297424776464851	0.0500750340490234	-0.593958211139052	0.55254006341253	0.999316488093175	1945.1931257119	-0.0478439645371696	0.0675496398327573	-0.708278603048424	0.478772261905166	0.999982092869924	1671.45501445755	-0.0113176453864865	0.0515355990269673	-0.219608301837419	0.826176225313771	0.999998506200149	1459.48689308345	-0.0177818090251036	0.079019436255275	-0.225030826183812	0.82195529337569	0.999941782390231	NA	NA
98	ENSRNOG00000000249	287918	methyltransferase 23, arginine	protein-coding	Mettl23	175.749705199537	-0.292388948808864	0.137678221140241	-2.12371242442937	0.033694197824329	NA	213.120578180802	-0.0464791398569982	0.173169707973251	-0.268402253494461	0.788389705095121	0.999982092869924	197.118878627853	-0.0249308372109855	0.134467961581376	-0.185403548308406	0.852912525522754	0.999998506200149	184.655293899754	0.082711600813434	0.156214100579642	0.529475895623554	0.596475361386653	0.999941782390231	NA	NA
99	ENSRNOG00000000250	360665	jumonji domain containing 6, arginine demethylase and lysine hydroxylase	protein-coding	Jmjd6	435.905354889036	-0.307630547388762	0.093789701240049	-3.28000348995036	0.00103805802538134	0.151128066806312	518.02280009443	0.192655424657308	0.117524705989219	1.63927595509136	0.10115580135507	0.999982092869924	441.306838487452	-0.00239641513062326	0.087028859366701	-0.0275358673899864	0.978032332645032	0.999998506200149	383.827361264371	0.0106678476287858	0.134857623692393	0.079104520283695	0.936949488116342	0.999941782390231	NA	NA
100	ENSRNOG00000000251	287920	ST6 N-acetylgalactosaminide alpha-2,6-sialyltransferase 1	protein-coding	St6galnac1	0.469262754564714	1.51216260520633	3.06467529022262	0.493416907830546	0.62171803800305	NA	0.121765197168991	0.0369244808435849	3.83178078008871	0.00963637612972474	0.99231140325771	0.999982092869924	0.20925483178128	-1.19767962891176	3.16184491971191	-0.378791388990982	0.704842782314611	0.999998506200149	0.304949765111918	-1.07161329410669	3.51378637094162	-0.304973945760829	0.760385995901226	0.999941782390231	NA	NA
101	ENSRNOG00000000257	94338	sphingomyelin phosphodiesterase 3	protein-coding	Smpd3	4495.79541027514	-0.0365470359973353	0.0557620645840984	-0.655410381052452	0.512203569526435	0.999316488093175	5508.45382089931	0.0218730800806916	0.0656330109322054	0.33326339550817	0.738935467703183	0.999982092869924	4622.57156663725	0.0664980912368931	0.0440062619283428	1.51110520010027	0.130761650040775	0.999998506200149	4016.27222120503	-0.125063939419275	0.0917458813737266	-1.3631558991714	0.172833382699118	0.999941782390231	NA	NA
102	ENSRNOG00000000258	361402	protein arginine methyltransferase 7	protein-coding	Prmt7	1170.57551446578	0.0638988142819988	0.0599018237530949	1.06672569011219	0.286095722825741	0.999316488093175	1315.49588331128	0.0249694066804972	0.0743772436096184	0.335712987853562	0.737087310805061	0.999982092869924	1216.76956179844	0.0397508210170872	0.0626185646392911	0.634808882095405	0.52555306967902	0.999998506200149	984.946392172234	0.00856521361634506	0.0768283926219169	0.111485003447822	0.911231756979465	0.999941782390231	NA	NA
103	ENSRNOG00000000262	307834	zinc finger protein 821	protein-coding	Zfp821	750.803325274213	-0.0133927744746665	0.0692415688698744	-0.19342101418637	0.846629259229799	0.999316488093175	857.135370468198	0.0499783207366617	0.0941898512576794	0.530612587973345	0.595687270803895	0.999982092869924	776.45404208293	-0.020785997021767	0.0768645272506929	-0.270423793201429	0.786834237424696	0.999998506200149	679.123754016136	-0.0362111506651105	0.094574813330841	-0.382883659927902	0.701806027354287	0.999941782390231	NA	NA
104	ENSRNOG00000000264	307973	differentially expressed in FDCP 8 homolog	protein-coding	Def8	576.175036004265	0.0623709904605584	0.0830138766348075	0.751332102401858	0.452452813839634	0.999316488093175	655.222432227573	-0.0663036927774597	0.101525497079278	-0.653074298426587	0.51370838071277	0.999982092869924	555.590688611012	-0.0178224513363852	0.0751038166727125	-0.237304202715182	0.812420801919356	0.999998506200149	479.963328262417	0.102861027037784	0.0951024607021431	1.08158113132257	0.279438692445317	0.999941782390231	NA	NA
105	ENSRNOG00000000274	309901	phytanoyl-CoA 2-hydroxylase interacting protein-like	protein-coding	Phyhipl	3243.13533911629	-0.0084888961224252	0.0452399379401678	-0.187641639421615	0.851157582434853	0.999316488093175	3516.76838281633	-0.0180623284454544	0.0557694098624086	-0.323875194125539	0.746032524833786	0.999982092869924	3160.31704833321	0.0103493963037113	0.0476899326076697	0.21701427823043	0.8281972176718	0.999998506200149	2524.6863622509	0.00468747097168059	0.0816378850392979	0.0574178393943472	0.954212352662946	0.999941782390231	NA	NA
106	ENSRNOG00000000275	294565	family with sequence similarity 13, member C	protein-coding	Fam13c	1099.03166257634	-0.0795053715407167	0.0627466806836773	-1.26708489874587	0.205124934635195	0.999316488093175	1174.53625991954	-0.0336581711143751	0.0810324974530322	-0.41536633045136	0.677873750606907	0.999982092869924	1110.9457311981	0.0424423655085995	0.0603310613513994	0.703491113166286	0.481749743059492	0.999998506200149	834.973883063699	-0.0474600349119833	0.0888542912932102	-0.53413328969526	0.593249319329949	0.999941782390231	NA	NA
107	ENSRNOG00000000277	309902	tet methylcytosine dioxygenase 1	protein-coding	Tet1	11.672832273972	-0.770378487096064	0.525775952312875	-1.4652219899126	0.142860361940856	NA	10.6643034751725	-0.387018044039449	0.693866847054612	-0.557769903090626	0.577001516984956	0.999982092869924	8.29188119314933	1.02865320740376	0.616788499395999	1.66775678925772	0.0953640169422999	0.999998506200149	7.95346955082568	0.267617564897362	0.712820015792426	0.375434975124622	0.70733699761531	0.999941782390231	NA	NA
108	ENSRNOG00000000279	309912	reticulon 4 interacting protein 1	protein-coding	Rtn4ip1	317.624353634037	-0.144961624440089	0.109259435438974	-1.32676527073083	0.18458634207243	0.999316488093175	348.736436955874	0.113176325459237	0.13682996592288	0.827131138240767	0.408162736883146	0.999982092869924	323.199107952679	-0.107586722428624	0.0998012500168577	-1.07800976851945	0.281029396769344	0.999998506200149	292.274501929709	0.00788287183116405	0.12756350072038	0.0617956687190903	0.95072555275883	0.999941782390231	NA	NA
109	ENSRNOG00000000281	680409	proline dehydrogenase	protein-coding	Prodh	94.6645779241848	0.489868819707407	0.200995339793632	2.43721481408658	0.0148008839060727	NA	170.677110333641	-0.116125773731961	0.205655575255055	-0.564661442258208	0.572304065014723	0.999982092869924	80.8620245599772	-0.0734273006747289	0.189875026034542	-0.386713841247195	0.698968068072024	0.999998506200149	145.707512130194	-0.309337481304429	0.270150141931361	-1.14505763014933	0.252185285309254	0.999941782390231	NA	NA
110	ENSRNOG00000000282	363831	goosecoid homeobox 2	protein-coding	Gsc2	1.33576396394691	-0.207383316868703	1.69441810312292	-0.122392056887543	0.902588528903699	NA	0.116750126424185	1.16057049608349	3.79737179051079	0.305624668878518	0.759890435606434	0.999982092869924	0.208921875153556	0.00698219233892518	3.16865809761278	0.00220351711160805	0.998241849139963	0.999998506200149	0	NA	NA	NA	NA	NA	NA	NA
111	ENSRNOG00000000283	360741	ess-2 splicing factor homolog	protein-coding	Ess2	317.390978412406	0.121178737071796	0.109753469680078	1.10409937312253	0.269550033186589	0.999316488093175	334.427712094424	-0.0818708088893235	0.131653648045333	-0.621865099105591	0.534030575914555	0.999982092869924	322.300615740193	-0.0147062235080277	0.0968978453772222	-0.151770387161619	0.879368039147416	0.999998506200149	257.65583654784	0.0870699753680386	0.130337474683766	0.66803485014033	0.504111346936851	0.999941782390231	NA	NA
112	ENSRNOG00000000288	287949	scavenger receptor class F, member 2	protein-coding	Scarf2	176.522299101548	0.0584439717749438	0.137902288478985	0.423807120386187	0.671706484842401	NA	266.518861616111	0.172241074998174	0.162586513044278	1.05938107517729	0.289426264898418	0.999982092869924	174.542428432206	0.0592234007323815	0.134187202591373	0.441349097296026	0.658960287186495	0.999998506200149	192.728150580428	-0.277573900010744	0.178779090042627	-1.5526083052809	0.120516740288187	0.999941782390231	NA	NA
113	ENSRNOG00000000299	294515	forkhead box O3	protein-coding	Foxo3	551.592632230827	-0.0724097828288262	0.0888818985748698	-0.814674123638703	0.415258868977159	0.999316488093175	680.95614056337	0.0790706743979023	0.127436020065572	0.620473507860779	0.534946090318866	0.999982092869924	565.596367633015	0.0718059553934805	0.0975347452677582	0.736208980669961	0.461603527697168	0.999998506200149	446.125191978495	-0.0847966425375607	0.106314673973196	-0.797600550973232	0.425102331199557	0.999941782390231	NA	NA
114	ENSRNOG00000000302	294518	sestrin 1	protein-coding	Sesn1	2129.59240504505	0.00730233992807052	0.0522731064215375	0.139695924500516	0.888900246609203	0.999316488093175	2614.02281078806	-0.0495338579882866	0.0596274391376233	-0.830722544933715	0.406130387232501	0.999982092869924	2152.94835093474	0.0512449513872199	0.0578404744628025	0.885970453443909	0.375633449031803	0.999998506200149	1894.13780581923	0.00110354973783682	0.0749123315900427	0.0147312160016055	0.988246615289842	0.999941782390231	NA	NA
115	ENSRNOG00000000303	294519	centrosomal protein 57-like 1	protein-coding	Cep57l1	203.786302287533	0.0162512206040504	0.141878494007666	0.114543227412411	0.908807181349246	0.999316488093175	244.331906174451	0.105607936920519	0.159317054379249	0.662879045385326	0.507408023214756	0.999982092869924	229.482060411728	-0.0312670624793986	0.10888004409533	-0.287169818300429	0.773982294963708	0.999998506200149	171.878895880724	-0.035726324127774	0.138864902761765	-0.257273964963384	0.796967289111907	0.999941782390231	NA	NA
116	ENSRNOG00000000304	83689	CD164 molecule	protein-coding	Cd164	1645.60389791154	-0.0251007598873688	0.0551120221963957	-0.455449807265653	0.648785669643889	0.999316488093175	1803.03975297141	-0.0435996883400873	0.0663944069433364	-0.656677126091313	0.511388545303747	0.999982092869924	1633.48609786167	-0.000324209758654622	0.0542193056670008	-0.00597959997211738	0.995228997934173	0.999998506200149	1383.25719499076	0.0819288042271666	0.0873116845110846	0.938348683637702	0.348065248518208	0.999941782390231	NA	NA
117	ENSRNOG00000000306	83537	sphingomyelin phosphodiesterase 2	protein-coding	Smpd2	124.813821054817	0.114988947080706	0.16606791914089	0.692421195349304	0.488672859042512	NA	157.78634793292	-8.26638458486724e-05	0.192755974880834	-0.000428852313915443	0.999657825370351	0.999982092869924	127.740000013991	-0.192924323081963	0.146203490621488	-1.3195603077729	0.186981862431226	0.999998506200149	116.254464021923	-0.0817064370849037	0.169054516947474	-0.483314131797438	0.628872707422896	0.999941782390231	NA	NA
118	ENSRNOG00000000307	294520	microtubule associated monooxygenase, calponin and LIM domain containing 1	protein-coding	Mical1	13.322658276869	0.446869350801937	0.513652641433585	0.869983554556911	0.384309391523159	NA	23.7177059314371	0.517883395537926	0.49851977041625	1.03884224111214	0.298878112342534	0.999982092869924	15.2081867492061	0.523822331042086	0.476774190129603	1.09868013387993	0.271907610802521	0.999998506200149	15.9805593372787	0.239998044700936	0.514735107539768	0.466255441265765	0.641032669299183	0.999941782390231	NA	NA
119	ENSRNOG00000000308	365590	zinc finger and BTB domain containing 24	protein-coding	Zbtb24	269.880363467489	0.0275420300765606	0.112594201238411	0.244613219629687	0.806755927195689	0.999316488093175	305.132663698396	0.076788455606246	0.133898656816488	0.573481896173813	0.566318453513065	0.999982092869924	281.572483158386	-0.0485719616146516	0.109810421729258	-0.44232560853293	0.658253602378937	0.999998506200149	234.530736321965	-0.080964467917275	0.133787830884073	-0.605170645059869	0.545065618372237	0.999941782390231	NA	NA
120	ENSRNOG00000000312	309855	FIG4 phosphoinositide 5-phosphatase	protein-coding	Fig4	1452.40010524967	0.0394013326519399	0.060185944585803	0.65466003604493	0.512686661077559	0.999316488093175	2128.10445473569	-0.0556768394144846	0.0654284063138598	-0.850958208387394	0.394792568319246	0.999982092869924	1492.4241072245	0.00571672818734504	0.0589767757668172	0.096931853479883	0.922780512488266	0.999998506200149	1636.33403926461	-0.0940418287056634	0.0734393277058996	-1.28053771246749	0.200356090271568	0.999941782390231	NA	NA
121	ENSRNOG00000000314	309858	SEC63 homolog, protein translocation regulator	protein-coding	Sec63	1893.04410127686	0.0124878537487808	0.0534357126378142	0.233698647071914	0.815218938154671	0.999316488093175	2100.95655345602	0.0048910167003253	0.0639795529949988	0.0764465594298169	0.939063828883705	0.999982092869924	1947.81421405065	0.0152929870268845	0.0491044037745094	0.31143819803028	0.75546751891197	0.999998506200149	1672.73899111685	0.0369319264405745	0.0711334399396197	0.519192189663869	0.603626725010916	0.999941782390231	NA	NA
122	ENSRNOG00000000316	309860	sine oculis binding protein homolog	protein-coding	Sobp	841.320738940704	0.0044666972333593	0.0720035576960092	0.0620343963032658	0.950535440450112	0.999316488093175	972.836850285612	-0.168107215562403	0.0850069282313354	-1.97757075876123	0.0479771507442294	0.999982092869924	831.819821385283	0.0246040124817252	0.0815347300804031	0.301761132433537	0.762834162222921	0.999998506200149	709.382743424526	-0.0978577509458304	0.10714999307816	-0.913278182616853	0.361096253882938	0.999941782390231	NA	NA
123	ENSRNOG00000000320	NA	NA	NA	NA	0	NA	NA	NA	NA	NA	0	NA	NA	NA	NA	NA	0.0869865711349468	0.5212994019	3.16865809761278	0.16451740321644	0.86932384762021	0.999998506200149	0	NA	NA	NA	NA	NA	NA	NA
124	ENSRNOG00000000321	25145	CD24 molecule	protein-coding	Cd24	242.655472388806	-0.0199666886462115	0.154023060874266	-0.129634410151808	0.89685567758585	0.999316488093175	562.285453285117	0.130986220182087	0.146461829972967	0.894336908164151	0.371141658165011	0.999982092869924	240.702542101806	-0.0523928987857059	0.140006080323301	-0.374218738677067	0.708241583722241	0.999998506200149	429.180372540682	0.00198143761971251	0.163955059148288	0.0120852484211567	0.990357601589101	0.999941782390231	NA	NA
125	ENSRNOG00000000322	365601	autophagy related 5	protein-coding	Atg5	463.539513415703	-0.085851008726638	0.0992000325896527	-0.86543327139585	0.386801026104436	0.999316488093175	543.034433321868	0.0323525359750816	0.108431144887265	0.298369403078038	0.765421238931739	0.999982092869924	475.682373062205	0.0409210607429861	0.0802945083519998	0.509637104490308	0.610305724017384	0.999998506200149	409.934890368667	-0.15352419544458	0.110980998182143	-1.38333767004523	0.166561352618107	0.999941782390231	NA	NA
126	ENSRNOG00000000323	309871	PR/SET domain 1	protein-coding	Prdm1	1.86002276631923	0.165411560281521	1.43949135511534	0.114909728143708	0.908516674231947	NA	0.962721659931605	1.48501413216831	2.52942631747899	0.587095232585539	0.557139749243607	0.999982092869924	1.64165582791539	0.0603530591583061	1.51268601424876	0.0398979421967348	0.968174491687586	0.999998506200149	1.14605183333954	0.729210178568044	1.91170647064828	0.381444635860211	0.702873345406563	0.999941782390231	NA	NA
127	ENSRNOG00000000327	361866	HECT domain and ankyrin repeat containing, E3 ubiquitin protein ligase 1	protein-coding	Hace1	1331.11802180084	-0.0164074666863971	0.0567983866312748	-0.288872055343958	0.772679289097012	0.999316488093175	1458.62298579275	0.0266209989661627	0.0783087535710444	0.339949210684489	0.733894776387598	0.999982092869924	1353.52930117368	0.0667707466774758	0.0561612426117257	1.18891149077843	0.234474497920653	0.999998506200149	1120.20708431714	0.00667099737908876	0.0768825001455923	0.0867687362723105	0.930855338711157	0.999941782390231	NA	NA
128	ENSRNOG00000000335	298485	erythroblast membrane associated protein (Scianna blood group)	protein-coding	Ermap	0	NA	NA	NA	NA	NA	0	NA	NA	NA	NA	NA	0	NA	NA	NA	NA	NA	0.242358121158719	-0.741359721033745	3.52571066027363	-0.210272422347955	0.833455057902404	0.999941782390231	NA	NA
129	ENSRNOG00000000340	302247	RNA transcription, translation and transport factor	protein-coding	Rtraf	1502.56584740386	-0.0355063598931861	0.0529583187246561	-0.670458593630829	0.502565493465154	0.999316488093175	1624.1014745335	0.0531782898748504	0.0782146925428643	0.679901539543953	0.49656680675829	0.999982092869924	1521.85704723072	-0.0414574187434573	0.0517350181789643	-0.801341532345572	0.422933953162443	0.999998506200149	1293.78559910179	0.0286960787067221	0.084077010838684	0.341307075744884	0.73287242171306	0.999941782390231	NA	NA
130	ENSRNOG00000000341	302248	nidogen 2	protein-coding	Nid2	9.57478197664376	0.144975381993387	0.58469143125967	0.247951952504331	0.80417158240197	NA	11.3036051703914	0.253258796227497	0.684731245804602	0.369865984324846	0.711482347503424	0.999982092869924	10.5492994126361	0.367848962207089	0.526282273986767	0.698957537407651	0.484578568010274	0.999998506200149	8.16910440139138	-0.161825103713249	0.673430273226122	-0.240299716462127	0.810097914803293	0.999941782390231	NA	NA
131	ENSRNOG00000000368	54257	glutamate ionotropic receptor kainate type subunit 2	protein-coding	Grik2	1771.25803362759	-0.00478007485523464	0.0507050154090147	-0.0942722296142881	0.92489290920808	0.999316488093175	1666.48039660424	-0.0217297823584345	0.0667803741476455	-0.325391743244683	0.744884603748426	0.999982092869924	1818.18474692607	-0.0573825316681671	0.0568545310403339	-1.00928686980917	0.31283707532623	0.999998506200149	1311.34891083741	0.109867130001901	0.0772375163557862	1.42245809013084	0.154893309747745	0.999941782390231	NA	NA
132	ENSRNOG00000000373	361839	catenin alpha 3	protein-coding	Ctnna3	13.0005872842742	0.0220103194069514	0.575787972673696	0.0382264313454579	0.969507147126966	NA	23.591616291229	-0.152721455514942	0.467093014031829	-0.326961549256943	0.74369696747611	0.999982092869924	15.5451411901058	0.211061512132318	0.441597394076948	0.477950085220704	0.632685732136097	0.999998506200149	17.0908386011282	0.440258107266624	0.420009905628756	1.04820886690174	0.294542386191375	0.999941782390231	NA	NA
133	ENSRNOG00000000376	NA	NA	NA	NA	0	NA	NA	NA	NA	NA	0	NA	NA	NA	NA	NA	0	NA	NA	NA	NA	NA	0	NA	NA	NA	NA	NA	NA	NA
134	ENSRNOG00000000383	309760	myopalladin	protein-coding	Mypn	2.49623511597971	-0.120266180902871	1.24919496571934	-0.0962749484293797	0.923302206905707	NA	2.21886642353274	-0.203506813617672	1.53528595235671	-0.132553035677349	0.894546876656738	0.999982092869924	5.20983387351882	-0.546270280416857	0.840688533443599	-0.649789141501958	0.515828433878336	0.999998506200149	2.74536303678091	-1.01021449832403	1.17137790962572	-0.862415527920291	0.388458898723223	0.999941782390231	NA	NA
135	ENSRNOG00000000384	365564	atonal bHLH transcription factor 7	protein-coding	Atoh7	0	NA	NA	NA	NA	NA	0.366886797722276	1.28259813031802	3.77620951722304	0.33965226888714	0.734118410776014	0.999982092869924	0.414370242445032	0.931219529801474	2.91783236750062	0.31914771395834	0.749614503440598	0.999998506200149	0.527322602433495	1.21089997973478	3.14341145250468	0.385218415734258	0.700075600421831	0.999941782390231	NA	NA
136	ENSRNOG00000000386	171564	phenazine biosynthesis-like protein domain containing 1	protein-coding	Pbld1	16.4841060814668	0.775832212131751	0.541807556844937	1.4319331694995	0.15216294837688	NA	16.1832837109221	-0.211869157884775	0.568916635189498	-0.372408090711224	0.7095890309371	0.999982092869924	16.4628500219809	-0.52692060842183	0.434800458294414	-1.21186764726232	0.225563048275461	0.999998506200149	17.1600760753514	0.0740826095660749	0.510481924023469	0.145122885022407	0.884613849924064	0.999941782390231	NA	NA
137	ENSRNOG00000000387	309762	DNA replication helicase/nuclease 2	protein-coding	Dna2	554.099035224188	0.0880542527781268	0.0849217611974547	1.03688679481563	0.299788618818656	0.999316488093175	585.752920831109	0.11488793208679	0.105419678417939	1.08981486009959	0.27579470670312	0.999982092869924	547.544718812686	-0.0291801026019497	0.0836055968961532	-0.349020923063253	0.72707360178032	0.999998506200149	442.270194252026	0.106499354941007	0.0951384844536979	1.11941403683846	0.262963545367678	0.999941782390231	NA	NA
138	ENSRNOG00000000392	294385	Suv3 like RNA helicase	protein-coding	Supv3l1	646.318400891666	0.020242680913577	0.0818736818072299	0.24724283147835	0.804720299280722	0.999316488093175	756.03808036183	0.0229566751777282	0.0930207731094934	0.246790844779437	0.805070096191944	0.999982092869924	678.210160192179	0.0108370403500937	0.0647147059957937	0.167458697112804	0.867009143508716	0.999998506200149	560.962790392549	-0.0215360630535121	0.0889304422095311	-0.242167502133527	0.808650375214859	0.999941782390231	NA	NA
139	ENSRNOG00000000394	56782	serglycin	protein-coding	Srgn	10.2674010515217	-0.243916761902022	0.560374082430602	-0.435274880744024	0.663362915575818	NA	16.8727971009156	-0.386800758370732	0.662621117419848	-0.583743482062387	0.559392908130438	0.999982092869924	9.57989114946571	-0.272531216541009	0.598159625497519	-0.455616201635694	0.648665990521491	0.999998506200149	13.2424619460555	-0.312133470557669	0.489450117706592	-0.637722740818263	0.523654179555873	0.999941782390231	NA	NA
140	ENSRNOG00000000395	606294	kinesin family binding protein	protein-coding	Kifbp	3807.80511317316	-0.0739525221901491	0.0478658859201858	-1.54499432672074	0.122347635639168	0.999316488093175	4205.95029695928	0.0218454208919512	0.0573334895584998	0.38102374476372	0.703185629399998	0.999982092869924	3860.48973517629	-0.0161546644801849	0.0377757546557128	-0.427646373379382	0.668908598295052	0.999998506200149	3197.74378314394	-0.00188076533687161	0.062575182070577	-0.0300560905240411	0.976022319580958	0.999941782390231	NA	NA
141	ENSRNOG00000000396	361848	DExD-box helicase 50	protein-coding	Ddx50	1512.95593926811	0.0338237244047372	0.0542854069770132	0.623072134635733	0.533237120239726	0.999316488093175	1669.22417772742	0.085126608095372	0.0675445541090469	1.26030305800731	0.207560057264217	0.999982092869924	1545.8956433493	0.02980119494186	0.0516908734765727	0.576527207561437	0.564258885148161	0.999998506200149	1296.2926193288	0.0180507968956297	0.0786689994207427	0.229452478467271	0.818517252017734	0.999941782390231	NA	NA
142	ENSRNOG00000000397	361849	cell division cycle and apoptosis regulator 1	protein-coding	Ccar1	1836.90776563281	-0.0411735645273591	0.0535599747989702	-0.768737563486508	0.442049120677484	0.999316488093175	2153.39910509211	0.0174856231509274	0.0675558244185505	0.258832207310402	0.79576470659627	0.999982092869924	1867.07298682682	-0.0525373364892732	0.0545758297587888	-0.962648423697353	0.33572398784909	0.999998506200149	1707.30637088523	0.0224342922906896	0.0701007687464689	0.320029190718678	0.748946202309795	0.999941782390231	NA	NA
143	ENSRNOG00000000398	294390	zinc finger containing ubiquitin peptidase 1	protein-coding	Zup1	223.014322208036	-0.0438012210653919	0.121584901192543	-0.360252141801948	0.718658585135902	0.999316488093175	296.693270077639	0.191441102912011	0.153889352182474	1.24401786216508	0.213492988982516	0.999982092869924	235.502112053058	-0.17455265812763	0.11568209596125	-1.50889951186655	0.131324464610382	0.999998506200149	239.046363623791	0.0976120550050564	0.176746618733459	0.552271130868191	0.580762606663341	0.999941782390231	NA	NA
144	ENSRNOG00000000401	294394	G protein-coupled receptor, class C, group 6, member A	protein-coding	Gprc6a	0	NA	NA	NA	NA	NA	0	NA	NA	NA	NA	NA	0	NA	NA	NA	NA	NA	0	NA	NA	NA	NA	NA	NA	NA
145	ENSRNOG00000000405	309772	vestigial-like family member 2	protein-coding	Vgll2	0.932498996426179	-1.76030893067963	2.16896173928343	-0.811590586775953	0.417026594437952	NA	0.116750126424185	1.16057049608349	3.79737179051079	0.305624668878518	0.759890435606434	0.999982092869924	0.747902589882245	0.337525057892462	2.23021358305636	0.151342033093488	0.879705913508311	0.999998506200149	0.30035701431843	2.26874214184918	3.46755474508106	0.654277238179881	0.512933207703565	0.999941782390231	NA	NA
146	ENSRNOG00000000406	25346	ROS proto-oncogene 1 , receptor tyrosine kinase	protein-coding	Ros1	2.46391524975142	0.735671214415498	1.274106417638	0.577401702268575	0.563668124537658	NA	2.85844149119936	-0.404027371803385	1.35615822123539	-0.297920526880217	0.765763820762356	0.999982092869924	3.78516504078272	0.241085774200814	0.931758057385437	0.258742891773121	0.795833623301968	0.999998506200149	3.27190434458966	0.912696822845779	1.09328031346943	0.834824163209723	0.403816718871067	0.999941782390231	NA	NA
147	ENSRNOG00000000407	309773	discoidin, CUB and LCCL domain containing 1	protein-coding	Dcbld1	137.590946448067	-0.194548330186563	0.175234351534387	-1.11021799369278	0.266905100809787	NA	160.190128475079	0.107361778665748	0.230084346935699	0.466619220714533	0.640772332929299	0.999982092869924	152.498711461701	0.0705297211830692	0.154711726640254	0.45587831455769	0.64847748425047	0.999998506200149	142.349540294601	0.137902132275063	0.182829134313882	0.754267818379058	0.450688422166894	0.999941782390231	NA	NA
148	ENSRNOG00000000408	309774	golgi associated PDZ and coiled-coil motif containing	protein-coding	Gopc	2064.52659567025	0.0442135305547815	0.0474919706385834	0.930968539740097	0.3518698381547	0.999316488093175	2192.33372150464	-0.0769255657130224	0.0647777967430354	-1.18752982627945	0.235018698953054	0.999982092869924	2098.68604588265	0.00980566823360641	0.0478062766224947	0.205112569444333	0.837484176216829	0.999998506200149	1680.99934180398	-0.000343642501755181	0.0935793783249649	-0.00367220329848574	0.997070012269195	0.999941782390231	NA	NA
149	ENSRNOG00000000410	309775	nephrocan	protein-coding	Nepn	9.74253645701118	0.436591504918114	0.688654838613138	0.633977256004405	0.526095665271407	NA	8.47576177914711	-1.30931779479705	0.878378414933929	-1.49060788896496	0.136064471892199	0.999982092869924	9.45319760914168	0.201457101667366	0.813822438220664	0.247544294929777	0.804487015503007	0.999998506200149	8.24997172285865	-0.527513662807281	0.673708096983046	-0.783000330810268	0.433626917785344	0.999941782390231	NA	NA
150	ENSRNOG00000000411	294400	NUS1 dehydrodolichyl diphosphate synthase subunit	protein-coding	Nus1	2030.47715296377	-0.047152045218806	0.0457286905536122	-1.03112607529238	0.302481701385787	0.999316488093175	2307.21873879581	-0.0339881191603168	0.0634552855550448	-0.535623137820939	0.592219034379151	0.999982092869924	2074.24905286527	-0.0369489116085783	0.0465008180157044	-0.794586271495262	0.426854206775169	0.999998506200149	1755.70766588755	-0.00921084067437726	0.0804179179975123	-0.114537169125197	0.908811983558345	0.999941782390231	NA	NA
151	ENSRNOG00000000412	502421	solute carrier family 35, member F1	protein-coding	Slc35f1	3551.69683448065	-0.00340032382733492	0.0444084907945172	-0.0765692273369203	0.938966240088894	0.999316488093175	4259.68785473922	-0.079454387671445	0.0676510162075189	-1.1744744148073	0.240205054099325	0.999982092869924	3479.96985098221	0.0314168294878165	0.0492593579165451	0.637783982914327	0.523614307378599	0.999998506200149	3046.75679938415	-0.0802202038686761	0.0881062566920185	-0.910493838696284	0.362562129587221	0.999941782390231	NA	NA
152	ENSRNOG00000000414	100365935	centrosomal protein 85-like	protein-coding	Cep85l	37.0330778057286	0.251405210738264	0.297205587696377	0.845896649140724	0.397610401981025	NA	48.9437912443217	0.342427933237607	0.33366319602597	1.02626821692062	0.304765174254083	0.999982092869924	39.8445279699736	-0.129889096677458	0.311288632689452	-0.417262575749234	0.676486359012333	0.999998506200149	33.5380987388003	0.151845746211805	0.317372737089538	0.478446093398899	0.63233273344534	0.999941782390231	NA	NA
153	ENSRNOG00000000415	294408	anti-silencing function 1A histone chaperone	protein-coding	Asf1a	276.117380985663	-0.0126051855255517	0.129640143437504	-0.097232116467291	0.922542063618916	0.999316488093175	322.66813886209	-0.112074181712457	0.130635972957013	-0.857912098601931	0.39094100303205	0.999982092869924	276.228770827558	0.0502645340954192	0.108069429784467	0.465113346074524	0.641850289044203	0.999998506200149	233.460623573067	-0.057565193544522	0.127551319033798	-0.451310060770666	0.651766094771615	0.999941782390231	NA	NA
154	ENSRNOG00000000417	308870	nuclear mitotic apparatus protein 1	protein-coding	Numa1	1714.37940413944	0.0315275014438395	0.0542593186677706	0.581052291439229	0.561205211299057	0.999316488093175	1909.49184953506	-0.0620151088789755	0.0637410827770802	-0.972922112036583	0.330592014247321	0.999982092869924	1774.89287526579	0.0034624268895549	0.0585803043045256	0.0591056487442557	0.952867959462621	0.999998506200149	1435.22051456648	-0.0950393084487146	0.0758948742149826	-1.25224937035277	0.210479011247412	0.999941782390231	NA	NA
155	ENSRNOG00000000420	294258	negative elongation factor complex member E	protein-coding	Nelfe	542.312079121146	0.0352100584348227	0.0842543761747947	0.417901835291922	0.676018890624835	0.999316488093175	548.762203741371	0.00426916807975776	0.107202122159119	0.0398235407450338	0.968233808314999	0.999982092869924	556.67543977606	0.00352332926602149	0.0821394114365902	0.0428945034350705	0.965785630343012	0.999998506200149	462.099128091542	0.0255869727032714	0.0981919898704607	0.260581058974637	0.794415597910624	0.999941782390231	NA	NA
156	ENSRNOG00000000421	294260	SKI2 subunit of superkiller complex	protein-coding	Skic2	1169.60804399677	-0.069582114871832	0.0638590053415813	-1.08962102525145	0.275880117502442	0.999316488093175	1309.60563594037	0.0585914343921191	0.0770865326734784	0.760073547999616	0.447210623168732	0.999982092869924	1217.18843305769	-0.045344121486069	0.060364181610154	-0.751175950316232	0.452546771830909	0.999998506200149	1026.97003056842	-0.104823836054433	0.0959850468787672	-1.09208506390407	0.274795713808079	0.999941782390231	NA	NA
157	ENSRNOG00000000422	361799	decapping exoribonuclease	protein-coding	Dxo	144.335142242261	0.204790152398665	0.156433678682444	1.30911805004844	0.190494365927924	NA	163.835037627546	0.0445421615996736	0.189978704500882	0.234458707973065	0.814628886092407	0.999982092869924	140.79217871684	0.0682530627352478	0.163083770019451	0.41851536009443	0.675570358587989	0.999998506200149	114.541857180373	0.048123849367893	0.183916332570386	0.261661640895736	0.793582316499857	0.999941782390231	NA	NA
158	ENSRNOG00000000428	24298	cytochrome P450, family 21, subfamily a, polypeptide 1	protein-coding	Cyp21a1	0	NA	NA	NA	NA	NA	0.364407694040033	0.546089721068666	3.78096243855485	0.144431406009257	0.885159818389145	0.999982092869924	0.0851398796076284	-0.595285537937906	3.16785483129385	-0.187914399377566	0.850943754750311	0.999998506200149	0.155376804834651	1.29581500109601	3.52746735490991	0.367349962655885	0.713357990348996	0.999941782390231	NA	NA
159	ENSRNOG00000000431	406169	activating transcription factor 6 beta	protein-coding	Atf6b	1753.08305743191	0.0283244272124631	0.0520132687485134	0.544561568499244	0.586055092743035	0.999316488093175	2006.08968084217	-0.0330206185496315	0.0640503799792741	-0.515541337308483	0.606174791212157	0.999982092869924	1760.43900709908	0.0258539538366812	0.0499229151085837	0.517877487331182	0.604543750218757	0.999998506200149	1523.82550435927	0.00382577003229657	0.0646522373574494	0.0591745960954862	0.952813043555276	0.999941782390231	NA	NA
160	ENSRNOG00000000432	406168	FKBP prolyl isomerase like	protein-coding	Fkbpl	402.710043820888	0.0728364667956438	0.090565858617554	0.804237578127772	0.421259780230626	0.999316488093175	435.062403624608	0.0298205772943963	0.119753412665687	0.249016513438708	0.803348007813075	0.999982092869924	387.354930810102	0.0950741118653849	0.0900440389001989	1.05586236497855	0.291031100558358	0.999998506200149	358.448403318489	-0.0579355922206659	0.12073157031064	-0.479871106385835	0.631319047612552	0.999941782390231	NA	NA
161	ENSRNOG00000000433	406167	proline-rich transmembrane protein 1	protein-coding	Prrt1	3983.25017249874	-0.0468982964377902	0.0465895364004474	-1.00662723995983	0.314113939105049	0.999316488093175	4263.51744484803	-0.0273811656343265	0.055662042273925	-0.491918092037979	0.622777247919556	0.999982092869924	4047.18205504553	-0.0432503672440351	0.057192443239117	-0.756225207291964	0.449514181933005	0.999998506200149	3272.18691573538	-0.114036541823653	0.091148299579197	-1.25110992031803	0.210894376686994	0.999941782390231	NA	NA
162	ENSRNOG00000000435	54398	palmitoyl-protein thioesterase 2	protein-coding	Ppt2	545.24696731323	-0.0592942989213129	0.0938825266836821	-0.631579709407405	0.527661548711067	0.999316488093175	656.359387164633	0.0982204160850134	0.0969296917902676	1.01331608788707	0.310909205543232	0.999982092869924	563.621425791434	0.029921690728399	0.081157592035804	0.368686280332203	0.712361576161882	0.999998506200149	479.749475455667	-0.00925799674313509	0.115401381347225	-0.0802243147790335	0.93605885208729	0.999941782390231	NA	NA
163	ENSRNOG00000000436	406166	EGF-like-domain, multiple 8	protein-coding	Egfl8	18.1114306125957	0.814665102672319	0.429372597443168	1.89733836654573	0.0577832944032892	NA	21.3925914949029	-0.393470760713788	0.510570577577972	-0.770649109042517	0.440914944246792	0.999982092869924	17.8309929606296	-0.408736487629495	0.403578740877013	-1.01278002587865	0.311165243398739	0.999998506200149	15.420985850232	-0.205315358152183	0.438543893424791	-0.468175161552887	0.639659333115731	0.999941782390231	NA	NA
164	ENSRNOG00000000437	406165	1-acylglycerol-3-phosphate O-acyltransferase 1	protein-coding	Agpat1	3297.32227188991	-0.0313187274332983	0.0420152027900782	-0.745414168051907	0.456021381469833	0.999316488093175	3675.48240095532	-0.0159997771186965	0.0542535918573952	-0.294907241547283	0.768064739888481	0.999982092869924	3343.51116564888	0.0290127592935814	0.0430527652505803	0.673888404721934	0.500382264502771	0.999998506200149	2781.5684341857	-0.00741509659167101	0.0624120584589334	-0.118808717013397	0.905426902426009	0.999941782390231	NA	NA
165	ENSRNOG00000000438	407784	ring finger protein 5	protein-coding	Rnf5	1298.95623046828	-0.00994121690647801	0.0621068358709739	-0.160066388297912	0.87282877799467	0.999316488093175	1560.28465728978	0.152188846859761	0.0747638845481681	2.0355930912299	0.0417912321203517	0.999982092869924	1342.60032541108	-0.0373700465047245	0.0750898212347011	-0.497671267426786	0.618715762952249	0.999998506200149	1272.20243001256	-0.000296165978165676	0.0944166842549831	-0.00313679706613977	0.997497202154934	0.999941782390231	NA	NA
166	ENSRNOG00000000439	81722	advanced glycosylation end product-specific receptor	protein-coding	Ager	4.04295689511076	1.86234253231859	0.995261091298868	1.87121002579146	0.0613159756683273	NA	7.09286934306135	-0.182593280758753	0.840318444287032	-0.217290578351728	0.827981899085799	0.999982092869924	2.72482369527119	-0.259634669536788	0.942168722964156	-0.275571310327466	0.78287734775012	0.999998506200149	7.26072739752141	0.299220441040198	0.856290008211417	0.349438202210483	0.726760357475418	0.999941782390231	NA	NA
167	ENSRNOG00000000440	406164	PBX homeobox 2	protein-coding	Pbx2	1877.157582971	-0.00638501939816556	0.0512838070284748	-0.12450361562706	0.900916537799602	0.999316488093175	2086.31116770295	0.00012491085352233	0.0648453706627749	0.00192628790992533	0.998463045567509	0.999982092869924	1818.26139116318	0.0534255471768788	0.0471968927164449	1.13197170622768	0.257646329846738	0.999998506200149	1642.01757392222	0.0738948009074512	0.0724207889912675	1.02035343630903	0.30756086887588	0.999941782390231	NA	NA
168	ENSRNOG00000000441	406163	G-protein signaling modulator 3	protein-coding	Gpsm3	6.54949514426326	1.12949526749778	0.723099450091563	1.56201925939061	0.118283451839192	NA	7.21623706693831	-0.236401183683993	0.854112290266667	-0.276779981248349	0.781949053539483	0.999982092869924	4.98707347134294	-0.210191967531112	0.690099861404367	-0.304581958766616	0.760684562345716	0.999998506200149	4.643842505338	-0.461565669400949	0.906589406187165	-0.509123166728974	0.610665894235987	0.999941782390231	NA	NA
169	ENSRNOG00000000442	406162	notch receptor 4	protein-coding	Notch4	107.950593535164	-0.158189025805508	0.186795303819282	-0.846857616712624	0.397074488798446	NA	113.020489024503	-0.127529023779053	0.248709427616923	-0.512763126838443	0.608117025793984	0.999982092869924	97.5774655819315	-0.0882827115075765	0.171803796423457	-0.513857745552839	0.607351451560527	0.999998506200149	94.9980170233526	-0.166961053651224	0.241554693342584	-0.691193581630938	0.489443896828065	0.999941782390231	NA	NA
170	ENSRNOG00000000446	406159	butyrophilin-like 7	protein-coding	Btnl7	0	NA	NA	NA	NA	NA	0	NA	NA	NA	NA	NA	0	NA	NA	NA	NA	NA	0	NA	NA	NA	NA	NA	NA	NA
171	ENSRNOG00000000451	309621	RT1 class II, locus Ba	protein-coding	RT1-Ba	0.930642557450993	1.48939587515945	2.22717748242912	0.668736949304556	0.503663293083237	NA	2.73954992133923	0.146927272684575	1.48104931981022	0.0992048480218077	0.920975625684817	0.999982092869924	2.45335664591452	0.64795708752884	1.04129518553152	0.622260715820071	0.533770448032865	0.999998506200149	1.74513846673016	-3.32644708312767	1.59779144063554	-2.08190318118398	0.037351314160351	0.999941782390231	NA	NA
172	ENSRNOG00000000454	365542	RT1 class II, locus DOb	protein-coding	RT1-DOb	4.29047263743101	-0.502819024970353	0.860326495665408	-0.584451400141355	0.558916653760285	NA	6.613956021822	0.400793784955975	0.990199601965752	0.404760599944008	0.685653492756455	0.999982092869924	6.49463196089997	1.23243999970612	0.700151337656666	1.76024801128134	0.0783657647636956	0.999998506200149	3.96411155437429	0.518661428222739	0.83286740203811	0.62274189979524	0.533454143840673	0.999941782390231	NA	NA
173	ENSRNOG00000000455	24812	transporter 2, ATP binding cassette subfamily B member	protein-coding	Tap2	78.3745207277946	0.0192017169319969	0.22644668601845	0.0847957515723256	0.932423771131177	NA	93.3483604341325	-0.410812450019312	0.269034045044237	-1.52699057084676	0.126763356071864	0.999982092869924	74.3120954353994	-0.31120803926048	0.207719673775484	-1.49821166962188	0.134078264668196	0.999998506200149	74.9103191437055	0.112903105907353	0.231375459162644	0.487964913461233	0.625574693680846	0.999941782390231	NA	NA
174	ENSRNOG00000000456	24968	proteasome 20S subunit beta 8	protein-coding	Psmb8	7.21706867009638	0.56173234429938	0.67783535568818	0.8287150258326	0.407265681229174	NA	10.7055310693935	-0.314965582194671	0.765109689468055	-0.411660689349853	0.680588141941831	0.999982092869924	8.38880169313822	0.244750690792924	0.647283537994175	0.378119751896312	0.705341635821264	0.999998506200149	5.62570905808779	-0.515221839129637	0.779201101763527	-0.661218057781953	0.508472482341253	0.999941782390231	NA	NA
175	ENSRNOG00000000457	24811	transporter 1, ATP binding cassette subfamily B member	protein-coding	Tap1	27.3172020123421	0.00782212050142066	0.345651344518404	0.0226300884560979	0.981945342852316	NA	30.452664140043	-0.228144539484868	0.422924982914624	-0.539444461078158	0.58958020952516	0.999982092869924	27.4393324846541	-0.152213625884816	0.359848744900008	-0.422993349406046	0.672300113352885	0.999998506200149	26.118626371835	0.273656154244865	0.38758984804939	0.706045722358532	0.480159704124907	0.999941782390231	NA	NA
176	ENSRNOG00000000459	24967	proteasome 20S subunit beta 9	protein-coding	Psmb9	13.1143212206301	-0.338313593805506	0.562346739295889	-0.601610305821469	0.547433567208703	NA	12.1543697316186	0.507507469700101	0.695956959737523	0.729222493717865	0.46586557391436	0.999982092869924	12.4323257347035	0.164764634803042	0.471212202687232	0.349661222403454	0.726592958763456	0.999998506200149	9.74817626692781	0.381600976705224	0.593090855279417	0.643410656745743	0.519957670350227	0.999941782390231	NA	NA
177	ENSRNOG00000000461	294276	bromodomain containing 2	protein-coding	Brd2	2639.69566036679	-0.011014326624942	0.051153450651531	-0.215319328112861	0.829518361372112	0.999316488093175	2978.23980796432	-0.0133387387042471	0.0600538632233274	-0.222112916443746	0.824225983118976	0.999982092869924	2674.55342804317	0.00705033786096349	0.0424023127756894	0.16627248372654	0.867942519407284	0.999998506200149	2293.78273589397	-0.0683115013613908	0.069476278667707	-0.983234892129339	0.325491845693915	0.999941782390231	NA	NA
178	ENSRNOG00000000463	294279	collagen type XI alpha 2 chain	protein-coding	Col11a2	265.621789595742	0.81786793116229	0.1359732499155	6.01491787296804	1.79977921706369e-09	8.25378748945406e-06	583.111398806167	-0.16230493950725	0.131881230798461	-1.23069020909641	0.218438751375355	0.999982092869924	235.332017709823	-0.161636319003505	0.120508737068986	-1.3412829885602	0.179828590836215	0.999998506200149	506.672764098087	-0.173136045560905	0.482314814930751	-0.358968955962432	0.719618313140668	0.999941782390231	D1	NA
179	ENSRNOG00000000464	361801	retinoid X receptor beta	protein-coding	Rxrb	1649.39100110245	-0.0679297524596691	0.0539292381953598	-1.2596089752574	0.207810456169366	0.999316488093175	1818.81695422997	-0.0194119236073527	0.0675588381816936	-0.287333591426573	0.773856904325715	0.999982092869924	1695.29454339265	-0.00865168005476244	0.0526328106413261	-0.164378074234351	0.869433523013338	0.999998506200149	1447.3363468835	-0.0529801843918029	0.0837233534037375	-0.632800553703547	0.52686389514676	0.999941782390231	NA	NA
180	ENSRNOG00000000465	294281	solute carrier family 39 member 7	protein-coding	Slc39a7	1155.86304996835	-0.057224594314493	0.0670227441987543	-0.853808583915856	0.393211057542901	0.999316488093175	1280.35967437491	0.0603607763700233	0.0797523291751476	0.756852834197009	0.449138035361578	0.999982092869924	1219.08253661548	-0.0350858087607464	0.0692447244405414	-0.506692878688162	0.612370328031125	0.999998506200149	1016.84371883755	-0.0591935327749426	0.0928231432480369	-0.637702308968022	0.52366748222877	0.999941782390231	NA	NA
181	ENSRNOG00000000466	361802	hydroxysteroid (17-beta) dehydrogenase 8	protein-coding	Hsd17b8	684.920349875457	-0.12414145386617	0.0938634565820942	-1.32257492304893	0.185976778224258	0.999316488093175	752.415017042599	0.113915877876761	0.0963912138469881	1.18180769107848	0.237282015387462	0.999982092869924	706.9026350753	0.132672792947571	0.0878834116686902	1.50964545445427	0.13113391633056	0.999998506200149	607.109215751813	0.0800602930071285	0.115829830675911	0.691188897885342	0.489446839841732	0.999941782390231	NA	NA
182	ENSRNOG00000000467	309626	ring finger protein 1	protein-coding	Ring1	520.004518258694	-0.0743273475803921	0.0837019542102832	-0.888000146252985	0.374540672640546	0.999316488093175	541.734038872694	-0.00929735163746294	0.103318875077416	-0.0899869615353101	0.928297575977693	0.999982092869924	497.748277661063	0.0286637629659365	0.0835916202517567	0.342902349297795	0.731671924320612	0.999998506200149	424.946309327778	-0.145459065556645	0.110428286259668	-1.31722650494279	0.187762712033002	0.999941782390231	NA	NA
183	ENSRNOG00000000470	25218	VPS52 subunit of GARP complex	protein-coding	Vps52	1700.63156850448	0.0454585345949646	0.055282913765812	0.822289049154225	0.410912407757927	0.999316488093175	1965.67304990777	-0.0103527368673401	0.0693465559026411	-0.149289849114855	0.881324924746743	0.999982092869924	1704.45618913578	-0.0570095115966911	0.04850642466331	-1.1752981587986	0.239875450883047	0.999998506200149	1488.95331314803	-0.056378154373704	0.0774689503687303	-0.727751623138818	0.466765643108745	0.999941782390231	NA	NA
184	ENSRNOG00000000471	171079	Beta-1,3-galactosyltransferase 4	protein-coding	B3galt4	454.894184204075	-0.0968030721383303	0.100419163822506	-0.963990023950339	0.335050927446046	0.999316488093175	541.319758830273	-0.00451294903186072	0.118499907482074	-0.0380839878085427	0.969620717926344	0.999982092869924	447.448853547396	0.0280048569496883	0.0820542440779669	0.341296873359511	0.732880101460655	0.999998506200149	415.426959390926	0.120609558036605	0.10370977155532	1.16295269218937	0.244848696985531	0.999941782390231	NA	NA
185	ENSRNOG00000000473	309629	prefoldin subunit 6	protein-coding	Pfdn6	1365.02432501189	-0.104426052596289	0.0584885402183663	-1.78541047881202	0.0741947601889048	0.947837616776714	1467.90597296581	0.0309375006623118	0.0773904226778621	0.39975877623888	0.689334196366303	0.999982092869924	1412.66332101302	-0.0431504951023756	0.0586619903527642	-0.735578435762065	0.461987289956134	0.999998506200149	1214.27465689238	0.102476632183178	0.0962900494408758	1.06424945026227	0.287215710881617	0.999941782390231	NA	NA
186	ENSRNOG00000000474	294283	ral guanine nucleotide dissociation stimulator like 2	protein-coding	Ralgdsl2	275.130572046239	-0.0393184156648198	0.11569508950353	-0.339845155343608	0.733973140532	0.999316488093175	376.029243453339	-0.0390689059204371	0.126080820087049	-0.309871920990546	0.75665835631906	0.999982092869924	285.09591615045	0.169576031682234	0.12649801148487	1.34054306223238	0.180068854139493	0.999998506200149	298.55802139893	-0.0291943098096347	0.123485802912972	-0.236418350295781	0.813108058258923	0.999941782390231	NA	NA
187	ENSRNOG00000000476	309630	zinc finger and BTB domain containing 22	protein-coding	Zbtb22	667.532645070715	0.0334549673531534	0.0770843920385735	0.434004426426719	0.664285226711713	0.999316488093175	724.07151219174	0.0247123766030244	0.0911133272857824	0.271226804455429	0.786216598402694	0.999982092869924	680.826369025044	0.0513381650127877	0.0719767567778816	0.713260326124667	0.475684682715078	0.999998506200149	566.865821982146	-0.00829989941740939	0.106639442124864	-0.0778314219582194	0.937962151146792	0.999941782390231	NA	NA
188	ENSRNOG00000000477	140926	death-domain associated protein	protein-coding	Daxx	561.709181037896	0.0159104415640948	0.0785889211158704	0.202451456747149	0.83956380446865	0.999316488093175	683.963173206757	0.0105705050052464	0.0989382727877744	0.106839392960906	0.914916395251435	0.999982092869924	595.679581695176	0.0613363753223437	0.0751519702672281	0.816164567665247	0.414406019029561	0.999998506200149	504.428234017291	-0.0174260470164442	0.098384938778052	-0.177121084109793	0.859413281029668	0.999941782390231	NA	NA
189	ENSRNOG00000000478	NA	NA	NA	NA	1.50442220711132	0.179133801534369	1.5082066794232	0.118772714627466	0.905455426209347	NA	2.60399724582934	0.195079276056255	1.37483443149457	0.141892922949411	0.887164584425362	0.999982092869924	2.37095617468845	-0.330018023454453	1.22093468332071	-0.270299491007061	0.786929856907104	0.999998506200149	2.06281391137984	2.69279693376015	1.53313757378422	1.75639615113832	0.0790207895878825	0.999941782390231	NA	NA
190	ENSRNOG00000000479	294286	kinesin family member C1	protein-coding	Kifc1	18.5397272726598	-0.56204185193102	0.478209327841992	-1.17530507919479	0.239872683188388	NA	21.4952636425758	-0.15775703639568	0.577355502522016	-0.273240725526236	0.784668176193793	0.999982092869924	21.4913804819045	0.190075860194819	0.365125786470634	0.520576380080201	0.602661907027776	0.999998506200149	17.721843308539	0.14248493748341	0.449302105449976	0.31712501623092	0.751148743602238	0.999941782390231	NA	NA
191	ENSRNOG00000000480	294287	PHD finger protein 1	protein-coding	Phf1	881.750838235247	-0.0312450171574138	0.0685645913645996	-0.455701937918145	0.64860432825652	0.999316488093175	929.244385792553	0.16187212032617	0.0969863351457899	1.66901986844687	0.095113442317986	0.999982092869924	903.054005119049	-0.0349888958962284	0.0613753900700136	-0.570080220367072	0.568623289982861	0.999998506200149	754.810514375442	0.0487673662391194	0.0941242775005368	0.518116765771097	0.60437680328025	0.999941782390231	NA	NA
192	ENSRNOG00000000481	294288	cutA divalent cation tolerance homolog	protein-coding	Cuta	878.453048356765	-0.14826671272511	0.0665072561250415	-2.22933137470521	0.0257918645727449	0.739846267265757	1034.43935760715	0.0576597247977139	0.0834579034866996	0.690883935359135	0.489638482385373	0.999982092869924	908.051673394504	0.0230486373288605	0.0729751899704352	0.315842101105845	0.752122360476292	0.999998506200149	814.001681439971	-0.00701387454034268	0.0992919926488818	-0.0706388738228397	0.943685170837085	0.999941782390231	NA	NA
193	ENSRNOG00000000483	192117	synaptic Ras GTPase activating protein 1	protein-coding	Syngap1	7823.46658968105	0.0512373469615385	0.0375210893426108	1.36556128458005	0.172076705232926	0.999316488093175	9125.73618981241	-0.017833926117282	0.0552621340882317	-0.32271511789263	0.746911001826639	0.999982092869924	8039.99205346679	-0.029259744850811	0.0361563361609544	-0.809256356079819	0.418367704718452	0.999998506200149	6849.90378239465	-0.118913979822854	0.0871772592366875	-1.36404815732966	0.172552409598913	0.999941782390231	NA	NA
194	ENSRNOG00000000485	116502	BCL2-antagonist/killer 1	protein-coding	Bak1	64.2575862495498	-0.202426071453322	0.217246135450414	-0.93178215130794	0.351449120611688	NA	69.2313733889964	-0.0155179685684756	0.291667952023356	-0.0532042291956469	0.95756918597928	0.999982092869924	62.2359221609395	0.129883616718653	0.237675706098837	0.54647409636659	0.584740088956229	0.999998506200149	59.0129054698396	0.10148582639737	0.253491352110962	0.400352223270112	0.688897108432871	0.999941782390231	NA	NA
195	ENSRNOG00000000486	494520	gametogenetin binding protein 1	protein-coding	Ggnbp1	7.05935474693304	-0.945384162964614	0.689855529750011	-1.3704089076552	0.17055929302955	NA	6.44131649142357	0.721906822993215	0.878087241478293	0.822135647681041	0.410999699037414	0.999982092869924	5.72990314294881	0.127035961783812	0.671634462504929	0.189144495816993	0.849979568230116	0.999998506200149	6.72888282775671	0.0994022221234648	0.692730130851281	0.143493429398418	0.885900500131958	0.999941782390231	NA	NA
196	ENSRNOG00000000487	24417	glutamate metabotropic receptor 4	protein-coding	Grm4	1779.50107040236	0.0388806507901015	0.0614930400157857	0.632277259021843	0.527205720743797	0.999316488093175	2007.5034680903	-0.0879738608834968	0.0750332328686424	-1.1724652866485	0.241010301145985	0.999982092869924	1838.08958807579	-0.0269692664158665	0.0614642889954491	-0.438779441796899	0.660821357924579	0.999998506200149	1461.76252880443	-0.212675049030174	0.097341398340054	-2.18483659220933	0.0289008300047509	0.999941782390231	NA	NA
197	ENSRNOG00000000488	117062	high mobility group AT-hook 1	protein-coding	Hmga1	1453.86995358768	-0.135300456498377	0.0568094065713566	-2.38165586764985	0.0172349952553749	0.664970895199151	1582.23329639174	-0.0422498544762699	0.0711620654539132	-0.593713156114506	0.552703982184371	0.999982092869924	1504.7980401691	-0.0481002669584817	0.0594666648672562	-0.80886101592973	0.4185950948538	0.999998506200149	1257.64226683499	0.00965210360995792	0.0879521289211576	0.109742694444728	0.912613439614842	0.999941782390231	NA	NA
198	ENSRNOG00000000490	81773	ribosomal protein S10	protein-coding	Rps10	555.573986245205	-0.00466390475637402	0.267281526804599	-0.017449409288146	0.986078092232229	0.999316488093175	810.116040407261	0.481255127938599	0.302743036448535	1.58964887709452	0.111913973191414	0.999982092869924	479.893202080541	0.686163731246532	0.214494294940803	3.19898359737681	0.00137913015195942	0.999998506200149	498.734186113292	-0.294010989280457	0.317112815007172	-0.927149504424182	0.353848916168297	0.999941782390231	NA	NA
199	ENSRNOG00000000491	689210	SAM pointed domain containing ets transcription factor	protein-coding	Spdef	1.34729213591497	0.212590645364275	1.60202356953682	0.132701321882387	0.894429597401674	NA	0.895118372218621	-0.285895153607507	2.48916687841801	-0.114855760008026	0.908559451353531	0.999982092869924	1.59126058840608	-1.64264555948693	1.27658822606149	-1.28674660000178	0.198182624911252	0.999998506200149	1.21438414066033	3.13711221496998	1.95909956716528	1.6013031024805	0.109309802205072	0.999941782390231	NA	NA
200	ENSRNOG00000000493	361808	small nuclear ribonucleoprotein polypeptide C	protein-coding	Snrpc	353.619576702766	-0.0662305817785027	0.103426682814517	-0.640362621870792	0.521936877372242	0.999316488093175	430.80167446707	0.166601379009506	0.119968066374868	1.38871438078297	0.164919619463477	0.999982092869924	367.200727369137	-0.0707644509092527	0.128656494340528	-0.550026263905135	0.582301359617052	0.999998506200149	314.966242517116	0.0695260874576895	0.138615462816368	0.501575264729267	0.615966322430309	0.999941782390231	NA	NA
201	ENSRNOG00000000495	309637	bridge-like lipid transfer protein family member 3A	protein-coding	Bltp3a	283.803637343268	-0.203064502016359	0.121500441545379	-1.67130670007086	0.0946611137177142	0.990328803356766	331.431770273619	0.00978050336528845	0.140446945488503	0.0696384199120165	0.944481456486709	0.999982092869924	268.792940513093	0.128168731301119	0.103669434570483	1.23632131140813	0.2163391524856	0.999998506200149	241.414292994726	0.035749682910745	0.159960491231442	0.223490704707951	0.823153616762027	0.999941782390231	NA	NA
202	ENSRNOG00000000498	309639	ankyrin repeat and sterile alpha motif domain containing 1A	protein-coding	Anks1a	442.130465882761	0.0581288996247733	0.0970437532021802	0.598996820575025	0.549175004767505	0.999316488093175	430.141777686295	-0.0631765181079728	0.120602246026128	-0.523841969695039	0.600388459427624	0.999982092869924	425.668188238368	-0.0546493046897958	0.0896156482461366	-0.609818773387624	0.541981864030168	0.999998506200149	379.413759225248	0.138578016169225	0.104738973203785	1.32307976611152	0.185808852766458	0.999941782390231	NA	NA
203	ENSRNOG00000000499	309641	t-complex 11	protein-coding	Tcp11	0.424747814420818	-1.64771090242802	3.23879885100192	-0.508741350799945	0.610933533823347	NA	0.14353852802004	-1.62955359399926	3.82258863138097	-0.426295830166416	0.669892295956103	0.999982092869924	0.298784810283951	-1.59521415865658	3.14828926061786	-0.506692373731733	0.612370682390679	0.999998506200149	0.152698877637575	0.791780340426206	3.52477220702535	0.224633052555305	0.822264749714314	0.999941782390231	NA	NA
204	ENSRNOG00000000500	294297	signal peptide, CUB domain and EGF like domain containing 3	protein-coding	Scube3	7.74716472971915	0.700162969555551	0.688227591367417	1.01734219658997	0.308990669607372	NA	7.53772204656918	-0.394570466511798	0.804002827707589	-0.490757560687711	0.62359792968392	0.999982092869924	9.93010608312437	0.692220082859637	0.58672593668026	1.17980140229742	0.238079211683059	0.999998506200149	4.52742263432036	-0.840459059201729	0.919927300425964	-0.913614650649635	0.360919365378802	0.999941782390231	NA	NA
205	ENSRNOG00000000501	361809	zinc finger protein 523	protein-coding	Zfp523	941.433021715133	-0.0334900809629864	0.0661560070848236	-0.506228873820125	0.612695987536901	0.999316488093175	1154.72281614273	-0.0270830899825596	0.082777598141287	-0.327178978258508	0.743532519620212	0.999982092869924	963.362610830199	0.0136937075482662	0.0682253921780082	0.200712771463998	0.840923172753474	0.999998506200149	830.855357005373	-0.00361357854823917	0.0852664371770973	-0.0423798468409536	0.966195893804653	0.999941782390231	NA	NA
206	ENSRNOG00000000502	309642	DEF6 guanine nucleotide exchange factor	protein-coding	Def6	9.96804261209343	-0.24364164001609	0.622845948627364	-0.391174801013045	0.695668033191852	NA	7.92562384552067	0.0335086780521613	0.8716110094668	0.0384445328113282	0.969333255158578	0.999982092869924	8.30905154260693	0.0327385567386296	0.618695240723691	0.0529154817811999	0.957799249000629	0.999998506200149	11.8705309558361	-0.0406421910207568	0.570117735381121	-0.0712873648696223	0.943169051018344	0.999941782390231	NA	NA
207	ENSRNOG00000000503	25682	peroxisome proliferator-activated receptor delta	protein-coding	Ppard	161.496175377851	-0.159180549967274	0.148329660514928	-1.07315387505558	0.283202081896152	NA	222.720319906886	-0.0413840371664789	0.164402435614645	-0.251723990655966	0.801254412120743	0.999982092869924	164.7990322755	0.172477677698748	0.134414594232856	1.28317671665885	0.199430171233009	0.999998506200149	154.499946195703	0.00296338645197926	0.154185649300747	0.0192195996541741	0.984665922227127	0.999941782390231	NA	NA
208	ENSRNOG00000000504	309643	FA complementation group E	protein-coding	Fance	193.351128482808	0.0242101262372853	0.143065483445272	0.169224089936037	0.865620382016515	0.999316488093175	211.923704805805	-0.0363595939527166	0.168299289065903	-0.216041280711999	0.828955569932726	0.999982092869924	217.032046906304	0.0738958741957237	0.119189703037333	0.619985387266026	0.535267407536841	0.999998506200149	177.509504030908	0.0315725125922739	0.137888399271514	0.228971492591664	0.818891073168339	0.999941782390231	NA	NA
209	ENSRNOG00000000505	81729	ribosomal protein L10A	protein-coding	Rpl10a	1978.03353550956	-0.0546672964076473	0.0550480318199401	-0.993083578109782	0.320669226129571	0.999316488093175	2245.55210020799	0.119157515869718	0.0701035149935146	1.6997366805465	0.0891804665073414	0.999982092869924	2031.63025441758	0.0635457138620273	0.0545948885545546	1.16394987780822	0.244444324621852	0.999998506200149	1796.2701071521	0.0861353875997333	0.0782413983274413	1.10089274273008	0.270943340975845	0.999941782390231	NA	NA
210	ENSRNOG00000000506	294299	TEA domain transcription factor 3	protein-coding	Tead3	5.42940674720511	0.222931099855508	0.741065783343256	0.300824980543256	0.763547958503609	NA	7.80327762252753	0.51005552778083	0.818214553993231	0.623376259064991	0.533037295362388	0.999982092869924	6.83062544478512	-0.460738359940658	0.631814503672646	-0.729230426434423	0.465860722265702	0.999998506200149	5.48684892249702	0.826351090353197	0.825432358286774	1.00111303131892	0.316772165636251	0.999941782390231	NA	NA
211	ENSRNOG00000000507	309900	TUB like protein 1	protein-coding	Tulp1	0	NA	NA	NA	NA	NA	0	NA	NA	NA	NA	NA	0.184523710549812	1.12495158083086	3.16416458445312	0.355528782022978	0.722193486546392	0.999998506200149	0	NA	NA	NA	NA	NA	NA	NA
212	ENSRNOG00000000508	294301	armadillo repeat containing 12	protein-coding	Armc12	0.84856505948027	1.92241336684956	2.31547652912797	0.830245240090407	0.406400141727564	NA	0.123635377176334	-0.692848930662952	3.83688952549255	-0.18057567883037	0.856700647507899	0.999982092869924	0	NA	NA	NA	NA	NA	0.404174463970487	-2.72765658192846	3.4385483132093	-0.793258181497719	0.427627415836325	0.999941782390231	NA	NA
213	ENSRNOG00000000510	25680	colipase	protein-coding	Clps	0.389830828154029	-0.393876151916562	3.26803440522793	-0.120523869420246	0.904068172399684	NA	0.121765197168991	0.0369244808435845	3.83178078008871	0.00963637612972465	0.99231140325771	0.999982092869924	0.475090890194141	-1.14531176976915	2.76916661582258	-0.413594387287866	0.679171184430768	0.999998506200149	0.0742970290591255	0.280326763562429	3.52727184555702	0.0794741023194827	0.936655529799343	0.999941782390231	NA	NA
214	ENSRNOG00000000511	361811	SRSF protein kinase 1	protein-coding	Srpk1	2040.2665791272	-0.0277006094663281	0.0575022919723066	-0.481730527883459	0.629997386663583	0.999316488093175	2413.91445709415	-0.0234227045689067	0.0643764813710239	-0.363839465439461	0.715977890324041	0.999982092869924	2064.5411351438	0.026394203482508	0.0459949746498622	0.573849723441191	0.566069497591553	0.999998506200149	1858.35986376563	-0.0124048787116937	0.0657078560273837	-0.188788365070441	0.850258691193964	0.999941782390231	NA	NA
215	ENSRNOG00000000512	309646	solute carrier family 26 member 8	protein-coding	Slc26a8	452.328795154355	0.0862715262541907	0.199670245142578	0.432070017205554	0.66569052540144	0.999316488093175	670.914464090457	0.0972979026446624	0.102608657999071	0.948242619502379	0.343005954834776	0.999982092869924	450.963351251055	-0.0640279605274391	0.220102428736058	-0.290900745144526	0.771127231404622	0.999998506200149	519.582847587201	-0.108549117740788	0.105926822186858	-1.02475572758431	0.305478460915414	0.999941782390231	NA	NA
216	ENSRNOG00000000513	81649	mitogen activated protein kinase 14	protein-coding	Mapk14	2466.27236575549	-0.0700666138777363	0.0455612832771925	-1.53785426655906	0.124084251551256	0.999316488093175	2998.437071505	0.0735550044693274	0.0579522440145043	1.26923479358138	0.204357335012196	0.999982092869924	2527.23564030206	0.0181433839884767	0.041502835673601	0.437160104701407	0.661995240462002	0.999998506200149	2248.70637216457	-0.0536468566847801	0.0784426714718331	-0.683898899389772	0.494039009079014	0.999941782390231	NA	NA
217	ENSRNOG00000000515	29513	mitogen activated protein kinase 13	protein-coding	Mapk13	0.299428305028566	0.424755801844546	3.27938972017516	0.129522819209746	0.89694396991405	NA	0.595538267191446	0.98488624689053	3.79901351419687	0.259247892435766	0.795443981027861	0.999982092869924	0	NA	NA	NA	NA	NA	0.430369079854899	-1.27943797413707	3.29613413032421	-0.388163200752762	0.697895263829358	0.999941782390231	NA	NA
218	ENSRNOG00000000516	100360640	peroxisomal testis enriched protein 1	protein-coding	Pxt1	0.326946060417989	1.75110151273923	3.26829427275524	0.53578453058421	0.592107474635467	NA	1.25205744326212	-1.48757917730985	2.63503600099756	-0.564538464273994	0.572387730576333	0.999982092869924	0	NA	NA	NA	NA	NA	0.155138321919829	0.111038630093581	3.52746735490991	0.0314782870886179	0.974888107955914	0.999941782390231	NA	NA
219	ENSRNOG00000000517	294307	potassium channel tetramerization domain containing 20	protein-coding	Kctd20	1561.57559937943	-0.0413845943175409	0.0570335392951385	-0.725618554082415	0.468072643538031	0.999316488093175	1763.12163604899	0.00480303669127259	0.0665168629339091	0.0722078053507255	0.942436533619335	0.999982092869924	1519.75168204665	0.0337781614533611	0.05010754371599	0.674113296090026	0.500239286963461	0.999998506200149	1316.75937768416	-0.0977894370961375	0.0666548832218217	-1.46710086897463	0.142348617796409	0.999941782390231	NA	NA
220	ENSRNOG00000000519	361813	serine/threonine kinase 38	protein-coding	Stk38	239.16784426212	-0.000732452810142353	0.12688506454602	-0.00577256915747323	0.995394181772704	0.999316488093175	346.840245801038	0.21144647389543	0.134702670425407	1.569727409469	0.11647854168771	0.999982092869924	224.583029083844	0.108934983160275	0.115344236328649	0.944433693677485	0.344948070338087	0.999998506200149	279.532821050645	-0.0613663667387207	0.179856760807334	-0.341195774144168	0.732956204369266	0.999941782390231	NA	NA
221	ENSRNOG00000000520	361814	serine and arginine rich splicing factor 3	protein-coding	Srsf3	2941.28351318962	-0.0183460777775569	0.0505184917397414	-0.363155691030352	0.716488584759526	0.999316488093175	3461.93539404264	-0.0384318975719297	0.0582010554533185	-0.6603299076381	0.509042141554389	0.999982092869924	2974.70977769943	-0.0179714482866214	0.0443295256805905	-0.405405833035793	0.685179224045963	0.999998506200149	2676.89548168379	-0.0081299748102678	0.0635271639767693	-0.127976353756966	0.898167686115041	0.999941782390231	NA	NA
222	ENSRNOG00000000521	114851	cyclin-dependent kinase inhibitor 1A	protein-coding	Cdkn1a	57.1442389979565	-0.23454594196388	0.259893901380912	-0.90246804837532	0.366808287123488	NA	68.9877955552731	0.242240285914725	0.277990411705055	0.871397989696636	0.383536883068933	0.999982092869924	71.3768452948352	0.0313525098379353	0.275973771372536	0.113606846339077	0.909549459899615	0.999998506200149	51.9330677288496	0.26357332054769	0.305640655869052	0.862363417583474	0.388487564792794	0.999941782390231	NA	NA
223	ENSRNOG00000000522	309650	copine 5	protein-coding	Cpne5	11119.7023007355	0.0425156513856142	0.0397403251994437	1.06983652429219	0.284692898811957	0.999316488093175	13749.0268009667	0.0338562854846485	0.0565141794447248	0.599075945493689	0.549122241555497	0.999982092869924	11540.9297150582	-0.0286238155839712	0.0411953839844268	-0.694830653715764	0.48716143536673	0.999998506200149	10302.4689210173	-0.0898324301199828	0.0943988516857903	-0.951626301758341	0.341286537624147	0.999941782390231	NA	NA
224	ENSRNOG00000000523	309651	peptidylprolyl isomerase like 1	protein-coding	Ppil1	478.210641877975	-0.0649207452929362	0.085959421343508	-0.755248747353733	0.450099744573984	0.999316488093175	521.128968643263	0.113054934849163	0.11480954833817	0.98471718150272	0.324763010766452	0.999982092869924	491.177349333262	0.128140009033683	0.093203012581044	1.37484836042461	0.169178461592164	0.999998506200149	408.151565004643	0.0571359783775874	0.102785015341318	0.555878482752142	0.578293928677753	0.999941782390231	NA	NA
225	ENSRNOG00000000524	294311	similar to GI:13385412-like protein splice form I	protein-coding	RGD735065	1143.9181300503	-0.0386999644107686	0.0604024992351878	-0.640701376611643	0.521716719609938	0.999316488093175	1260.51297548766	0.0514188260606233	0.0776912478448744	0.661835502543232	0.508076650527985	0.999982092869924	1187.94170504448	0.0360373360663944	0.054935002601309	0.655999533265439	0.511824424525521	0.999998506200149	965.30425041223	0.00225591064541728	0.0906395675416246	0.0248888063635265	0.980143655697847	0.999941782390231	NA	NA
226	ENSRNOG00000000525	294312	peptidase inhibitor 16	protein-coding	Pi16	448.03223016103	-0.11728416097416	0.103201392031368	-1.13645909871556	0.255764474092143	0.999316488093175	564.581561131385	0.274628239710466	0.105012135972946	2.61520477767654	0.00891739738475344	0.999982092869924	483.947630313951	-0.0332150702503655	0.0993276920965084	-0.334398892688388	0.738078574870431	0.999998506200149	442.364781848958	0.0181455157020852	0.11587056921297	0.156601592840489	0.875558847130246	0.999941782390231	NA	NA
227	ENSRNOG00000000527	294313	mitochondrial carrier 1	protein-coding	Mtch1	15641.6217949035	-0.0748917043033793	0.0370299559012271	-2.02246269218208	0.0431285740714047	0.850984092245078	18339.6085924357	0.0469236751957034	0.0535780004388979	0.875801164868343	0.381138136696811	0.999982092869924	16042.4319840454	0.0995171500964929	0.0418789590837572	2.37630428916488	0.0174870352896781	0.999998506200149	13886.6982393858	-0.00787091533841976	0.0669503453828485	-0.117563476236168	0.906413545939675	0.999941782390231	NA	NA
228	ENSRNOG00000000528	309653	FYVE, RhoGEF and PH domain containing 2	protein-coding	Fgd2	10.2765664101738	-0.272570478589968	0.593586821798119	-0.459192267382698	0.646096102948868	NA	13.4915741370658	0.251578351244999	0.725613824446461	0.346711077944135	0.728808386889037	0.999982092869924	6.49427259638271	0.409604042032667	0.636852785214328	0.643169114656251	0.520114371650774	0.999998506200149	9.71760145217824	-0.325868497105144	0.644164075938704	-0.505878097331451	0.612942229049939	0.999941782390231	NA	NA
229	ENSRNOG00000000529	24649	Pim-1 proto-oncogene, serine/threonine kinase	protein-coding	Pim1	53.7374152786774	-0.172688535682575	0.295739653476884	-0.583920802139145	0.559273596942548	NA	69.9690627188323	-0.393017663443624	0.28870136714036	-1.36132941570917	0.173409611052668	0.999982092869924	45.4248313414891	-0.0332243537116019	0.272434869272995	-0.121953382106566	0.902935938290458	0.999998506200149	42.1213271606683	-0.0207245620137572	0.289993221158009	-0.0714656774768712	0.943027140093266	0.999941782390231	NA	NA
230	ENSRNOG00000000532	309656	cap methyltransferase 1	protein-coding	Cmtr1	2042.18890497593	-0.0257390061588192	0.0508797182562141	-0.505879494638821	0.612941248067728	0.999316488093175	2140.5249045521	0.0103798122681093	0.065235412282164	0.15911315503324	0.873579724039957	0.999982092869924	2077.22345334301	0.0117136711549547	0.0431309161534526	0.271584102532843	0.78594182450577	0.999998506200149	1642.35856514908	0.0259492009370713	0.0704436104407618	0.36836841233305	0.712598547368056	0.999941782390231	NA	NA
231	ENSRNOG00000000536	309659	MAM domain containing glycosylphosphatidylinositol anchor 1	protein-coding	Mdga1	215.870735457901	-0.103790409666401	0.140588717652779	-0.738255611113394	0.460359135030052	0.999316488093175	199.059232063998	-0.0057810155939116	0.197043544074863	-0.0293387718996528	0.976594404697008	0.999982092869924	214.61697336326	-0.238094094876787	0.154314403023882	-1.54291556854832	0.122851262892765	0.999998506200149	163.594070969919	0.216630370087454	0.176810344626354	1.22521321105533	0.220494898141038	0.999941782390231	NA	NA
232	ENSRNOG00000000540	294318	BTB domain containing 9	protein-coding	Btbd9	590.274872895822	-0.011633008713542	0.0898875449127562	-0.129417359488824	0.897027412306475	0.999316488093175	636.072264460138	-0.0303883628038964	0.110159965490341	-0.27585668412869	0.782658144486394	0.999982092869924	614.898048032573	-0.0662044360341231	0.0729464260200548	-0.907576143839066	0.364102203098894	0.999998506200149	498.637065483292	-0.0676907315632677	0.119069051692958	-0.568499795713675	0.569695644376702	0.999941782390231	NA	NA
233	ENSRNOG00000000541	294320	glyoxalase 1	protein-coding	Glo1	2349.72083816411	-0.00818911909595082	0.0491039969042391	-0.166770927261195	0.867550294973713	0.999316488093175	2575.0209582305	0.124400636401021	0.0799586972572973	1.55581119588173	0.119752995052946	0.999982092869924	2449.89527218073	-0.0607836306997837	0.0572539330122766	-1.06164987280001	0.288394663708642	0.999998506200149	2042.55606374907	0.0292483914835682	0.0890254867839914	0.328539528849031	0.74250376167388	0.999941782390231	NA	NA
234	ENSRNOG00000000542	207117	dynein, axonemal, heavy chain 8	protein-coding	Dnah8	22.0709367502999	-0.781306325562115	0.449187392406245	-1.73937723714093	0.0819684294833033	NA	27.932247557209	-0.364644710059225	0.615814405903975	-0.592134101708697	0.553760792838495	0.999982092869924	26.9516882058209	0.547898308770906	0.443966579800834	1.23409809138493	0.217166354664056	0.999998506200149	23.0907356187376	-0.236700546211618	0.642610611583241	-0.368342106316053	0.712618159797979	0.999941782390231	NA	NA
235	ENSRNOG00000000543	79209	fyn-related Src family tyrosine kinase	protein-coding	Frk	0.219386880010287	1.3524232761422	3.28216782040386	0.412051835903926	0.680301429961249	NA	0.562243486374319	1.61488535050085	3.75195361222723	0.430411864698461	0.666896066143123	0.999982092869924	0.102187403165833	-0.575990219664133	3.16865809761278	-0.181777333470618	0.855757473417589	0.999998506200149	0.425319519250131	-0.203960936244929	2.98726772748253	-0.0682767514838094	0.94556533056189	0.999941782390231	NA	NA
236	ENSRNOG00000000546	294456	5'-nucleotidase domain containing 1	protein-coding	Nt5dc1	70.4999997616299	0.678945647540601	0.482226607960864	1.40793899866202	0.159149133891462	NA	73.8645710291838	0.761746731183582	0.81445925601985	0.935279113784197	0.349644476167275	0.999982092869924	75.6002998941189	-0.5321355667316	0.220394115937674	-2.41447265716515	0.0157580056604004	0.999998506200149	59.5269942200321	0.240152510386762	0.838299533367034	0.286475777246575	0.774513743350474	0.999941782390231	NA	NA
237	ENSRNOG00000000547	309828	TSPY-like 4	protein-coding	Tspyl4	17613.4848454681	-0.00641012043291093	0.0338749346685901	-0.189229012413553	0.84991332980349	0.999316488093175	18273.0271059881	-0.0172588493212889	0.0521556459238167	-0.330910470296903	0.740712112964572	0.999982092869924	17645.1320781653	0.0156268220293333	0.0343882419992668	0.454423405234456	0.649524109565645	0.999998506200149	14116.1887698505	0.0163420388421193	0.0712477761227247	0.229369107801625	0.818582044559964	0.999941782390231	NA	NA
238	ENSRNOG00000000551	294499	family with sequence similarity 241 member B	protein-coding	Fam241b	518.875939155248	-0.0132410052361694	0.0893454461000707	-0.148200113314549	0.88218484239348	0.999316488093175	553.150688711333	0.053853656749589	0.104261602811728	0.516524351220996	0.605488235797296	0.999982092869924	540.228157361697	-0.00679419363748123	0.0755444201385343	-0.0899364059585334	0.928337750593812	0.999998506200149	409.500280658222	0.089974126587553	0.108865197230043	0.826472820302971	0.408535929948771	0.999941782390231	NA	NA
239	ENSRNOG00000000552	499431	collagen type XIII alpha 1 chain	protein-coding	Col13a1	2.32862114963832	1.32911103993134	1.26863367154369	1.04767126219665	0.294790092300674	NA	3.60315432954776	0.220802206462712	1.31356545762461	0.168093797824129	0.866509488547199	0.999982092869924	1.31907232525495	-1.12932057429946	1.43573227909664	-0.786581586791399	0.431526841670599	0.999998506200149	2.69523324392992	-1.64589766745372	1.31989953371942	-1.246987081521	0.212402234414118	0.999941782390231	NA	NA
240	ENSRNOG00000000556	294503	nodal growth differentiation factor	protein-coding	Nodal	1.91118337915312	1.41573633759642	1.30393224780828	1.08574378766693	0.2775923621869	NA	2.75129227846074	0.0503354997893031	1.4314524268837	0.0351639347867706	0.971949020305849	0.999982092869924	1.8472686872195	-0.339976945079444	1.27834173549524	-0.265951533646623	0.790276535648615	0.999998506200149	1.17411627800071	0.0275229193798624	1.81402637549805	0.0151722818100182	0.987894735028322	0.999941782390231	NA	NA
241	ENSRNOG00000000557	361842	secretion associated, Ras related GTPase 1A	protein-coding	Sar1a	3645.31496417626	-0.0075963695986473	0.040143356546325	-0.189231052213613	0.849911731158422	0.999316488093175	3986.11035207982	-0.0122574126224565	0.0529613775348441	-0.231440592994247	0.816972532419268	0.999982092869924	3794.40716162937	-0.00174232724744541	0.0446529619991087	-0.0390192983721929	0.968875002453213	0.999998506200149	3140.53699671637	-0.0103323947308375	0.0575848371430994	-0.179429086604193	0.857600794168274	0.999941782390231	NA	NA
242	ENSRNOG00000000559	64107	neuropeptide FF receptor 1	protein-coding	Npffr1	14.6594087796483	-0.0400275134213876	0.505046398553018	-0.0792551209870388	0.936829702225032	NA	14.7809964052335	-0.376427345220711	0.626999284517006	-0.600363277145815	0.548264156123694	0.999982092869924	15.3853259355775	0.0146915101797633	0.428795738277074	0.0342622579198072	0.972668021004381	0.999998506200149	9.96580147881599	0.770700891781801	0.579325054295344	1.33034276019572	0.183405364606008	0.999941782390231	NA	NA
243	ENSRNOG00000000560	499430	leucine rich repeat containing 20	protein-coding	Lrrc20	373.989988588236	-0.131149691197657	0.103360941532766	-1.26885155313801	0.204494014126184	0.999316488093175	433.187215080973	0.0752810140096291	0.12239397025092	0.615071264174988	0.538507658326968	0.999982092869924	406.235854855047	-0.0507796882819737	0.0940580691918691	-0.539875937474202	0.589282593281564	0.999998506200149	312.249346123004	-0.0405655888656304	0.119073990961383	-0.3406754786508	0.733347900747114	0.999941782390231	NA	NA
244	ENSRNOG00000000561	294508	phosphatase domain containing, paladin 1	protein-coding	Pald1	60.6753900980793	-0.0643963259210945	0.249322585021312	-0.258285168652451	0.796186831736434	NA	69.8996290993346	-0.194434306302415	0.271360471729488	-0.716516687427643	0.473672367213163	0.999982092869924	56.1798053968201	0.0708090769676116	0.231466547633001	0.305914948366025	0.759669404097628	0.999998506200149	52.8413690902444	0.277192130637496	0.268255269815431	1.0333147633156	0.301456620572652	0.999941782390231	NA	NA
245	ENSRNOG00000000562	50669	perforin 1	protein-coding	Prf1	0	NA	NA	NA	NA	NA	0	NA	NA	NA	NA	NA	0	NA	NA	NA	NA	NA	0	NA	NA	NA	NA	NA	NA	NA
246	ENSRNOG00000000563	309837	ADAM metallopeptidase with thrombospondin type 1 motif, 14	protein-coding	Adamts14	0.581605762771928	-2.43090178362393	2.58378871086873	-0.940828394132354	0.346792807492094	NA	1.09163412740699	-1.20568536969183	2.82865114850838	-0.42624039034563	0.669932688875964	0.999982092869924	0.643889895255295	0.860275278207092	2.25996306814957	0.380658998516943	0.703456296719905	0.999998506200149	0.0781800698538642	-0.564168594834572	3.52746735490991	-0.159935879789022	0.872931584321079	0.999941782390231	NA	NA
247	ENSRNOG00000000564	499429	thymus, brain and testes associated	protein-coding	Tbata	0.316657190462763	1.13395170267148	3.26122814359847	0.347706953558995	0.728060273971533	NA	0.1808657653256	1.03229136475306	3.80203070331378	0.271510528269362	0.785998403339818	0.999982092869924	0.493137187086795	0.323728194133065	2.69401655835723	0.120165628948647	0.904351944565183	0.999998506200149	1.03139116970897	-1.92281112378798	2.37429362273515	-0.809845549588316	0.418028949784657	0.999941782390231	NA	NA
248	ENSRNOG00000000565	286896	sphingosine-1-phosphate lyase 1	protein-coding	Sgpl1	330.771912998827	0.117207983801953	0.123564494772257	0.948557140285164	0.34284589821331	0.999316488093175	396.021662162901	0.0134264241467493	0.121994357532123	0.110057747082392	0.912363577470643	0.999982092869924	292.545516221827	-0.0401486022441681	0.103445327468138	-0.388114216725103	0.697931511571641	0.999998506200149	343.306717734156	0.0883070328304924	0.188518301331234	0.468426843478362	0.639479375416215	0.999941782390231	NA	NA
249	ENSRNOG00000000566	NA	NA	NA	NA	203.96521003448	0.166038614461264	0.143661778459974	1.15576053868444	0.247779118132633	0.999316488093175	220.126441454295	0.176717830566633	0.17155757188378	1.03007887455034	0.302972981195519	0.999982092869924	216.232604337373	-0.0156018184068856	0.119257880494568	-0.130824213395242	0.895914368092999	0.999998506200149	175.830490514476	0.423220437500371	0.213187672433731	1.98520126735718	0.0471220833763321	0.999941782390231	NA	NA
250	ENSRNOG00000000567	60630	unc-5 netrin receptor B	protein-coding	Unc5b	138.355537783791	0.182353443719574	0.157761716631979	1.15587892685626	0.2477306833678	NA	172.477242530507	-0.28066283828158	0.196682115972329	-1.42698707960345	0.15358361886012	0.999982092869924	138.884051322737	0.0849534206205798	0.15208744047975	0.558582749190859	0.576446515929264	0.999998506200149	139.522495471443	-0.142317007263216	0.230330031025348	-0.617882985686542	0.536652475308055	0.999941782390231	NA	NA
251	ENSRNOG00000000568	353307	solute carrier family 29 member 3	protein-coding	Slc29a3	58.7087717976778	0.564521682700883	0.267420328002347	2.11099016637183	0.0347731571032154	NA	80.9110619861432	0.0166272114198665	0.268396933422858	0.0619500797114937	0.950602586211007	0.999982092869924	54.470736679364	0.108258140898371	0.251744896240361	0.430031124821725	0.667173000300487	0.999998506200149	66.8607964329466	0.0819740596305386	0.26471361858916	0.309670730457445	0.756811363046963	0.999941782390231	NA	NA
252	ENSRNOG00000000569	690899	V-set immunoregulatory receptor	protein-coding	Vsir	31.6770400137303	0.401095287463765	0.339983697968656	1.17974858753593	0.238100223076876	NA	48.0350568354276	0.0592623825371002	0.38744861641088	0.152955463065208	0.878433397244027	0.999982092869924	39.6992143480941	-0.0905849801800524	0.296248479135499	-0.305773654752234	0.759776988789716	0.999998506200149	41.0430465249724	-0.513896915694439	0.297751466458864	-1.7259257252573	0.0843607759540092	0.999941782390231	NA	NA
253	ENSRNOG00000000571	25524	prosaposin	protein-coding	Psap	43074.9352490485	-0.0190437863056823	0.030911491422497	-0.616074651507189	0.537845251125241	0.999316488093175	45063.3040565087	0.0247559966800476	0.0497135572455495	0.497972747308558	0.618503250931326	0.999982092869924	43828.2621553579	-0.00985909527327611	0.0295919243510246	-0.333168440021872	0.73900713972356	0.999998506200149	34589.7160809432	-0.107023684594439	0.0650645383137328	-1.64488502290425	0.0999935240838275	0.999941782390231	NA	NA
254	ENSRNOG00000000572	84468	carbohydrate sulfotransferase 3	protein-coding	Chst3	13.0680643221308	-0.00985278053206239	0.500693959653413	-0.0196782492420772	0.984300042010917	NA	19.0398048252862	0.270023492451106	0.538647668205922	0.501298916507844	0.61616076771471	0.999982092869924	14.4492649737754	0.338616716833951	0.462434745182998	0.732247566518713	0.464017476315372	0.999998506200149	13.7349647865477	-0.285824212185215	0.480154046239255	-0.595276066970374	0.551658951052967	0.999941782390231	NA	NA
255	ENSRNOG00000000574	NA	NA	NA	NA	86.6470694560743	-0.254582211725067	0.202218878498044	-1.25894384152432	0.208050616860239	NA	96.3301690343766	0.227700658319182	0.253055306850056	0.899805900747625	0.368223553611713	0.999982092869924	79.6236388148165	0.25617156618374	0.19699432809225	1.30040072049069	0.193463663129287	0.999998506200149	81.1692032196392	0.329117664950085	0.231048435063234	1.42445312325968	0.154315345610446	0.999941782390231	NA	NA
256	ENSRNOG00000000576	100360936	anaphase promoting complex subunit 16	protein-coding	Anapc16	238.752105988206	-0.0870363454237587	0.117954436184897	-0.737881068646939	0.460586724036527	0.999316488093175	266.395462169135	-0.0842717125468554	0.155587643821898	-0.541634994121523	0.588069979731788	0.999982092869924	255.203659773457	0.0173207680458021	0.110618490291614	0.156581128526893	0.875574976322105	0.999998506200149	204.456121544946	0.150303144552064	0.138801453321793	1.08286434295184	0.278868640817129	0.999941782390231	NA	NA
257	ENSRNOG00000000579	25603	myristoylated alanine rich protein kinase C substrate	protein-coding	Marcks	7145.71199296426	0.0727086399243985	0.0399182904269523	1.82143671852506	0.0685404978668575	0.940433339592625	7623.00135052429	0.00698564863188222	0.0553128020005295	0.126293523004229	0.899499583102383	0.999982092869924	7324.72133564666	0.0149215399274189	0.0403961975558945	0.369379813700846	0.71184464211885	0.999998506200149	6023.92147501529	-0.00186755043582448	0.0654351237463082	-0.0285404890967269	0.97723107554127	0.999941782390231	NA	NA
258	ENSRNOG00000000580	499445	calcium homeostasis modulator family member 4	protein-coding	Calhm4	0	NA	NA	NA	NA	NA	0.14353852802004	-1.62955359399926	3.82258863138097	-0.426295830166416	0.669892295956103	0.999982092869924	0.204374806331666	-0.884811590215446	3.16045583532817	-0.279963282614126	0.779505675073711	0.999998506200149	0	NA	NA	NA	NA	NA	NA	NA
259	ENSRNOG00000000581	361859	cell division cycle 40	protein-coding	Cdc40	989.978987817541	0.00716766485923618	0.0651868917961089	0.109955616255721	0.912444574503109	0.999316488093175	1192.7593217816	-0.0565599298027766	0.0799761604144842	-0.707209867411104	0.479436067450881	0.999982092869924	1027.05352017295	0.00777019699313835	0.0613662482208039	0.126620043076125	0.899241132545391	0.999998506200149	860.35429023322	-0.00917487454927	0.0815692837293036	-0.112479528197376	0.910443200859338	0.999941782390231	NA	NA
260	ENSRNOG00000000582	685325	D-aspartate oxidase	protein-coding	Ddo	50.9511422545338	0.145106571979888	0.258068156114823	0.562280035493127	0.573925238466749	NA	53.2954739505448	0.350992524103633	0.365034888055176	0.9615314469629	0.336285021614668	0.999982092869924	55.7937502715795	-0.28371492561249	0.276765127198584	-1.02511081682961	0.305310902222649	0.999998506200149	40.0052322606166	-0.0483736913932751	0.30665507059895	-0.157746262922681	0.874656744306408	0.999941782390231	NA	NA
261	ENSRNOG00000000583	309804	cyclin-dependent kinase 19	protein-coding	Cdk19	1387.94035807264	-0.0852665730062047	0.0708379952162326	-1.20368416336359	0.22871167555338	0.999316488093175	1800.52138084894	-0.0614205924629678	0.0679333722749751	-0.904129890893016	0.365926530281946	0.999982092869924	1427.39811184355	-0.0324447214203087	0.0531599023655149	-0.610323194298335	0.541647735280124	0.999998506200149	1344.68502223017	-0.108847878440808	0.099625063827631	-1.09257524420897	0.274580336941994	0.999941782390231	NA	NA
262	ENSRNOG00000000585	81640	adenosylmethionine decarboxylase 1	protein-coding	Amd1	1753.32721675927	-0.0361984265941172	0.051317303693564	-0.705384421798004	0.480571035929411	0.999316488093175	2017.09844145392	-0.0488949828782634	0.0674065726312672	-0.725374113674829	0.468222549432707	0.999982092869924	1777.358452563	-0.0470233491770127	0.0551743674540558	-0.852268024933307	0.394065348684786	0.999998506200149	1467.59960287915	-0.0210331145087639	0.087990122584475	-0.23903949546804	0.811074957352205	0.999941782390231	NA	NA
263	ENSRNOG00000000586	361858	general transcription factor 3C subunit 6	protein-coding	Gtf3c6	399.200779419138	-0.0888993090195156	0.0935071796146617	-0.950721745494465	0.341745646387778	0.999316488093175	405.68154630651	0.0775610449384116	0.12013709958191	0.645604440329693	0.518535560957646	0.999982092869924	405.90837265645	0.00784507612256245	0.0979533172024756	0.0800899484225347	0.936165717063907	0.999998506200149	339.569671842808	0.0928907174643201	0.10931557981608	0.849748202594776	0.395465092972075	0.999941782390231	NA	NA
264	ENSRNOG00000000587	294436	ribosome production factor 2 homolog	protein-coding	Rpf2	554.100132524352	0.0140946692095098	0.0894863781166606	0.157506309967479	0.874845835330119	0.999316488093175	648.631198483516	-0.00692398747488247	0.103763179501681	-0.0667287520306786	0.94679764450809	0.999982092869924	603.386397157072	0.00133512913507646	0.08320157960146	0.0160469205208819	0.98719695934195	0.999998506200149	508.63857927584	0.11206196961282	0.102649536002108	1.09169484809477	0.274967250425042	0.999941782390231	NA	NA
265	ENSRNOG00000000588	170566	solute carrier family 16 member 10	protein-coding	Slc16a10	13.4549838659019	-0.779174127438459	0.541254460132543	-1.43957082080701	0.149988859940997	NA	19.6852953231048	0.273857749666221	0.521848082495519	0.524784432198373	0.599733054936689	0.999982092869924	14.9177987045772	0.101192420055031	0.421657440311044	0.239987274931956	0.810340121515077	0.999998506200149	11.2857216820789	-0.461303106352233	0.530431353431229	-0.869675412978847	0.384477812444044	0.999941782390231	NA	NA
266	ENSRNOG00000000589	309809	similar to KIAA1919 protein	protein-coding	RGD1310495	36.5032896995778	0.230345900300591	0.317035967353972	0.726560781803689	0.467495060330334	NA	36.4520586128295	0.0636959231407516	0.389663418353275	0.163463954122078	0.870153151825719	0.999982092869924	36.885742454884	0.139580029276	0.287424083981493	0.485623985793018	0.62723378714166	0.999998506200149	33.788324360242	0.0746913771057825	0.32234504447228	0.231712503066588	0.816761319611913	0.999941782390231	NA	NA
267	ENSRNOG00000000590	337920	Na+ dependent glucose transporter 1	protein-coding	Naglt1	5.10866488060328	1.13025998016459	0.828692148166191	1.36390815656422	0.172596473387814	NA	7.02059804790543	-0.267790860578067	0.908478188356035	-0.294768618564917	0.768170640585566	0.999982092869924	5.50151761250742	-0.0348879544058767	0.743463531640459	-0.0469262484588802	0.962572007889313	0.999998506200149	5.67032387693259	-0.588860445637816	0.939085183074542	-0.627057540946287	0.530621517705929	0.999941782390231	NA	NA
268	ENSRNOG00000000593	309812	REV3 like, DNA directed polymerase zeta catalytic subunit	protein-coding	Rev3l	956.760603639965	0.0947832716941643	0.0652345684075793	1.4529608152225	0.146234633947304	0.999316488093175	1109.24777824788	-0.106202697602178	0.0819526147091496	-1.2959037119083	0.195008660259323	0.999982092869924	965.988878474624	0.0107384378525999	0.0577472402750769	0.185955862158048	0.852479374429839	0.999998506200149	855.099352889478	0.0466666102774307	0.108438015024255	0.430352863495263	0.666938978164037	0.999941782390231	NA	NA
269	ENSRNOG00000000595	361857	Traf3 interacting protein 2	protein-coding	Traf3ip2	26.3964735284978	0.0375941438572179	0.436615511243401	0.0861035462303131	0.93138410461234	NA	30.9956127875754	0.730201214844352	0.445198159143445	1.64017123576892	0.100969568230957	0.999982092869924	25.6584740013995	0.0677677913816193	0.370953499355693	0.18268540800754	0.855044865800512	0.999998506200149	20.8100013279009	0.249990887026683	0.390678522223396	0.639888995187031	0.522244768900773	0.999941782390231	NA	NA
270	ENSRNOG00000000596	25150	FYN proto-oncogene, Src family tyrosine kinase	protein-coding	Fyn	2315.59831759976	-0.0604544395140749	0.0492900494866197	-1.22650393220818	0.220009096478998	0.999316488093175	2376.49931819176	0.00430310662692077	0.0651666133146873	0.0660323808165573	0.947352045540017	0.999982092869924	2384.71756632408	-0.0453358052152909	0.0525143020411616	-0.863303965836886	0.387970364298963	0.999998506200149	1856.79753061091	0.0202662316025112	0.0635038768666794	0.319133769502897	0.749625077092222	0.999941782390231	NA	NA
271	ENSRNOG00000000597	499461	cellular communication network factor 6	protein-coding	Ccn6	6.50654799134663	-0.441502094821174	0.705119129011266	-0.626138302956351	0.531224230750072	NA	4.79976653897565	0.157246283099553	1.01265045040556	0.155281897160641	0.876599086476272	0.999982092869924	5.32588128102441	-0.0385835680548494	0.747411920133036	-0.0516228963112894	0.958829175043548	0.999998506200149	3.53809472448304	-0.257716635184375	0.947735414508384	-0.271928885677507	0.785676700278066	0.999941782390231	NA	NA
272	ENSRNOG00000000598	361856	tubulin, epsilon 1	protein-coding	Tube1	53.1952158353873	0.159016898588615	0.256202147704365	0.620669654854364	0.534816999207077	NA	66.2346545214925	0.185623471131969	0.282208075625968	0.657753931102914	0.510696261420475	0.999982092869924	49.2015597761482	-0.142801834443809	0.229610024314736	-0.621932055754082	0.533986545743732	0.999998506200149	53.9301852171335	-0.0735849689658166	0.25273429787615	-0.291155452917104	0.770932430727773	0.999941782390231	NA	NA
273	ENSRNOG00000000599	309816	laminin subunit alpha 4	protein-coding	Lama4	71.1710202329926	-0.128764148878197	0.219021446897459	-0.58790657582717	0.556595002405046	NA	68.4656920209379	-0.0546466501085022	0.293912873813495	-0.185928058881758	0.852501178034486	0.999982092869924	67.4347210841075	0.316327257280276	0.216822985688154	1.45891938659693	0.144587296584048	0.999998506200149	59.0905630468659	-0.0299147771822789	0.282382696100914	-0.105937005331192	0.915632333244821	0.999941782390231	NA	NA
274	ENSRNOG00000000604	84577	histone deacetylase 2	protein-coding	Hdac2	2640.44963993173	0.0273454717900321	0.0484195811596352	0.564760601705258	0.57223660813946	0.999316488093175	2991.37082986508	-0.0229229565793759	0.0557083571667238	-0.411481467866162	0.680719527428694	0.999982092869924	2687.14250486481	-0.00533876273103379	0.0548172340262275	-0.0973920487939875	0.92241505885547	0.999998506200149	2293.72844354462	-0.0963706799457685	0.0834990615519645	-1.15415285099694	0.248437508755214	0.999941782390231	NA	NA
275	ENSRNOG00000000605	294449	heparan sulfate-glucosamine 3-sulfotransferase 5	protein-coding	Hs3st5	104.893331558134	-0.0163096290250536	0.170368249423835	-0.095731623000241	0.92373372471263	NA	89.0004890618347	-0.110095788569783	0.285260750334538	-0.38594790359581	0.699535251992822	0.999982092869924	110.494150099844	0.00135007671189173	0.165941214037546	0.00813587341590894	0.993508583826654	0.999998506200149	67.5679297524961	-0.0797579287282734	0.220935722377598	-0.361000601758552	0.718098997223979	0.999941782390231	NA	NA
276	ENSRNOG00000000606	690865	protocadherin related 15	protein-coding	Pcdh15	61.3496833246191	-0.0426870696522963	0.244959933599283	-0.174261435431828	0.861660005546315	NA	66.3956084330985	-0.154547518920676	0.304239023277991	-0.50798059123225	0.611466954596831	0.999982092869924	58.3182736452358	-0.0227430984949259	0.213724847172447	-0.106412982841323	0.915254692747105	0.999998506200149	47.1246906087752	0.450637490898635	0.324998619791271	1.38658278360707	0.165569021083493	0.999941782390231	NA	NA
277	ENSRNOG00000000607	502418	similar to RIKEN cDNA 1700049L16	protein-coding	RGD1559903	0.121637658583283	0.00480426183345686	3.28178457701036	0.00146391748779362	0.998831963255395	NA	0	NA	NA	NA	NA	NA	0	NA	NA	NA	NA	NA	0	NA	NA	NA	NA	NA	NA	NA
278	ENSRNOG00000000609	171458	inositol polyphosphate multikinase	protein-coding	Ipmk	433.907042806562	-0.100071877772581	0.0895054286102176	-1.11805372396325	0.263544048923603	0.999316488093175	505.616334137481	0.109372550036356	0.11726154721285	0.932723067672177	0.350962971478836	0.999982092869924	451.884203902488	0.124660221942423	0.0942199686811431	1.32307645276656	0.185809954515602	0.999998506200149	355.19219219732	-0.0266149261325364	0.141978739426398	-0.187457123792352	0.851302237989612	0.999941782390231	NA	NA
279	ENSRNOG00000000610	294362	CDGSH iron sulfur domain 1	protein-coding	Cisd1	1672.54183660975	-0.0896546655039974	0.0504315625216091	-1.77774911228622	0.0754450695953416	0.948097694937614	1860.07894349318	0.0262083044106287	0.0662293269692048	0.395720530616519	0.692311208045542	0.999982092869924	1745.1940429042	0.0142358444332489	0.0516362176787611	0.275694949653611	0.78278237495317	0.999998506200149	1476.38462398509	0.00860305453576056	0.0713666981822718	0.120547184539604	0.904049704274366	0.999941782390231	NA	NA
280	ENSRNOG00000000611	361831	ubiquitin-conjugating enzyme E2D 1	protein-coding	Ube2d1	692.892890040975	-0.0706655247704044	0.0724270291924086	-0.975678908252269	0.329223607502182	0.999316488093175	760.421788392089	0.0220645515573477	0.0941314699359065	0.234401434210805	0.81467334532002	0.999982092869924	686.890577511913	0.00490834025682873	0.0780308007814471	0.0629026000973164	0.949844064368802	0.999998506200149	556.602705494647	0.167008044533326	0.0951141072268746	1.75587038981467	0.0791105419182358	0.999941782390231	NA	NA
281	ENSRNOG00000000613	83474	transcription factor A, mitochondrial	protein-coding	Tfam	672.356928172818	-0.0687500411158616	0.0716766014257641	-0.959169934794781	0.337473143802791	0.999316488093175	769.235007694313	-0.0471051053504512	0.092238289590433	-0.510689276217205	0.609568650977714	0.999982092869924	705.652513848189	0.0500078826341733	0.0655124006073372	0.76333460796081	0.445263867564696	0.999998506200149	603.665030884498	0.065608195937276	0.0896582369709222	0.731758711233123	0.464315854229495	0.999941782390231	NA	NA
282	ENSRNOG00000000614	361832	BicC family RNA binding protein 1	protein-coding	Bicc1	19.9764686542638	0.0953786099575931	0.429061730285925	0.22229577523503	0.824083640710398	NA	16.2780125908813	-0.0819681060886323	0.572113122923779	-0.143272550137873	0.886074933971083	0.999982092869924	16.7872095241822	-0.0536831199283315	0.431252965207897	-0.12448174101818	0.900933856484771	0.999998506200149	13.2769585951235	-0.428203837726201	0.497764136355452	-0.860254498971019	0.389648768735899	0.999941782390231	NA	NA
283	ENSRNOG00000000618	314180	MAM domain containing glycosylphosphatidylinositol anchor 2	protein-coding	Mdga2	403.138722216183	-0.0102675326838611	0.0934062196092661	-0.109923436863326	0.912470095245728	0.999316488093175	454.587981976138	-0.15811679286462	0.116510665951588	-1.35710144280113	0.174748980105852	0.999982092869924	418.714198352097	0.0185774972080283	0.0810895091225562	0.229098651712774	0.81879224137589	0.999998506200149	358.785320067616	0.107349095847799	0.119388987055472	0.899154088625622	0.368570591123598	0.999941782390231	NA	NA
284	ENSRNOG00000000630	294368	dynein light chain Tctex-type 2B, pseudogene 1	pseudo	Dynlt2b-ps1	0	NA	NA	NA	NA	NA	0	NA	NA	NA	NA	NA	0	NA	NA	NA	NA	NA	0	NA	NA	NA	NA	NA	NA	NA
285	ENSRNOG00000000632	54237	cyclin-dependent kinase 1	protein-coding	Cdk1	0.977212979684755	0.395187659152811	1.93541639506188	0.204187409056321	0.838207050206673	NA	1.40453798070375	-2.19151235555841	2.64542584565734	-0.828415719592343	0.407435107122195	0.999982092869924	1.44738153576039	-2.72865107194398	1.50835663876113	-1.80902248302837	0.0704475105375875	0.999998506200149	1.39512631002692	3.52757492325467	1.75243118079226	2.01296060120312	0.0441187743388438	0.999941782390231	NA	NA
286	ENSRNOG00000000633	309722	Rho-related BTB domain containing 1	protein-coding	Rhobtb1	19.9233576584446	0.0715847644431921	0.409910808318332	0.174634976659606	0.861366463486247	NA	27.3388073181507	0.0615468834303658	0.466416232960265	0.131956992662408	0.895018309083151	0.999982092869924	19.5889625465365	-0.0599699029708149	0.365154606430501	-0.16423153895562	0.869548873686643	0.999998506200149	17.8144292811859	0.434485688221274	0.459050780180655	0.946487201372986	0.343900147137106	0.999941782390231	NA	NA
287	ENSRNOG00000000634	361834	ciliary associated calcium binding coiled-coil 1	protein-coding	Cabcoco1	50.211690897909	-0.141378671393926	0.314829526400246	-0.449064206303796	0.653385340287493	NA	43.0495014518228	0.0226837855472355	0.374008439050263	0.0606504644783884	0.951637582624709	0.999982092869924	51.9519318544789	-0.61310364747929	0.233935000227064	-2.62082906313375	0.00877162312567279	0.999998506200149	41.6339454666074	0.027656403434438	0.298861179942627	0.0925392968057853	0.926269570815389	0.999941782390231	NA	NA
288	ENSRNOG00000000635	309728	AT-rich interaction domain 5B	protein-coding	Arid5b	277.954953559647	0.138596359542673	0.108775793208198	1.27414708231452	0.202611295098255	0.999316488093175	323.332908302137	-0.173886083612532	0.138803261622394	-1.25275214415046	0.210295922692491	0.999982092869924	270.42643017296	-0.193746579567368	0.120318814670472	-1.61027666452665	0.107337471243384	0.999998506200149	216.633139216747	0.0233367020130566	0.152791495072127	0.152735608759114	0.878606778480399	0.999941782390231	NA	NA
289	ENSRNOG00000000636	309729	rhotekin 2	protein-coding	Rtkn2	0.193758571088606	1.33484042159448	3.26381193162448	0.408982027628688	0.682552850469089	NA	0	NA	NA	NA	NA	NA	0	NA	NA	NA	NA	NA	0	NA	NA	NA	NA	NA	NA	NA
290	ENSRNOG00000000638	499425	zinc finger protein 365	protein-coding	Zfp365	5341.25462787464	-0.0621108693604639	0.0447674323600255	-1.38741192170595	0.165316191779857	0.999316488093175	6581.29119190807	-0.0441537764219115	0.0604755409243933	-0.730109656681082	0.465323159109776	0.999982092869924	5432.53717363658	0.0823277619438231	0.0430440580117955	1.91263941520715	0.0557942301142306	0.999998506200149	4794.78179393075	-0.0727580267796994	0.0778615921095846	-0.934453365367841	0.350070081023076	0.999941782390231	NA	NA
291	ENSRNOG00000000640	114090	early growth response 2	protein-coding	Egr2	348.456178895783	-0.384319186976013	0.13128437370988	-2.9273795206222	0.00341831471190309	0.310423589480942	546.775459278983	0.0975260969471105	0.338655635883138	0.287980138564015	0.773361942072918	0.999982092869924	306.485155244795	0.563190897004265	0.300054370067352	1.87696282136417	0.0605231896459081	0.999998506200149	339.349735281161	-0.0532169997846581	0.422276925412391	-0.126023934963264	0.899712978260963	0.999941782390231	NA	NA
292	ENSRNOG00000000641	58839	nuclear receptor binding factor 2	protein-coding	Nrbf2	273.288483294333	-0.0874980526690219	0.123885345239563	-0.706282510653884	0.480012467462605	0.999316488093175	354.649096988669	0.0781141565756505	0.152459427694717	0.512360289926218	0.608398877392396	0.999982092869924	295.915881435592	0.165049141386847	0.107207817713039	1.53952524086098	0.123676120683617	0.999998506200149	231.674334707263	-0.165443648456192	0.152292703631985	-1.08635308527969	0.277322809226068	0.999941782390231	NA	NA
293	ENSRNOG00000000645	294375	receptor accessory protein 3	protein-coding	Reep3	109.867723963962	0.183888872519267	0.172271175379847	1.06743842731556	0.285773903797318	NA	137.744059677569	-0.108598440420954	0.209905698151837	-0.517367757889062	0.604899462472855	0.999982092869924	97.0253609022042	0.0121518072726275	0.172397926222816	0.07048696894951	0.943806072024016	0.999998506200149	101.69909497204	-0.0340421748989326	0.220428515817751	-0.154436347641511	0.877265696150708	0.999941782390231	NA	NA
294	ENSRNOG00000000648	171120	jumonji domain containing 1C	protein-coding	Jmjd1c	1100.42962752082	0.0490134173444638	0.0584510791655346	0.838537423845621	0.40172893852107	0.999316488093175	1414.75214833665	-0.0474966479796958	0.0777168483489485	-0.611149949962406	0.541100314229195	0.999982092869924	1099.2232921425	-0.0514926782415838	0.0615142716880177	-0.83708506706768	0.402544753558691	0.999998506200149	1070.66581714203	-0.0878707490529729	0.0869230595437329	-1.01090262485254	0.312063037614333	0.999941782390231	NA	NA
295	ENSRNOG00000000653	60349	nuclear receptor subfamily 5, group A, member 2	protein-coding	Nr5a2	1.30942203546435	1.65003499566302	1.63117624807843	1.01156144077429	0.311747790222495	NA	0	NA	NA	NA	NA	NA	1.03647323121584	-1.19814348876621	1.71346637398585	-0.699251241201248	0.484395032727329	0.999998506200149	0	NA	NA	NA	NA	NA	NA	NA
296	ENSRNOG00000000655	24699	protein tyrosine phosphatase, receptor type, C	protein-coding	Ptprc	4.7571560138988	1.24373173504748	0.894304247410144	1.39072551500147	0.164308677378603	NA	11.3162905265912	-0.517983662417191	0.76128204898497	-0.680409663025454	0.49624510422386	0.999982092869924	6.85507313736924	0.225339231384345	0.659681591063131	0.341587872751144	0.732661064962595	0.999998506200149	8.47327078043071	-0.133454738420937	0.668988540919829	-0.199487330885283	0.841881552683926	0.999941782390231	NA	NA
297	ENSRNOG00000000657	360850	NIMA-related kinase 7	protein-coding	Nek7	1027.41030613483	0.0407376222649288	0.0691291801920176	0.589297054467786	0.555662020450884	0.999316488093175	709.042501428839	-0.118386591368244	0.0968517215473878	-1.22234885943993	0.221575729820827	0.999982092869924	1023.97731627389	0.148334677178904	0.0765761149560449	1.93708804976655	0.052734581155058	0.999998506200149	533.93962294073	0.0268729183600279	0.0994392022089332	0.270244709964233	0.786971998252867	0.999941782390231	NA	NA
298	ENSRNOG00000000658	116719	acetyl-CoA carboxylase beta	protein-coding	Acacb	23.0376736798142	0.267015822743014	0.405654404958645	0.658234742379379	0.510387303463895	NA	36.9461147209663	-0.144702675932807	0.422728417442711	-0.342306478490808	0.732120260619898	0.999982092869924	17.7865484891474	-0.213215677898859	0.378293012644248	-0.563625736591042	0.573008867710532	0.999998506200149	25.883892351638	-0.165381060326912	0.379792724239292	-0.435450838765179	0.66323521558554	0.999941782390231	NA	NA
299	ENSRNOG00000000661	304555	HPS4, biogenesis of lysosomal organelles complex 3 subunit 2	protein-coding	Hps4	270.313659258458	0.0794330957647769	0.122006709823677	0.651055141799767	0.515010892133415	0.999316488093175	331.790745237335	0.166073427745711	0.133905939596333	1.24022450569668	0.214892366761075	0.999982092869924	260.3995073458	-0.109449471618158	0.109723930087536	-0.997498645289511	0.318522531040961	0.999998506200149	257.078856276749	-0.0367099577161108	0.136766762917937	-0.268412858013885	0.788381543271635	0.999941782390231	NA	NA
300	ENSRNOG00000000662	288717	SRR1 domain containing	protein-coding	Srrd	214.996688244348	-0.0235306081019181	0.132565211186295	-0.177502135676081	0.859113987843546	0.999316488093175	217.832865566068	0.0616437561713649	0.17595703043127	0.350334147037356	0.726087941416431	0.999982092869924	216.411422082508	0.0771381002794145	0.113476799635307	0.679769790189022	0.496650237902598	0.999998506200149	177.898226276388	0.0542891128914522	0.142387259219166	0.381277883914381	0.702997062542126	0.999941782390231	NA	NA
301	ENSRNOG00000000663	288718	tuftelin interacting protein 11	protein-coding	Tfip11	1081.33711189944	-0.0624037802437355	0.0684593821327473	-0.911544602063898	0.362008496137114	0.999316488093175	1238.85247189507	-0.0240587581775556	0.076258963955732	-0.315487608663575	0.752391457909344	0.999982092869924	1098.64634988909	-0.0129563994908281	0.0558261882512072	-0.232084616498026	0.816472292960901	0.999998506200149	937.255736763196	-0.0203106649939013	0.0902965449347536	-0.22493291419486	0.822031463493363	0.999941782390231	NA	NA
302	ENSRNOG00000000664	288719	tyrosylprotein sulfotransferase 2	protein-coding	Tpst2	242.382103010266	-0.0593143391877907	0.117416675723725	-0.505161118062601	0.613445677095856	0.999316488093175	266.790949757771	0.119193604496456	0.162063040845429	0.735476786531111	0.462049172379557	0.999982092869924	242.984343453338	-0.00797417839504091	0.115627000612472	-0.0689646739325762	0.945017738641683	0.999998506200149	219.244023213193	-0.015669910561387	0.136972974133925	-0.114401477083106	0.908919543141438	0.999941782390231	NA	NA
303	ENSRNOG00000000665	114561	phosphatidylinositol transfer protein, beta	protein-coding	Pitpnb	1329.46418205405	-0.0580106283267217	0.0604165434390782	-0.960177875538633	0.336965699831754	0.999316488093175	1578.60573364928	-0.0566831426170188	0.0672506693814076	-0.84286361962502	0.39930472216986	0.999982092869924	1350.33676686964	0.0289863945680416	0.0505322639831848	0.573621529755468	0.566223939360984	0.999998506200149	1147.33924147246	-0.0165649646628366	0.0754091398163893	-0.219667863911059	0.826129834232504	0.999941782390231	NA	NA
304	ENSRNOG00000000691	288736	forkhead box N4	protein-coding	Foxn4	0.290637856632909	1.56648021019854	3.25636031860683	0.481052480970142	0.630479199735678	NA	0	NA	NA	NA	NA	NA	0.0851398796076284	-0.595285537937906	3.16785483129385	-0.187914399377566	0.850943754750311	0.999998506200149	0	NA	NA	NA	NA	NA	NA	NA
305	ENSRNOG00000000692	304577	uracil-DNA glycosylase	protein-coding	Ung	11.3864160881288	0.61184239501955	0.535584904348178	1.1423817027931	0.253295393408219	NA	11.7684215963951	0.370613271980585	0.657328791406148	0.563817189853764	0.572878551821032	0.999982092869924	11.9220383652469	-0.0327274011289999	0.501502863915495	-0.0652586525099378	0.947968062652108	0.999998506200149	7.81496873691062	0.0207370985645717	0.608543895446257	0.0340765862902376	0.972816079072993	0.999941782390231	NA	NA
306	ENSRNOG00000000693	171442	SV2 related protein	protein-coding	Svop	5184.93491811766	-0.00270809655007175	0.0366510465011453	-0.0738886555391298	0.941098982741974	0.999316488093175	5593.50919281271	0.015660016409482	0.0491647756951147	0.31852105878799	0.750089723210965	0.999982092869924	5290.58153192833	0.0206367716216415	0.0535298941064838	0.385518633393708	0.699853203896803	0.999998506200149	4321.81966810471	-0.0199733003727749	0.061584908609501	-0.324321344688876	0.745694761559955	0.999941782390231	NA	NA
307	ENSRNOG00000000695	304580	slingshot protein phosphatase 1	protein-coding	Ssh1	448.646728454602	-0.0607692022989169	0.0889177288800067	-0.683431786487981	0.494334040092159	0.999316488093175	521.568218404481	-0.0835801589322002	0.120991757507531	-0.690792171747712	0.489696155774204	0.999982092869924	437.187104112851	-0.0195078725423983	0.0841347508305338	-0.231864626088827	0.81664316013309	0.999998506200149	382.517906715441	0.0174277651581339	0.109406472007674	0.159293731333477	0.873437459371901	0.999941782390231	NA	NA
308	ENSRNOG00000000697	501841	coronin 1C	protein-coding	Coro1c	2660.56746226759	0.00839218565724338	0.0441420252827135	0.190117820908635	0.84921680569295	0.999316488093175	2615.83962121637	0.0923081235980434	0.0629054295764483	1.46741106800427	0.142264265440733	0.999982092869924	2689.86634342132	0.0230351444271657	0.0489746038985069	0.470348764329015	0.638105863089607	0.999998506200149	1989.82927203559	0.057735641901274	0.0601993973122552	0.959073420649021	0.337521759236026	0.999941782390231	NA	NA
309	ENSRNOG00000000699	363930	selectin P ligand	protein-coding	Selplg	59.269344043671	0.182923536874993	0.249451669213927	0.733302516882014	0.463373940301673	NA	95.3285821246148	-0.260296437249053	0.283438746887842	-0.918351637195368	0.358434801554901	0.999982092869924	66.2168581475462	-0.318564546799472	0.200032658075988	-1.59256268383164	0.111258330443354	0.999998506200149	65.1664253733734	0.125343343102408	0.286657792360721	0.437257756261098	0.661924427755708	0.999941782390231	NA	NA
310	ENSRNOG00000000700	304581	transmembrane protein 119	protein-coding	Tmem119	19.9177079542767	0.866408534285613	0.417231141900333	2.07656727237436	0.0378415161468147	NA	28.9742132366336	-0.019971072401502	0.435745907482923	-0.0458319219034424	0.96344421553642	0.999982092869924	21.825953888359	-0.155900677432222	0.354207780125383	-0.440139054475416	0.65983639745025	0.999998506200149	22.9035390785784	0.0224845578843532	0.459771762951027	0.0489037381070055	0.960996009850039	0.999941782390231	NA	NA
311	ENSRNOG00000000701	288740	iron-sulfur cluster assembly enzyme	protein-coding	Iscu	2151.53601613744	-0.103271982081003	0.0572720871925437	-1.80318174425549	0.0713596765550475	0.947837616776714	2361.83479569745	0.0821041023153898	0.0677608418969931	1.21167476697236	0.225636901794284	0.999982092869924	2242.84392155855	0.00226443572956959	0.0548812050534962	0.0412606779928082	0.967088080773557	0.999998506200149	1909.32733567182	0.0556625055755095	0.0702053381031284	0.792852895227765	0.427863534326999	0.999941782390231	NA	NA
312	ENSRNOG00000000702	304582	spliceosome associated factor 3, U4/U6 recycling protein	protein-coding	Sart3	1206.13153931416	-0.0180964580286087	0.0666671578339906	-0.271444870556371	0.786048895276655	0.999316488093175	1343.0533568641	0.0737957063629691	0.0784043096970472	0.941220025380166	0.346592116561151	0.999982092869924	1218.68529926495	0.0476701340409139	0.0585438565905253	0.814263644678113	0.415493931971163	0.999998506200149	1071.40594231138	-0.0966676246257621	0.0731703750892874	-1.3211306421185	0.186457807519722	0.999941782390231	NA	NA
313	ENSRNOG00000000704	60669	chemerin chemokine-like receptor 1	protein-coding	Cmklr1	11.6830669661786	0.119574699603244	0.557479772027204	0.214491548578392	0.830163756869172	NA	15.4590257372128	-0.883207132741955	0.641168487346677	-1.37749616547266	0.168358899509706	0.999982092869924	10.5657604942995	-0.693386980795032	0.556908559731119	-1.24506432641259	0.213108105832354	0.999998506200149	8.23114591745415	-1.37486881355483	0.782751894045396	-1.75645542861515	0.079010675570852	0.999941782390231	NA	NA
314	ENSRNOG00000000708	288743	small G protein signaling modulator 1	protein-coding	Sgsm1	3451.2137456999	0.0658035407771768	0.0547434609818088	1.20203471970914	0.229350076552314	0.999316488093175	3475.90817339396	0.0454789601673729	0.0564423829810319	0.805759037187651	0.420381801352116	0.999982092869924	3475.48318885631	0.0118259206802324	0.0442988499411761	0.266957735831425	0.789501702370364	0.999998506200149	2797.47571167335	-0.00785565253948022	0.0945156677584373	-0.083114818164938	0.933760243422734	0.999941782390231	NA	NA
315	ENSRNOG00000000713	NA	NA	NA	NA	0.207193049450608	-0.785333611176566	3.28225530776297	-0.23926646087498	0.810898970518212	NA	0.11895726362183	-0.510449930322037	3.83761875419458	-0.13301215233121	0.894183769729709	0.999982092869924	0	NA	NA	NA	NA	NA	0.227374155502341	0.436400975464562	3.52685247405505	0.123736668509642	0.901523777477772	0.999941782390231	NA	NA
316	ENSRNOG00000000715	25517	POU class 1 homeobox 1	protein-coding	Pou1f1	1.11165304127434	0.757490054311686	1.91354628721596	0.395856666427321	0.692210770375588	NA	2.31999473884247	1.01653139919211	1.69452055477014	0.599893224269562	0.548577398380275	0.999982092869924	1.15051235929871	0.0163452744463733	1.65515607264301	0.00987536747532973	0.992120724827659	0.999998506200149	2.13933698408284	1.05412915868869	1.34011454776195	0.786596310329686	0.431518219860788	0.999941782390231	NA	NA
317	ENSRNOG00000000716	60448	5-hydroxytryptamine receptor 1F	protein-coding	Htr1f	30.717783388406	-0.0257215073371731	0.333988897545975	-0.0770130609914433	0.938613154658697	NA	45.2731749445056	-0.206149898475586	0.374615517691253	-0.55029727477944	0.582115493129769	0.999982092869924	32.6569816606222	-0.252902608838182	0.292928089910557	-0.863360727594966	0.387939164860314	0.999998506200149	32.9677208049216	0.0195015592984239	0.340440038972524	0.0572833893371685	0.954319452012922	0.999941782390231	NA	NA
318	ENSRNOG00000000718	288353	CGG triplet repeat binding protein 1	protein-coding	Cggbp1	1148.77062132074	0.00304486184499395	0.0603547940157634	0.0504493784569738	0.959764288135772	0.999316488093175	1327.63767727835	-0.00995023920335459	0.0726268721119912	-0.137004925504863	0.891026901836954	0.999982092869924	1146.18212216716	-0.0422356579874121	0.0644977798004698	-0.654838943574061	0.512571454219907	0.999998506200149	976.011491651166	-0.0826939242605906	0.085420615511565	-0.968079236673198	0.333004798660519	0.999941782390231	NA	NA
319	ENSRNOG00000000720	304176	similar to human chromosome 3 open reading frame 38	protein-coding	C11h3orf38	203.836899899379	-0.0386393185342695	0.134614272044812	-0.287037309991965	0.774083752440949	0.999316488093175	235.556661776091	0.00268693216099866	0.153062234877654	0.0175545075710307	0.985994248777373	0.999982092869924	217.034760003942	0.170747054687761	0.121089920257171	1.41008478926345	0.158514648083304	0.999998506200149	188.764816820899	-0.0340442237310361	0.142211392975002	-0.23939167614384	0.810801883870787	0.999941782390231	NA	NA
320	ENSRNOG00000000726	294138	olfactory receptor family 2 subfamily J member 3	protein-coding	Or2j3	0.243275317166567	-0.0783137941705289	3.28063122685139	-0.0238715627436404	0.980955057459993	NA	0.0583750632120924	0.572318655127425	3.82468167913699	0.149638245255633	0.881050032536071	0.999982092869924	0.20943214354857	1.11257732881274	3.16409888776742	0.351625334187255	0.725119263138064	0.999998506200149	0.293191401841919	1.95930308105951	3.46683931971101	0.565155434207673	0.571968046222019	0.999941782390231	NA	NA
321	ENSRNOG00000000728	294141	chloride intracellular channel 2	protein-coding	Clic2	5.0648388506109	-1.21372399208644	0.82405663813906	-1.47286477156152	0.140787502833046	NA	9.59681073128423	0.517039522320327	0.764343828223379	0.676448874483779	0.498755695491828	0.999982092869924	6.0273576415573	0.0716118255934193	0.699441135336424	0.102384349412013	0.918451605747314	0.999998506200149	9.72083001449318	-0.54917389706242	0.628491602899204	-0.873796713478916	0.382228970562493	0.999941782390231	NA	NA
322	ENSRNOG00000000729	170898	trimethyllysine hydroxylase, epsilon	protein-coding	Tmlhe	48.7442022554808	-0.0263550808434557	0.250231325787398	-0.10532286779253	0.916119618015771	NA	56.6614214527215	-0.329617521059169	0.309056053782291	-1.06652989651956	0.286184171481997	0.999982092869924	49.2540448571737	0.0808053830919749	0.280699603254033	0.28787138334088	0.773445192871603	0.999998506200149	44.9396704226324	0.13382451113171	0.285829826468699	0.468196453760799	0.639644107932444	0.999941782390231	NA	NA
323	ENSRNOG00000000746	294159	olfactory receptor family 2 subfamily G member 1	protein-coding	Or2g1	0	NA	NA	NA	NA	NA	0	NA	NA	NA	NA	NA	0	NA	NA	NA	NA	NA	0	NA	NA	NA	NA	NA	NA	NA
324	ENSRNOG00000000759	408031	olfactory receptor 1869	protein-coding	Olr1869	0.0968792855443029	0.956061982677038	3.2813787370935	0.291359839651998	0.770776126060817	NA	0.360106954205676	-2.63667695985514	3.75912623533987	-0.701406868188546	0.483049136968738	0.999982092869924	0.306562209497499	-0.989122463761189	3.14927785771869	-0.314079134471069	0.753460936544505	0.999998506200149	0.160293255622876	-1.23260357171202	3.52628293043512	-0.349547553621832	0.726678276795514	0.999941782390231	NA	NA
325	ENSRNOG00000000763	24747	RT1 class Ib, locus M3, gene 1	protein-coding	RT1-M3-1	200.678417512887	-0.0319941326956633	0.13473386598494	-0.237461698747956	0.812298629467926	0.999316488093175	206.836664982944	-0.175993323533543	0.171336263748458	-1.02718081790275	0.30433532878211	0.999982092869924	192.432614525047	0.182132139126136	0.123521246850762	1.47450049096564	0.140346885612366	0.999998506200149	177.893297566126	0.277776044426448	0.15934430103514	1.74324429943177	0.0812909503738739	0.999941782390231	NA	NA
326	ENSRNOG00000000765	294197	olfactory receptor family 11 subfamily A member 4	protein-coding	Or11a4	0	NA	NA	NA	NA	NA	0.116750126424185	1.16057049608348	3.79737179051079	0.305624668878517	0.759890435606434	0.999982092869924	0.173973142269894	1.04924312940696	3.16665273326804	0.33134139351116	0.740386627968317	0.999998506200149	0.0732409494369632	0.626517830190009	3.52746735490991	0.177611234110488	0.859028301282329	0.999941782390231	NA	NA
327	ENSRNOG00000000767	29168	ubiquitin D	protein-coding	Ubd	0.519787557671805	1.34288792662219	2.55106073489686	0.526403745803599	0.598607713651724	NA	1.67703456702128	0.449588186388351	2.22714336929474	0.201867644708801	0.840020197099059	0.999982092869924	1.24505277663007	1.17383097726072	1.55415063798073	0.755287774926275	0.450076332263835	0.999998506200149	0.958168758224219	-0.17289852738972	1.9304381329706	-0.0895643970333615	0.928633377710934	0.999941782390231	NA	NA
328	ENSRNOG00000000768	NA	NA	NA	NA	0.296902097871652	-1.22589378371865	3.24943214366068	-0.377264004761646	0.70597741924256	NA	0.182488428655423	0.348351405955324	3.81491427096601	0.0913130364701788	0.927243859659928	0.999982092869924	0.21453394679766	-0.0101047527206016	3.16865809761278	-0.00318896908701332	0.997455575113193	0.999998506200149	0.358237094442619	30	3.47206723064231	8.64038568586422	5.60235708334029e-18	5.11159060283968e-14	NA	D2
329	ENSRNOG00000000774	81657	gamma-aminobutyric acid type B receptor subunit 1	protein-coding	Gabbr1	29657.1855947081	0.00340772830006704	0.033836590487571	0.100711337961748	0.919779610746889	0.999316488093175	32303.6865101246	-0.0439129947097949	0.048825459158182	-0.899387234998201	0.368446436065849	0.999982092869924	30673.988293486	-0.00367534123308839	0.0315156503378083	-0.116619558653981	0.907161537918439	0.999998506200149	24761.1816902411	-0.0591205046659342	0.0685111954022127	-0.862932026201733	0.388174840967434	0.999941782390231	NA	NA
330	ENSRNOG00000000775	24558	myelin oligodendrocyte glycoprotein	protein-coding	Mog	137.36235170048	0.181968337794148	0.170487130214213	1.06734354414617	0.285816731845873	NA	213.257046481403	-0.140788064276945	0.172316545029059	-0.817031610361056	0.413910363772682	0.999982092869924	152.452944597758	-0.00383404091891049	0.152889937516846	-0.0250771305239629	0.979993441643301	0.999998506200149	170.343532354205	-0.0564412167599702	0.226020383590674	-0.249717374439051	0.802805920939742	0.999941782390231	NA	NA
331	ENSRNOG00000000777	294228	RT1 class Ib, locus S3	protein-coding	RT1-S3	83.4118705353796	-0.0971729913190154	0.20308776787402	-0.478477814475238	0.63231016106488	NA	92.6012042991927	-0.551192909549638	0.240372900227351	-2.29307425682473	0.0218437301896956	0.999982092869924	81.9032657520898	-0.066928770692878	0.192746459661918	-0.347237354243874	0.728413010006352	0.999998506200149	83.3833223389076	-0.0427640312449639	0.209225087734439	-0.204392464154407	0.838046818622353	0.999941782390231	NA	NA
332	ENSRNOG00000000778	499401	ZNRD1 antisense RNA 1	protein-coding	Znrd1as1	62.7182296481189	-0.0138857265641564	0.240673966210822	-0.0576951748573963	0.953991437201754	NA	57.6795289851421	-0.108133674171973	0.347735275464896	-0.310965501062284	0.75582684843787	0.999982092869924	64.431291363412	-0.449470140178488	0.256711947887453	-1.7508734746368	0.0799677067840921	0.999998506200149	45.8465923985276	-0.0271810013820678	0.288830348841324	-0.0941071514510422	0.925024039559268	0.999941782390231	NA	NA
333	ENSRNOG00000000779	361784	RNA polymerase I subunit H	protein-coding	Polr1h	162.672728377782	-0.178257165486412	0.14739520573007	-1.20938238529183	0.226515972755305	NA	189.762489800105	0.275182047812289	0.179771463199097	1.53073264752552	0.125835481544859	0.999982092869924	166.889211094121	0.152512587195927	0.130179195288687	1.17155884131649	0.241374220847405	0.999998506200149	155.166013834237	0.0459411425724045	0.159436493700423	0.288146970032636	0.773234239683561	0.999941782390231	NA	NA
334	ENSRNOG00000000780	294207	protein phosphatase 1, regulatory (inhibitor) subunit 11	protein-coding	Ppp1r11	2064.66813831054	-0.0434751071587258	0.0451048565826566	-0.963867540052052	0.335112339668476	0.999316488093175	2211.28399151972	0.0684785584189224	0.0606269019695843	1.12950779594968	0.258683682723289	0.999982092869924	2167.88354295344	-0.0601208275251575	0.0484778418699071	-1.24017128663638	0.214912046307523	0.999998506200149	1717.85983006636	-0.00694439680865448	0.0692533951015702	-0.100275182154889	0.920125859939796	0.999941782390231	NA	NA
335	ENSRNOG00000000781	171387	ring finger protein 39	protein-coding	Rnf39	38.3982600651871	0.101215114211997	0.319705902526365	0.316588193749881	0.751556095345799	NA	50.9186707012061	-0.764374512354185	0.349567065846501	-2.18663194286681	0.0287694035198992	0.999982092869924	40.0818020364045	-0.0421392176948903	0.284212420936632	-0.148266629431673	0.882132350100311	0.999998506200149	50.0228339785741	0.200347467492803	0.346779615952553	0.577737151425345	0.563441592626504	0.999941782390231	NA	NA
336	ENSRNOG00000000782	294210	tripartite motif-containing 10	protein-coding	Trim10	2.76825055745044	-0.196356780302158	1.10571946838841	-0.177582819074669	0.859050618461108	NA	2.67516388671621	0.214865253837622	1.36757718178839	0.157113804397235	0.875155158362439	0.999982092869924	3.15172389387845	-0.142114335619504	0.898768994178773	-0.158121092894796	0.874361379969758	0.999998506200149	2.27214477030965	-0.715014534591806	1.27293587002383	-0.56170507205396	0.574316978044835	0.999941782390231	NA	NA
337	ENSRNOG00000000783	365528	tripartite motif-containing 40	protein-coding	Trim40	0	NA	NA	NA	NA	NA	0	NA	NA	NA	NA	NA	0	NA	NA	NA	NA	NA	0.0781800698538642	-0.564168594834572	3.52746735490991	-0.159935879789022	0.872931584321079	0.999941782390231	NA	NA
338	ENSRNOG00000000785	309591	tripartite motif-containing 39	protein-coding	Trim39	449.815388095774	-0.0258219929663158	0.0846862376429647	-0.304913687099676	0.760431891058122	0.999316488093175	528.83603106181	0.0535350069891634	0.10915821757489	0.490434968420355	0.623826137227168	0.999982092869924	420.99723997779	0.111848105136532	0.0852049815926146	1.31269443459661	0.189285933712735	0.999998506200149	402.180767697839	0.0222277665624425	0.110878799462833	0.200469040701449	0.841113768461562	0.999941782390231	NA	NA
339	ENSRNOG00000000786	406230	ribonuclease P/MRP subunit p21	protein-coding	Rpp21	49.4279371069646	0.0663115878104521	0.267735239490351	0.247675979959455	0.804385118127023	NA	53.4470189851566	0.110267789155209	0.307537978380926	0.358550152848532	0.719931642638735	0.999982092869924	50.3016621507135	-0.0289434174503957	0.229473269115199	-0.12612979961455	0.899629179153032	0.999998506200149	46.733327025982	0.0570875678813712	0.276922879393619	0.206149697729478	0.836673979214043	0.999941782390231	NA	NA
340	ENSRNOG00000000795	24750	RT1 class Ib, locus N3	protein-coding	RT1-N3	15.7613242996844	0.812124732540529	0.558085516298779	1.45519765129641	0.14561455094067	NA	15.617014627936	-0.613596601061138	0.731540079742886	-0.838773729631873	0.401596295200006	0.999982092869924	18.9502806866625	-1.5426237508113	0.582044088582117	-2.65035549896091	0.0080407114934716	0.999998506200149	22.3682172146739	0.524568090377903	0.437433317532639	1.19919555587752	0.230451914915853	0.999941782390231	NA	NA
341	ENSRNOG00000000796	294429	RAN binding protein 2	protein-coding	Ranbp2	2938.03300012256	0.0126055129099137	0.0499242974868138	0.252492544602018	0.800660376020655	0.999316488093175	3935.83478142058	-0.0338649595206793	0.0582899111759373	-0.580974629013659	0.561257552920921	0.999982092869924	2949.68629644852	-0.0218347401369611	0.0495815824644191	-0.440380057506842	0.659661866180996	0.999998506200149	2864.68089572806	-0.0992831620686662	0.114259671867195	-0.868925671203258	0.384887787276445	0.999941782390231	NA	NA
342	ENSRNOG00000000798	309593	G protein nucleolar 1	protein-coding	Gnl1	3991.85607637077	-0.00629082279615432	0.0453639248898236	-0.138674570408821	0.889707313783984	0.999316488093175	4582.41345262587	0.0520073700445221	0.0542903684855069	0.957948370868136	0.338088793446455	0.999982092869924	4175.53687741697	0.00139191404977555	0.0476127994431791	0.02923403089198	0.976677940098315	0.999998506200149	3561.68113573775	-0.0253019405616899	0.0888148106256525	-0.284884248285296	0.775732824209584	0.999941782390231	NA	NA
343	ENSRNOG00000000799	85493	ATP binding cassette subfamily F member 1	protein-coding	Abcf1	1954.36266164529	0.0545247185187223	0.0479428970819539	1.13728459975035	0.255419330557911	0.999316488093175	2135.7040966233	0.0346826784126665	0.0634391453886286	0.546707844189896	0.584579464245068	0.999982092869924	2016.03106246298	-0.0359313070381894	0.0566076129849978	-0.634743370078367	0.525595802696912	0.999998506200149	1693.10093267289	-0.00355676745158725	0.0691484146104274	-0.0514367172642436	0.95897752733823	0.999941782390231	NA	NA
344	ENSRNOG00000000800	294410	mannosidase, alpha, class 1A, member 1	protein-coding	Man1a1	2590.95267672113	0.0101720236217978	0.0632526336784343	0.160815811615223	0.87223847146028	0.999316488093175	3171.27059964649	0.0683395662882197	0.0857490848257671	0.796971377911243	0.425467654437084	0.999982092869924	2676.00787653304	-0.0916435357878537	0.0726057282864659	-1.26220806471735	0.206873927513357	0.999998506200149	2567.87930509893	-0.0059370241674165	0.100780717614458	-0.0589103184413599	0.953023539399227	0.999941782390231	NA	NA
345	ENSRNOG00000000801	309790	male-specific lethal 3-like 2	protein-coding	Msl3l2	360.402406086968	0.034549255297403	0.0969573060334952	0.356334728251087	0.721589904524082	0.999316488093175	390.485612788214	0.0736532360344022	0.127049150353504	0.579722381688254	0.562101847521572	0.999982092869924	379.744047454964	-0.138296077650777	0.0917221482698679	-1.50777189871172	0.131612916652521	0.999998506200149	315.460895756282	-0.0180997185123097	0.129099718378956	-0.140199519716846	0.888502351367948	0.999941782390231	NA	NA
346	ENSRNOG00000000802	100359595	TBC1 domain family, member 32	protein-coding	Tbc1d32	169.403219607943	0.21223335351473	0.184726555592019	1.14890548808512	0.250594954410977	NA	179.177671141289	-0.132170760231952	0.208885069487853	-0.632743932134594	0.526900875925387	0.999982092869924	181.934098259891	-0.245499827162036	0.170816157149792	-1.43721666181	0.15065644008271	0.999998506200149	155.678379097477	-0.394358247043971	0.198727433189291	-1.9844177560948	0.0472092882098627	0.999941782390231	NA	NA
347	ENSRNOG00000000804	294230	mitochondrial ribosomal protein S18B	protein-coding	Mrps18b	803.210171418566	-0.0159229323496205	0.0688059624165694	-0.231417914819923	0.816990148847271	0.999316488093175	862.953474852131	0.110307744661919	0.0925600042210237	1.19174308158539	0.23336199991895	0.999982092869924	827.495790978198	0.00665383633524594	0.0722844702044336	0.0920507035111095	0.926657754984301	0.999998506200149	711.140009543811	-0.0207771907709596	0.102739133855519	-0.202232489132898	0.839734975176007	0.999941782390231	NA	NA
348	ENSRNOG00000000805	24392	gap junction protein, alpha 1	protein-coding	Gja1	405.590078959663	0.200966579271552	0.106230917403136	1.89178992504511	0.0585189761928663	0.906648732501637	612.429647458305	-0.0499655059574483	0.111646037756533	-0.447534968203783	0.654488845805385	0.999982092869924	417.620419930448	-0.058943107858619	0.101977948204587	-0.577998566321106	0.56326508716868	0.999998506200149	537.140710924519	-0.0669167020256079	0.320740858315221	-0.208631673485898	0.834735782770369	0.999941782390231	NA	NA
349	ENSRNOG00000000808	64441	heat shock transcription factor 2	protein-coding	Hsf2	812.661387517548	0.0548880291805684	0.0662524342475088	0.828468112967974	0.40740544618877	0.999316488093175	967.061780851022	0.0169405289339747	0.084430477423564	0.200644713270883	0.840976392834534	0.999982092869924	828.341977250837	-0.0650739325557225	0.0727625764584647	-0.894332440150314	0.371144048026406	0.999998506200149	735.849004533665	0.093419472528859	0.0818182581132145	1.14179248841489	0.253540285402091	0.999941782390231	NA	NA
350	ENSRNOG00000000809	361789	alpha tubulin acetyltransferase 1	protein-coding	Atat1	2446.43780089672	0.0161078834331686	0.0444896681728401	0.362058969974563	0.717307963741739	0.999316488093175	2510.64707131684	0.0989976184890625	0.0584632637487094	1.69333034355695	0.090392605468562	0.999982092869924	2460.87260168776	0.0192626715969265	0.0450583640380284	0.427504904098808	0.66901161393062	0.999998506200149	1948.12202757909	0.0529216694319067	0.068812341612922	0.769072352305604	0.44185036006056	0.999941782390231	NA	NA
351	ENSRNOG00000000811	24678	cAMP-dependent protein kinase inhibitor beta	protein-coding	Pkib	35.3487180631804	0.0552494630393549	0.32060946633943	0.172326362256759	0.863180960278064	NA	27.8428073791407	0.00906205976932491	0.438114596370141	0.02068422244866	0.983497554990647	0.999982092869924	32.7644621188638	0.126703433397338	0.305521317214572	0.414712251676869	0.678352562407964	0.999998506200149	21.1946797573107	0.606763651763812	0.618319705873569	0.981310551806801	0.32643962084353	0.999941782390231	NA	NA
352	ENSRNOG00000000814	80841	fatty acid binding protein 7	protein-coding	Fabp7	65.3644331878519	0.0257503171067008	0.215606174050698	0.119432187969932	0.904932961477316	NA	74.3746276343375	0.243325480294556	0.289766934824137	0.839728247262694	0.401060772307054	0.999982092869924	64.511462691733	0.0387114271756427	0.202289194198794	0.191366757522402	0.848238262396602	0.999998506200149	71.7569963918509	0.000408252152981747	0.265700278575017	0.00153651383119074	0.998774039819023	0.999941782390231	NA	NA
353	ENSRNOG00000000815	294422	sphingomyelin phosphodiesterase, acid-like 3A	protein-coding	Smpdl3a	47.6876547501443	-0.0659451827850303	0.262132942053662	-0.251571520421612	0.801372274155382	NA	55.1569834490288	-0.169924300591575	0.329153051128263	-0.516247077185257	0.605681853935193	0.999982092869924	44.4828174847331	0.0107941050672413	0.250412978863143	0.0431052140997076	0.965617662913882	0.999998506200149	43.9809442908334	-0.135388788823705	0.294590264008226	-0.459583378559735	0.645815291928925	0.999941782390231	NA	NA
354	ENSRNOG00000000818	361790	protein phosphatase 1, regulatory subunit 18	protein-coding	Ppp1r18	55.2435453711615	-0.280163584561537	0.259408646726986	-1.08000865852554	0.280138324493556	NA	68.9619695911255	0.282537200344829	0.299182974039978	0.944362563583163	0.34498440511228	0.999982092869924	63.9072730847765	-0.156038811055539	0.199620614312148	-0.781676840306381	0.434404515749053	0.999998506200149	68.3612107622084	-0.024907496145047	0.256520858085975	-0.0970973523591559	0.922649083439531	0.999941782390231	NA	NA
355	ENSRNOG00000000823	309798	GRIP and coiled-coil domain containing 2	protein-coding	Gcc2	2178.97991155605	0.0445813564832442	0.0465284538397098	0.95815254546877	0.33798584237713	0.999316488093175	2462.24435098095	-0.0869432915402357	0.0612379828094353	-1.41976086656531	0.155677311374692	0.999982092869924	2256.79832148925	-0.0362427385372021	0.0472007718826466	-0.767842073161663	0.442581015319521	0.999998506200149	1855.9025859587	-0.0048769794101272	0.0850490696934545	-0.0573431247126568	0.954271868295029	0.999941782390231	NA	NA
356	ENSRNOG00000000824	365583	dermatan sulfate epimerase	protein-coding	Dse	58.8506508515455	0.108693293648626	0.232746351955827	0.467003210728108	0.640497580940201	NA	57.4154665967672	0.20033749031123	0.304989879641546	0.656866026330731	0.51126706486683	0.999982092869924	53.3577673684035	-0.0062402237139183	0.231349943222899	-0.0269730937772741	0.978481194276243	0.999998506200149	49.559436707296	0.188937743861365	0.26970961949136	0.700522822351234	0.483600857529224	0.999941782390231	NA	NA
357	ENSRNOG00000000825	294431	calcium homeostasis modulator family member 5	protein-coding	Calhm5	9.53216515665519	-0.987400002107815	0.68267312820426	-1.4463730317101	0.148072601730543	NA	5.67800786052506	-0.685712196402313	0.983198957029266	-0.697429743491786	0.48553389292412	0.999982092869924	11.5102754719909	0.278556748531054	0.482191975262041	0.577688478493812	0.563474459184085	0.999998506200149	6.57554158994561	-0.0471470835796583	0.725462930086486	-0.064988963080495	0.948182787863641	0.999941782390231	NA	NA
358	ENSRNOG00000000826	64665	flotillin 1	protein-coding	Flot1	2671.7104277649	-0.0151771743150288	0.0503603937916079	-0.301371239824538	0.763131422734872	0.999316488093175	2746.94622470474	0.0739482911777397	0.0696881884942882	1.0611309143701	0.288630410343787	0.999982092869924	2679.50763304232	0.0396144306498365	0.0480956039875765	0.82366011371994	0.410132708862563	0.999998506200149	2182.06193063536	0.017155977558291	0.10341618727639	0.165892574558372	0.868241491170425	0.999941782390231	NA	NA
359	ENSRNOG00000000827	294235	immediate early response 3	protein-coding	Ier3	21.7436101105572	0.160439512642198	0.388236201470474	0.413252324318343	0.679421755865704	NA	23.7936029838895	0.331291224961622	0.611586250322504	0.54169174795366	0.588030875440044	0.999982092869924	21.9695598511602	0.0665239559567926	0.39076277852072	0.170241280934247	0.864820388040895	0.999998506200149	22.4667242480863	0.286446610150976	0.377325000341944	0.759150890853744	0.44776229920305	0.999941782390231	NA	NA
360	ENSRNOG00000000831	294236	general transcription factor 2H subunit 4	protein-coding	Gtf2h4	325.761915112092	-0.0100760635301221	0.105095058798573	-0.0958757114302974	0.923619285168592	0.999316488093175	376.257065416841	-0.0135566292096679	0.131979386176345	-0.102717777392556	0.91818696395774	0.999982092869924	346.641663165537	-0.0632557371711565	0.0892052524449877	-0.709103280775602	0.478260387197261	0.999998506200149	297.506449704178	0.00750162547830458	0.108635255541084	0.0690533238122459	0.944947174493372	0.999941782390231	NA	NA
361	ENSRNOG00000000833	309596	valyl-tRNA synthetase 2, mitochondrial	protein-coding	Vars2	406.412006191257	0.0456903147978991	0.104437225826419	0.437490697750236	0.661755520827804	0.999316488093175	498.386155651051	-2.72694650929935e-05	0.121876882432825	-0.000223746001281445	0.999821476521526	0.999982092869924	387.985095835482	0.0764540335126033	0.0989035577859327	0.773016008969877	0.439512906299491	0.999998506200149	373.595849896771	-0.041303572797682	0.139539200158492	-0.295999781787256	0.76723024804209	0.999941782390231	NA	NA
362	ENSRNOG00000000838	25008	lymphotoxin alpha	protein-coding	Lta	1.19325568228596	-1.05620863205187	1.73148532579247	-0.610001491966708	0.541860819243909	NA	0.498142128706573	-2.09446928944944	3.75200696277422	-0.558226386632501	0.576689804785931	0.999982092869924	0.853943228959787	0.520740354647623	1.80551671581404	0.288416246765592	0.77302813275608	0.999998506200149	1.35801839037909	-0.352985007986521	1.51534035038283	-0.232941073533311	0.815807163526257	0.999941782390231	NA	NA
363	ENSRNOG00000000839	361794	NFKB inhibitor like 1	protein-coding	Nfkbil1	425.375235336483	-0.118557754311321	0.0992938497540809	-1.19400904089177	0.232474431533703	0.999316488093175	429.134464416005	0.132447152351817	0.117100457418475	1.13105580688296	0.258031603334326	0.999982092869924	432.381289097794	-0.0890706146119382	0.0863700145888455	-1.0312677963058	0.302415255656203	0.999998506200149	350.409038917948	0.0748341156234211	0.110806104243483	0.675360948156632	0.499446470112873	0.999941782390231	NA	NA
364	ENSRNOG00000000840	368044	ATPase H+ transporting V1 subunit G2	protein-coding	Atp6v1g2	9204.93883313342	-0.0815054591574482	0.0314235131774261	-2.59377297176306	0.00949291482522546	0.537463054178814	9884.6228208797	0.0131237772351637	0.050738792911037	0.258653714095532	0.795902435222819	0.999982092869924	9413.79962552091	0.0228364542303237	0.0395230444196941	0.577800990931366	0.563398486190518	0.999998506200149	7700.60198732046	0.0169328597051248	0.0653044995838247	0.259290857644346	0.795410832807582	0.999941782390231	NA	NA
365	ENSRNOG00000000841	114612	DExD-box helicase 39B	protein-coding	Ddx39b	3908.73268075315	0.00621330240122448	0.0406950642832258	0.152679508207229	0.878651021362322	0.999316488093175	4552.34489989827	0.057492452145236	0.0526180484068607	1.09263748629909	0.274552997080269	0.999982092869924	3931.43083018634	-0.0233252977893962	0.0532029303534505	-0.438421298120912	0.66108091009805	0.999998506200149	3517.35139576163	-0.0677004435320186	0.0689041518035361	-0.982530685887411	0.325838473163555	0.999941782390231	NA	NA
366	ENSRNOG00000000842	294239	DDAH family member 2, ADMA-independent	protein-coding	Ddah2	5.74567916690132	-1.79304050355071	2.57200799355662	-0.697136442827017	0.485717409506758	NA	5.54839926198852	2.54571136559161	3.73974540324619	0.680717827310347	0.496050053787544	0.999982092869924	8.52220540449206	0.830013407226419	2.9733333953378	0.279152485398335	0.780127805834826	0.999998506200149	10.8296851252149	2.18067253034313	2.90421451581711	0.750864827121627	0.452734010066163	0.999941782390231	NA	NA
367	ENSRNOG00000000846	294245	lymphocyte antigen 6 family member G5C	protein-coding	Ly6g5c	0	NA	NA	NA	NA	NA	0	NA	NA	NA	NA	NA	0	NA	NA	NA	NA	NA	0	NA	NA	NA	NA	NA	NA	NA
368	ENSRNOG00000000847	81650	casein kinase 2 beta	protein-coding	Csnk2b	1714.90557851252	-0.0194788512059954	0.0546651019864721	-0.356330647856759	0.721592959940187	0.999316488093175	1918.00851296176	0.108414638871245	0.0643182694741292	1.68559632834731	0.0918735769025451	0.999982092869924	1744.75142333869	0.03849715106199	0.0483534714053011	0.796161060274351	0.42593842746402	0.999998506200149	1471.3280371143	-0.0985124759076899	0.0867045897129693	-1.13618524963684	0.255879042461096	0.999941782390231	NA	NA
369	ENSRNOG00000000848	415064	G patch domain and ankyrin repeats 1	protein-coding	Gpank1	435.734443658832	0.0760992218089948	0.0995791983948703	0.764208017694938	0.444743289367754	0.999316488093175	479.058763043951	0.0065564504760138	0.116467928816506	0.0562940419962599	0.955107565108375	0.999982092869924	437.517516910393	0.000956839443005623	0.0820644230171654	0.0116596133601705	0.990697185296446	0.999998506200149	372.965464436579	0.110655821065559	0.109077472621408	1.01446997630417	0.310358548682015	0.999941782390231	NA	NA
370	ENSRNOG00000000850	55939	apolipoprotein M	protein-coding	Apom	9.35944538037378	0.179169921003428	0.614756335320641	0.291448677645555	0.770708190145436	NA	8.02999337976519	-0.146792051480633	0.789579264750593	-0.185911735570969	0.852513978988995	0.999982092869924	5.96467253783171	-0.940908264307913	0.718349254972943	-1.30982006008115	0.190256715274046	0.999998506200149	7.05993141844444	0.355879421517588	0.683187503087327	0.520910320972454	0.602429245242562	0.999941782390231	NA	NA
371	ENSRNOG00000000851	94342	BAG cochaperone 6	protein-coding	Bag6	6021.61040108086	0.00192336879650412	0.0432143023487932	0.0445076905553198	0.96449972187674	0.999316488093175	6636.5321506684	0.0186943733751624	0.0467718004351438	0.399693259640176	0.689382457267237	0.999982092869924	6012.45688663878	-0.0216686199028857	0.0367310385528112	-0.58992668752698	0.555239801187177	0.999998506200149	4943.11751866716	-0.0982670676305172	0.0751510190789183	-1.30759461195495	0.191010845395592	0.999941782390231	NA	NA
372	ENSRNOG00000000852	294250	proline-rich coiled-coil 2A	protein-coding	Prrc2a	10365.7397415479	-0.0124591351446763	0.0316306247823085	-0.393894690048769	0.69365879084897	0.999316488093175	11982.8825307336	-0.0372382267242886	0.0548708574769636	-0.67865217415132	0.497358276067973	0.999982092869924	10563.9452416187	-0.0215528011150234	0.0427210710403867	-0.504500486297458	0.613909720532584	0.999998506200149	8555.50729582431	-0.135002644495339	0.0685077747167489	-1.97061786130871	0.0487676020548998	0.999941782390231	NA	NA
373	ENSRNOG00000000853	29427	allograft inflammatory factor 1	protein-coding	Aif1	15.4768717344937	-0.0250993886668888	0.449936025580454	-0.0557843498628689	0.955513602528946	NA	19.5866810633095	-0.0595413790281219	0.528435351499245	-0.112674859581583	0.910288333445559	0.999982092869924	15.3384631076641	-0.0242827089644357	0.416528248842196	-0.0582978682284652	0.953511365536332	0.999998506200149	19.1299785696093	-0.106528783180114	0.530868931124409	-0.200668709232013	0.840957628412735	0.999941782390231	NA	NA
374	ENSRNOG00000000854	294251	natural cytotoxicity triggering receptor 3	protein-coding	Ncr3	0.579844769999847	1.9505986246019	3.11785465072167	0.625622052057624	0.531562871065427	NA	0.474717075693106	1.67260468096267	3.75989642654912	0.444853924473075	0.65642532182392	0.999982092869924	0.48142286254729	1.13537779583831	2.48473433497487	0.456941323608263	0.647713220814595	0.999998506200149	0.156800699588316	-0.0167980650415567	3.52746735490991	-0.0047620752657499	0.996200428028793	0.999941782390231	NA	NA
375	ENSRNOG00000000855	64569	leukocyte specific transcript 1	protein-coding	Lst1	0.20596139708132	-0.795707989950834	3.28226027029436	-0.242426841391062	0.808449438146919	NA	1.30642171876457	0.59784347323285	2.2523012213353	0.265436730917551	0.790673043454583	0.999982092869924	0.51816217827007	-2.47341158459817	2.2405964164693	-1.10390767673178	0.269633188456205	0.999998506200149	0.940597420400727	0.208547587577879	1.80653056816938	0.115440940359624	0.908095630143366	0.999941782390231	NA	NA
376	ENSRNOG00000000857	294252	mutS homolog 5	protein-coding	Msh5	0.651470672283038	0.301371724772421	2.31302099218976	0.130293553664253	0.896334180026113	NA	0.63534662772761	-1.05280380437954	3.46350898184638	-0.303970282709732	0.761150531517954	0.999982092869924	0.53991027471778	-2.11561979864304	2.89660599069973	-0.73037886596788	0.465158632980153	0.999998506200149	0.303717065386132	2.46508487017278	3.45184069425188	0.714136337252678	0.4751428784664	0.999941782390231	NA	NA
377	ENSRNOG00000000858	406170	suppressor APC domain containing 1	protein-coding	Sapcd1	13.8322195177656	0.0708104186228598	0.468258609282071	0.151220751138832	0.879801581488347	NA	9.1651208888573	0.409781613988247	0.789458620987399	0.519066614885681	0.603714288349584	0.999982092869924	9.52386858552183	-0.173788532789075	0.570301821223823	-0.304730804499517	0.760571186166316	0.999998506200149	8.57711794805718	-0.0415286841537599	0.701646382410779	-0.0591874841726854	0.952802778349615	0.999941782390231	NA	NA
378	ENSRNOG00000000860	309611	von Willebrand factor A domain containing 7	protein-coding	Vwa7	9.53611137069586	0.365183256768821	0.592280998341887	0.61657094823431	0.537517761710816	NA	10.7964198281746	0.224650740437007	0.703239265286404	0.319451361046393	0.749384268865927	0.999982092869924	8.12672798365366	-0.153478785568324	0.663824331970571	-0.231203916724053	0.817156387328759	0.999998506200149	10.3160779994462	-0.426316581797783	0.634057032391073	-0.672363147192159	0.50135253799837	0.999941782390231	NA	NA
379	ENSRNOG00000000861	367944	Zic family member 3	protein-coding	Zic3	52.6735742058679	0.357116592483273	0.246337743044513	1.44970311114177	0.147141327804236	NA	72.4951111963166	0.339532357365661	0.29567491299642	1.14832994766036	0.250832380599355	0.999982092869924	52.6217284930042	-0.344640593722092	0.245429383457155	-1.40423525849852	0.160248805792275	0.999998506200149	48.9473096224595	0.171365273348214	0.293965584123051	0.582943319230465	0.55993145746925	0.999941782390231	NA	NA
380	ENSRNOG00000000866	302855	RNA binding motif protein, X-linked	protein-coding	Rbmx	1112.50176558007	0.0789843144245055	0.0685714500769603	1.15185422411016	0.249380981388595	0.999316488093175	1282.83902336073	-0.0248872779977324	0.0792259121834646	-0.314130532698702	0.753421900657055	0.999982092869924	1141.04685453138	-0.0183052561056202	0.0612926203399848	-0.29865350843352	0.765204433735091	0.999998506200149	1046.95476191012	-0.0632931323241909	0.0866410814142092	-0.730521033337551	0.465071761037944	0.999941782390231	NA	NA
381	ENSRNOG00000000867	25009	valyl-tRNA synthetase 1	protein-coding	Vars1	1401.45060071287	-0.0107365010479293	0.0549593828080468	-0.195353377337369	0.845116312855034	0.999316488093175	1563.83778473569	0.0596484614957195	0.0731988789070314	0.814882172874232	0.415139758470181	0.999982092869924	1439.53997639048	0.0425108050081838	0.053922960272484	0.788361855383455	0.430485076046893	0.999998506200149	1212.21174957406	-0.126294623756315	0.0798451009072392	-1.581745433612	0.113707696289896	0.999941782390231	NA	NA
382	ENSRNOG00000000869	363509	Rac/Cdc42 guanine nucleotide exchange factor 6	protein-coding	Arhgef6	189.649989486288	-0.0657834366865823	0.154912464203137	-0.42464908827685	0.67109250275151	0.999316488093175	208.637641074109	-0.400508858431192	0.165484695891291	-2.42021690449425	0.0155112517365593	0.999982092869924	168.125158192146	-0.0551733938754872	0.130366585011333	-0.423217298134263	0.672136727153152	0.999998506200149	154.145802152256	-0.00883674564859197	0.191089621889765	-0.0462439852107179	0.963115784825606	0.999941782390231	NA	NA
383	ENSRNOG00000000871	84349	CD40 ligand	protein-coding	Cd40lg	0	NA	NA	NA	NA	NA	0	NA	NA	NA	NA	NA	0	NA	NA	NA	NA	NA	0	NA	NA	NA	NA	NA	NA	NA
384	ENSRNOG00000000873	260319	bombesin receptor subtype 3	protein-coding	Brs3	14.2175360059247	0.254819096239382	0.483028598912028	0.527544532173324	0.597815500221435	NA	47.0946307429511	-0.153040392096874	0.397620071240763	-0.384891013221026	0.700318164379417	0.999982092869924	18.1686798689258	0.0434065931710376	0.372670685755054	0.116474396377845	0.907276576700855	0.999998506200149	36.1161269528218	-0.257190364877397	0.308206242759947	-0.834474871677778	0.404013441673956	0.999941782390231	NA	NA
385	ENSRNOG00000000875	25177	four and a half LIM domains 1	protein-coding	Fhl1	2503.22232241532	0.0784508679054868	0.0500727379735314	1.5667381309757	0.117175914054718	0.999316488093175	2631.28888524124	0.0145795260804525	0.0574797249111486	0.253646413635231	0.799768736018569	0.999982092869924	2538.5342084862	-0.00413653102423323	0.0420078346344662	-0.0984704653364667	0.921558723205545	0.999998506200149	1965.58904542407	0.109090765817326	0.0908126432768709	1.20127288316814	0.2296453656145	0.999941782390231	NA	NA
386	ENSRNOG00000000878	294255	solute carrier family 44, member 4	protein-coding	Slc44a4	2.68762592705989	-0.271516031680765	1.17563116504938	-0.23095341443195	0.817350993530931	NA	4.1344193805794	1.46920461620733	1.22489368699566	1.19945480314369	0.230351148965207	0.999982092869924	2.61912544284847	-0.129282568440103	1.00041098754592	-0.129229456742816	0.897176088522476	0.999998506200149	1.41758625302174	-1.54125757620446	1.78563907356799	-0.863140597122341	0.388060169419216	0.999941782390231	NA	NA
387	ENSRNOG00000000879	302863	solute carrier family 9 member A6	protein-coding	Slc9a6	2016.56338204948	0.0646597430442116	0.0508549430964867	1.27145443701575	0.203567026888541	0.999316488093175	2057.71022768109	-0.00972539747868735	0.0699746025471345	-0.138984676220724	0.889462258121334	0.999982092869924	2049.80750853942	0.0192907232182952	0.0481774511040209	0.400409792885144	0.688854712557305	0.999998506200149	1501.9341163449	-0.000544907966379277	0.0786306686671608	-0.00692996734754783	0.994470730303246	0.999941782390231	NA	NA
388	ENSRNOG00000000885	304419	activator of transcription and developmental regulator AUTS2	protein-coding	Auts2	1809.16461949138	-0.0665987556262791	0.0524555926315267	-1.26962164156834	0.204219436710578	0.999316488093175	2076.4138927069	0.113622433154863	0.0720184978307856	1.57768401976155	0.114638219293319	0.999982092869924	1828.65451195204	0.105128408206065	0.0640436627300615	1.64151148957817	0.100691284037488	0.999998506200149	1594.67607732186	-0.0422851498364367	0.0784591737677465	-0.538944623118368	0.589925065625079	0.999941782390231	NA	NA
389	ENSRNOG00000000886	363909	calneuron 1	protein-coding	Caln1	491.088573024412	0.106444667440306	0.0857125870809304	1.24187906427093	0.214281185564755	0.999316488093175	671.771680145644	-0.159681448146851	0.146265750630149	-1.09172138698843	0.274955581764257	0.999982092869924	520.245032310126	-0.00537061902296758	0.0814860916402522	-0.0659084135078902	0.947450742139336	0.999998506200149	490.018509077717	0.10407489232522	0.0931940078342516	1.11675519428589	0.26409901122617	0.999941782390231	NA	NA
390	ENSRNOG00000000888	288615	Sbds, ribosome maturation factor	protein-coding	Sbds	1466.77269287456	-0.0968565376104418	0.0570855664848557	-1.69669048718536	0.0897551921014941	0.968511319946946	1637.34448406572	0.0195795353356879	0.0710657945858336	0.27551278994059	0.78292230095799	0.999982092869924	1482.63357096573	0.00698729889355136	0.0564048192295024	0.123877693236125	0.901412115106338	0.999998506200149	1259.14947768574	0.0689591563823548	0.075097345952017	0.918263561889601	0.358480898948918	0.999941782390231	NA	NA
391	ENSRNOG00000000889	304239	similar to RalA binding protein 1	protein-coding	LOC304239	1.27999936990525	2.70959101500546	1.79598953185024	1.5086897595745	0.131378083707608	NA	1.62219881742752	2.35948264719705	1.92393669268501	1.22638268513098	0.22005469874813	0.999982092869924	3.1003676237023	-0.837780662971515	0.988231457264389	-0.847757533736732	0.396573017618544	0.999998506200149	3.81963904171079	0.0554072191439115	0.97490551447635	0.0568334246972357	0.954677887900841	0.999941782390231	NA	NA
392	ENSRNOG00000000891	102548389	zinc finger protein 709-like	protein-coding	LOC102548389	142.471656895484	-0.0416743803959773	0.150964857514541	-0.276053520548405	0.782506959212574	NA	174.824599991519	-0.143904388945616	0.200316278534321	-0.718385894539074	0.472519381632116	0.999982092869924	152.373375991715	-0.00793434934836211	0.163469850144508	-0.0485370809439669	0.961288212933962	0.999998506200149	118.661905516037	0.144865742397824	0.198104213222671	0.731260279835613	0.464620186936415	0.999941782390231	NA	NA
393	ENSRNOG00000000893	288616	transmembrane protein 248	protein-coding	Tmem248	726.866875252182	0.0249683095364259	0.0696884918514691	0.35828454416322	0.720130383399299	0.999316488093175	795.259507076692	0.030582018267986	0.103602805351973	0.295185233296423	0.767852381801944	0.999982092869924	765.88316623187	0.0901042416671019	0.0686821833693167	1.31190124202364	0.189553458410802	0.999998506200149	600.188518863058	-0.0681067590156678	0.101178141060829	-0.673137085753747	0.500860082170625	0.999941782390231	NA	NA
394	ENSRNOG00000000894	304244	FRY microtubule binding protein	protein-coding	Fry	4827.3937926559	0.0347795012790626	0.039601609691887	0.878234535152941	0.379816454019129	0.999316488093175	5905.1990673811	-0.0596196645129564	0.0565531862522813	-1.05422290880298	0.291780873969769	0.999982092869924	5000.47594146332	0.0162902221955893	0.0412833895739415	0.394595074767598	0.693141748957694	0.999998506200149	4447.22986509543	-0.0782520382982615	0.0767763759464494	-1.01922026578646	0.308098407595425	0.999941782390231	NA	NA
395	ENSRNOG00000000895	360797	RAB guanine nucleotide exchange factor 1	protein-coding	Rabgef1	760.340739878966	-0.0665152774321738	0.0774422678383497	-0.858901466716025	0.390394880152185	0.999316488093175	816.248966519245	-0.0305072111724585	0.0891841664814127	-0.342069813242204	0.732298354169402	0.999982092869924	781.885985213369	0.0415214214632447	0.0676249477865319	0.613995615853385	0.539218224295697	0.999998506200149	645.528713258058	0.0144025914370554	0.0873623194411874	0.164860451613252	0.869053821429488	0.999941782390231	NA	NA
396	ENSRNOG00000000896	NA	NA	NA	NA	0	NA	NA	NA	NA	NA	0	NA	NA	NA	NA	NA	0	NA	NA	NA	NA	NA	0	NA	NA	NA	NA	NA	NA	NA
397	ENSRNOG00000000897	363866	relaxin family peptide receptor 2	protein-coding	Rxfp2	18.0815307387414	0.296902038944237	0.424358096990823	0.699649755830292	0.484146061496271	NA	34.7145377203659	0.382600126973359	0.386979754439763	0.988682541098967	0.322818487450044	0.999982092869924	17.3901285783206	-0.0604909935743063	0.390660408755549	-0.154842907595885	0.876945163757929	0.999998506200149	24.8855733352088	0.306931146148999	0.373994426594901	0.820683743721821	0.411826432810319	0.999941782390231	NA	NA
398	ENSRNOG00000000900	288617	tyrosylprotein sulfotransferase 1	protein-coding	Tpst1	1036.23931014474	0.0152713049626622	0.0609917494213291	0.250383127350037	0.8022910765685	0.999316488093175	1124.63541047056	0.0764271126285083	0.0845351312427972	0.904086993240699	0.365949274698969	0.999982092869924	1098.26579048077	0.0244421366666766	0.0599063408265887	0.408005835933619	0.683269390377004	0.999998506200149	867.568695706513	0.0106588464648174	0.0843893984393859	0.126305515407523	0.899490090562131	0.999941782390231	NA	NA
399	ENSRNOG00000000901	114205	CGRP receptor component	protein-coding	Crcp	1103.02252970857	0.00478959791938157	0.062374217963305	0.0767881037354138	0.938792114638877	0.999316488093175	1073.94690134661	-0.107530201778752	0.0977057005928187	-1.10055197523097	0.271091696890648	0.999982092869924	1100.73605237472	0.0791399662195316	0.0787685020356104	1.00471589752657	0.31503367091424	0.999998506200149	828.858702988146	0.224498420203061	0.103288737560217	2.17350337999998	0.029742451702265	0.999941782390231	NA	NA
400	ENSRNOG00000000902	288444	heat shock protein family H (Hsp110) member 1	protein-coding	Hsph1	17677.1860581463	-0.0573956263924796	0.0411481020168964	-1.39485477043173	0.163059638658252	0.999316488093175	20732.0739536511	-0.0399438934700268	0.0437166353693578	-0.913700085391855	0.360874459146469	0.999982092869924	18042.3732750492	-0.0230890555757842	0.0519611570696599	-0.444352221503278	0.656787951067087	0.999998506200149	15096.2932792576	-0.0894022055941727	0.0724366292551667	-1.23421266993585	0.217123667446625	0.999941782390231	NA	NA
401	ENSRNOG00000000903	59085	argininosuccinate lyase	protein-coding	Asl	220.549216492592	-0.183192361193666	0.124996330957485	-1.46558190780796	0.142762223106357	0.999316488093175	221.823508851989	-0.023379355658991	0.189968651466518	-0.123069545835627	0.902052026821282	0.999982092869924	225.514024601955	-0.152507892363197	0.128282988284174	-1.18883956791964	0.234502804387083	0.999998506200149	175.928333984753	-0.138181510860983	0.155245269911231	-0.890085159695974	0.373420160899401	0.999941782390231	NA	NA
402	ENSRNOG00000000904	100361588	WD40 repeat domain 95	protein-coding	Wdr95	2.10252439175891	0.211594927605154	1.30214096550342	0.162497712007202	0.870913929885787	NA	1.67409439796046	2.62098370566123	1.9580697010732	1.33855485543987	0.180715631078973	0.999982092869924	2.91138463925003	0.0129404470773009	0.999877685027488	0.0129420300813545	0.989674042273127	0.999998506200149	2.6210098070037	-1.55262291035508	1.16770690121042	-1.32963409631789	0.183638858374345	0.999941782390231	NA	NA
403	ENSRNOG00000000905	498133	testis expressed 26	protein-coding	Tex26	24.2747155498207	0.155700149966547	0.387702043698542	0.401597444473652	0.687980310903535	NA	23.1021441493886	1.15921224067953	0.535694035961693	2.16394464537668	0.0304685979663869	0.999982092869924	29.6278345964922	0.176685673041873	0.297397023574103	0.594107065761697	0.5524405053117	0.999998506200149	20.3350530310334	0.0418658910545936	0.426404805856807	0.0981834408983017	0.921786631176574	0.999941782390231	NA	NA
404	ENSRNOG00000000906	360757	mesenteric estrogen-dependent adipogenesis	protein-coding	Medag	108.161091835092	-0.101609488853886	0.182668440190349	-0.556250925162577	0.578039330357406	NA	52.8240942281882	-0.386266176706223	0.332108393628203	-1.16307261158431	0.244800043218275	0.999982092869924	98.1394598859039	-0.0697378250480346	0.184383791839654	-0.378221015807512	0.70526641468051	0.999998506200149	52.5957849952694	-0.1491127861458	0.2952332960834	-0.505067646921767	0.613511324043931	0.999941782390231	NA	NA
405	ENSRNOG00000000907	29624	arachidonate 5-lipoxygenase activating protein	protein-coding	Alox5ap	10.2478846215189	-0.787436935427191	0.556814439810567	-1.41418195924496	0.157308483576083	NA	11.3496844760918	0.601263108015122	0.682811210052504	0.880570059722493	0.378550569735488	0.999982092869924	11.848032021193	0.219126615166944	0.507824130769878	0.431500989987894	0.666104132937221	0.999998506200149	7.35776092863723	-0.0727669348383979	0.683751049607022	-0.106423141697874	0.915246632919745	0.999941782390231	NA	NA
406	ENSRNOG00000000909	288447	ubiquitin specific peptidase like 1	protein-coding	Uspl1	1046.39589602771	-0.04190461497066	0.0583987011116635	-0.717560736334438	0.473028174464136	0.999316488093175	1172.81574159076	0.0995980296331072	0.0782374850639433	1.27302187118752	0.203010280941604	0.999982092869924	1052.3066188643	-0.0982958642723629	0.0690948094340314	-1.4226229882899	0.154845476262556	0.999998506200149	858.971499841489	-0.0141942793417911	0.0859744492983268	-0.165098810840156	0.868866208979639	0.999941782390231	NA	NA
407	ENSRNOG00000000913	24434	glucuronidase, beta	protein-coding	Gusb	46.9877186591717	-0.250377436897571	0.296386857970512	-0.844765650582529	0.398241696470821	NA	68.2263510813798	0.257322730330963	0.286484208319492	0.89820912587263	0.369074069032682	0.999982092869924	58.1510739350187	-0.12594846345671	0.232676950025049	-0.54130184981001	0.588299545688686	0.999998506200149	48.8133254095559	0.0307901208841899	0.284817825262517	0.108104613381591	0.913912708654297	0.999941782390231	NA	NA
408	ENSRNOG00000000917	360799	nuclear protein 2, transcriptional regulator	protein-coding	Nupr2	62.206362528496	-0.0545948124460822	0.236283118466728	-0.2310567627529	0.817270704580233	NA	58.3700394442043	-0.184506433475445	0.297176717909439	-0.620864362367951	0.534688871009137	0.999982092869924	74.8137035961053	0.224811859333842	0.203172271055122	1.10650857110737	0.268506456252976	0.999998506200149	48.8012885242474	0.18722882185648	0.263549199387813	0.710413168741875	0.477447959328235	0.999941782390231	NA	NA
409	ENSRNOG00000000918	288622	zinc finger BED-type containing 5	protein-coding	Zbed5	102.866359687303	-0.0801265187051755	0.177507509292886	-0.451397910005977	0.651702789377086	NA	127.619058518083	-0.0113762092688381	0.226383359363336	-0.0502519677278035	0.959921599574806	0.999982092869924	114.724095821939	-0.0265021935948855	0.185843647334941	-0.142604786200312	0.886602317278083	0.999998506200149	100.864607205247	-0.427772468457416	0.199602075259183	-2.14312635728838	0.0321029535591412	0.999941782390231	NA	NA
410	ENSRNOG00000000920	29353	phosphorylase kinase catalytic subunit gamma 1	protein-coding	Phkg1	2.24594030266141	1.29759138139145	1.27285806245402	1.01943132519407	0.307998240899717	NA	1.8440803842767	-1.08483570805015	1.98907271010138	-0.545397713487735	0.58548001269126	0.999982092869924	2.05301406110534	-0.285677969027308	1.11905353043376	-0.255285347177785	0.798502716359719	0.999998506200149	3.03740497356416	-1.72834166408063	1.23130494762204	-1.4036666281724	0.160418144359512	0.999941782390231	NA	NA
411	ENSRNOG00000000922	360800	sulfatase modifying factor 2	protein-coding	Sumf2	133.892012521103	-0.179644899492432	0.17190411868988	-1.04502964129974	0.296009270160082	NA	133.456706270881	-0.004811688837735	0.220242802259758	-0.0218472013085813	0.982569841959827	0.999982092869924	143.631909329725	-0.0831978019317181	0.147052651567945	-0.565768798077585	0.571550959868604	0.999998506200149	115.443126087875	0.101386147448138	0.167154646309543	0.606541006705777	0.544155560752358	0.999941782390231	NA	NA
412	ENSRNOG00000000923	288620	chaperonin containing TCP1 subunit 6A	protein-coding	Cct6a	4961.95245321963	-0.0244351809632275	0.0398825010507237	-0.612679253293321	0.540088443182039	0.999316488093175	5342.40372352706	0.0470242311200324	0.054926152034473	0.856135545241159	0.391922809440454	0.999982092869924	5112.77116675787	0.021774629779535	0.0390599086905262	0.557467503369161	0.577208055944124	0.999998506200149	4121.86209028644	-0.0178258401488361	0.0634523387712505	-0.2809327519526	0.778761979397254	0.999941782390231	NA	NA
413	ENSRNOG00000000924	25648	solute carrier family 7 member 1	protein-coding	Slc7a1	504.007837002524	0.00307575392053363	0.0890704098972102	0.0345317140011272	0.972453153306179	0.999316488093175	632.255553406918	0.108368508559586	0.102140990139328	1.06096982623493	0.288703614071297	0.999982092869924	480.757369778109	0.0292347602669045	0.0970871027453289	0.301118886445615	0.763323839708225	0.999998506200149	494.878856248544	0.0598475065080411	0.0945463092650097	0.632996750198793	0.526735765197391	0.999941782390231	NA	NA
414	ENSRNOG00000000925	304429	phosphoserine phosphatase	protein-coding	Psph	225.782073510113	-0.113352081811763	0.132601909641617	-0.854829935090073	0.392645303377388	0.999316488093175	270.122964291173	-0.112719022098588	0.151247133928092	-0.745263855063712	0.456112227239882	0.999982092869924	223.825678350336	0.210903499252707	0.120879123562571	1.74474709144907	0.0810289022021497	0.999998506200149	206.623585546335	0.00470676892975321	0.162101727165863	0.0290358962365481	0.976835961598384	0.999941782390231	NA	NA
415	ENSRNOG00000000926	288621	mitochondrial ribosomal protein S17	protein-coding	Mrps17	63.1961161223336	-0.363422120223381	0.687617394892837	-0.528523744341895	0.597135871309347	NA	71.7011200590409	-0.657721914596734	1.40087776374448	-0.469506998839551	0.638707283360873	0.999982092869924	71.4099911703079	0.0364377005495261	0.247093476198379	0.147465247201719	0.882764808519183	0.999998506200149	43.6184711718114	0.137359139766397	0.429116853069275	0.3200972853523	0.748894583464866	0.999941782390231	NA	NA
416	ENSRNOG00000000931	304431	splicing factor SWAP	protein-coding	Sfswap	546.813309866441	0.0147704842497235	0.0832111653669979	0.177506037616216	0.859110923207869	0.999316488093175	669.20646536888	0.00180610695195266	0.106831763851236	0.0169060856700604	0.986511537799093	0.999982092869924	581.635378898007	-0.0437723697993706	0.074230934782302	-0.589678278035194	0.555406360873627	0.999998506200149	540.272425707991	0.0305790016873626	0.113755780480625	0.268812728093152	0.788073798148717	0.999941782390231	NA	NA
417	ENSRNOG00000000934	363912	piwi-like RNA-mediated gene silencing 1	protein-coding	Piwil1	1.46788620700057	-0.137892986324726	1.52207931131269	-0.0905951387025968	0.927814294802135	NA	3.29417389546258	0.291557902338333	1.39055227093978	0.209670580841444	0.833924788225608	0.999982092869924	1.52720451807954	2.39882614956933	1.77726637735157	1.34972797558011	0.177103255260558	0.999998506200149	2.75274928751044	0.0704759538176994	1.31885748156762	0.0534371263026314	0.957383624945153	0.999941782390231	NA	NA
418	ENSRNOG00000000936	25130	syntaxin 2	protein-coding	Stx2	98.2461868913707	0.380820239656654	0.190111893915705	2.00313737248606	0.0451625455618668	NA	152.6033321327	0.133097149884107	0.190756582884604	0.697732932051015	0.485344228996567	0.999982092869924	103.610790759834	0.145305479165869	0.173451699984687	0.83772876932712	0.402183051887976	0.999998506200149	130.438231631595	0.252907968842612	0.203383053830738	1.24350561209043	0.213681574194331	0.999941782390231	NA	NA
419	ENSRNOG00000000937	288454	solute carrier family 46, member 3	protein-coding	Slc46a3	96.4352335562802	-0.0619521986172283	0.182695567831184	-0.3391007201361	0.734533855954942	NA	115.565211131129	-0.174696014475956	0.223906174821193	-0.780219726479027	0.435261553038956	0.999982092869924	90.5962290861437	0.169004767120961	0.174227973274213	0.970020852248385	0.332036098318349	0.999998506200149	79.4054369423165	-0.00412437408297608	0.238043973322264	-0.0173261016669071	0.986176462607902	0.999941782390231	NA	NA
420	ENSRNOG00000000938	84509	RAN, member RAS oncogene family	protein-coding	Ran	6368.14632968389	-0.0752847135113495	0.0369965891558093	-2.03490957488788	0.0418599723958583	0.842042708764079	6810.27260523524	0.0361546894908004	0.0502178660978804	0.719956706649596	0.471551651798929	0.999982092869924	6526.20806063624	-0.0228718464910225	0.0360816622329564	-0.633891153443916	0.526151859356773	0.999998506200149	5308.81893318145	0.0189545898704518	0.0588043456653379	0.322333148273165	0.747200323408346	0.999941782390231	NA	NA
421	ENSRNOG00000000940	54251	Fms related receptor tyrosine kinase 1	protein-coding	Flt1	60.0799853440316	0.199836681631545	0.248319383060227	0.804756677343535	0.420960106037619	NA	123.835870211387	-0.106048203357099	0.242437658288741	-0.437424631575992	0.661803423961448	0.999982092869924	66.4227232242033	-0.165283424079043	0.242901189485885	-0.680455391877147	0.496216157881234	0.999998506200149	103.437251034648	-0.133261523335463	0.293479192354894	-0.454074860524744	0.64977494673973	0.999941782390231	NA	NA
422	ENSRNOG00000000942	360760	poly(A) specific ribonuclease subunit PAN3	protein-coding	Pan3	548.002090396213	0.0724461958440961	0.0833564469561807	0.869113289847635	0.384785168324392	0.999316488093175	650.685007311506	0.172563091833249	0.100669160160008	1.71416043959212	0.0864992641810691	0.999982092869924	552.405953789917	0.0724537439176488	0.0752101577921089	0.963350510683953	0.335371653011063	0.999998506200149	508.86791490534	-0.0552548705778176	0.11525843671542	-0.479399791914973	0.631654241487559	0.999941782390231	NA	NA
423	ENSRNOG00000000952	288457	GS homeobox 1	protein-coding	Gsx1	0.11131198940987	0.793955241878832	3.28367984848739	0.241788261497102	0.808944235055831	NA	0.369426317770612	-1.76666858398496	3.82022979495719	-0.462450867829211	0.643758028202865	0.999982092869924	0.212676130963306	-0.096339087049966	3.16865809761278	-0.0304037494996845	0.975745054571258	0.999998506200149	0.18314055891146	0.348132824831089	3.51130157564986	0.0991463755905549	0.921022051057217	0.999941782390231	NA	NA
424	ENSRNOG00000000954	360762	RNA polymerase I and III subunit D	protein-coding	Polr1d	910.42052669104	-0.0697119178013083	0.064207512539802	-1.08572836797087	0.277599186166969	0.999316488093175	977.147601250174	0.0207106460333201	0.0857336738917001	0.241569561797644	0.809113709789324	0.999982092869924	925.661468064791	0.0628065545369927	0.0753277312662624	0.833777328497909	0.404406473222234	0.999998506200149	791.012988973532	0.0215647157920485	0.0986284361789782	0.218646027732972	0.826925795228779	0.999941782390231	NA	NA
425	ENSRNOG00000000955	360761	ligand of numb-protein X 2	protein-coding	Lnx2	195.476310981738	0.0985240272938149	0.145437492960344	0.677432107006128	0.498131832957036	0.999316488093175	179.149066626041	0.0291486425702372	0.179915440204763	0.162013013096947	0.8712956062865	0.999982092869924	189.01680085665	-0.0666168045704648	0.139982144596967	-0.475895013340924	0.634149174988394	0.999998506200149	123.942082916561	0.0343849959079562	0.169231735525195	0.203182906570364	0.838992072757369	0.999941782390231	NA	NA
426	ENSRNOG00000000956	304268	RAS-like family 11 member A	protein-coding	Rasl11a	71.8548352522268	0.231798305686182	0.227311116879214	1.01974029633294	0.307851645134029	NA	99.3926454115905	-0.0774467416465169	0.253779701621553	-0.305173113340675	0.760234308732924	0.999982092869924	62.3228747423895	0.0697616291898052	0.236734919175161	0.294682463545601	0.768236460687921	0.999998506200149	65.0697636878025	0.247882686107889	0.258157804372198	0.960198304717936	0.336955419913583	0.999941782390231	NA	NA
427	ENSRNOG00000000957	79449	ribosomal protein L21	protein-coding	Rpl21	2798.73687597341	-0.0434218562391474	0.0461224519596453	-0.941447264710454	0.346475701966389	0.999316488093175	3172.95978112029	0.137532272290769	0.0746104556247398	1.84333778877455	0.0652797070543173	0.999982092869924	2950.45416135356	-0.0894140959883878	0.0615844651525549	-1.45189368401421	0.146531169006626	0.999998506200149	2580.57364037536	0.0113062657872152	0.085784301779787	0.131798773815739	0.895143456445088	0.999941782390231	NA	NA
428	ENSRNOG00000000958	NA	NA	NA	NA	0.372780495046389	1.00440258958312	3.23835542601617	0.310158230784054	0.756440632279068	NA	0	NA	NA	NA	NA	NA	0	NA	NA	NA	NA	NA	0	NA	NA	NA	NA	NA	NA	NA
429	ENSRNOG00000000961	304445	glycosyltransferase 1 domain containing 1	protein-coding	Glt1d1	939.929209641904	0.03699530890044	0.069532882158182	0.532054874645905	0.594687989905923	0.999316488093175	1029.07539441619	-0.0764017817766115	0.0835909451420766	-0.913995907651888	0.360718996052211	0.999982092869924	958.700874646085	0.00766301278751888	0.066136301197694	0.115866969406297	0.907757973932623	0.999998506200149	777.256063848579	-0.0681360165287485	0.0879277573938825	-0.77490906794683	0.438393393478924	0.999941782390231	NA	NA
430	ENSRNOG00000000962	246280	solute carrier family 15 member 4	protein-coding	Slc15a4	432.597156869135	-0.0235463745958677	0.0902746962657169	-0.260830283234193	0.79422338992323	0.999316488093175	490.215247200681	0.0660313990053679	0.119640899189159	0.551913262545515	0.581007781322675	0.999982092869924	456.863441959441	0.0262595395909089	0.0809042688432262	0.32457545153512	0.745502408969502	0.999998506200149	351.734815666374	-0.0674775709128184	0.113023977522506	-0.597019963302762	0.550494052249836	0.999941782390231	NA	NA
431	ENSRNOG00000000963	363915	transmembrane protein 132C	protein-coding	Tmem132c	97.5450920201992	-0.0331804179991558	0.220359914316698	-0.150573747053965	0.880311972054415	NA	68.9055959332507	0.0266197436836639	0.300827215769062	0.0884884820530975	0.929488438418153	0.999982092869924	84.2644736330963	0.0680851165188862	0.205212068180384	0.331779300908553	0.740055915284114	0.999998506200149	64.9742108747083	0.141381144316844	0.329476619863047	0.42910827595479	0.667844429809226	0.999941782390231	NA	NA
432	ENSRNOG00000000964	689484	FSHD region gene 1-like 1	protein-coding	Frg1l1	0	NA	NA	NA	NA	NA	0	NA	NA	NA	NA	NA	0	NA	NA	NA	NA	NA	0.322415058385039	-2.28985291155735	3.45105693896418	-0.663522205531805	0.506996162649789	0.999941782390231	NA	NA
433	ENSRNOG00000000967	65984	acetoacetyl-CoA synthetase	protein-coding	Aacs	759.938886861571	0.0971517735811912	0.0803127777709958	1.20966770515908	0.226406426802282	0.999316488093175	743.063419716675	0.0717032664013821	0.0909749727358886	0.788164747348102	0.430600346497509	0.999982092869924	775.908838158177	-0.0766381241934022	0.0727637266226374	-1.05324627737743	0.292228133792669	0.999998506200149	577.490972522344	0.0186516217332388	0.125970578323802	0.148063317493832	0.882292798702423	0.999941782390231	NA	NA
434	ENSRNOG00000000968	304271	ring finger protein 6	protein-coding	Rnf6	2219.95035784013	0.016838387445275	0.0500075849630424	0.336716669235661	0.736330496207534	0.999316488093175	2427.8114190803	0.0352120505787147	0.0593863452282398	0.592931766442	0.553226817654141	0.999982092869924	2209.33303265528	0.037313478613329	0.0452063132319994	0.825404151447514	0.409142178791686	0.999998506200149	1798.01525320628	-0.00613428705693553	0.0732614110543546	-0.0837314893154915	0.933269920195585	0.999941782390231	NA	NA
435	ENSRNOG00000000969	252931	cytochrome P450, family 3, subfamily a, polypeptide 18	protein-coding	Cyp3a18	0	NA	NA	NA	NA	NA	0	NA	NA	NA	NA	NA	0	NA	NA	NA	NA	NA	0	NA	NA	NA	NA	NA	NA	NA
436	ENSRNOG00000000973	498129	stabilizer of axonemal microtubules 5	protein-coding	Saxo5	0	NA	NA	NA	NA	NA	0	NA	NA	NA	NA	NA	0	NA	NA	NA	NA	NA	0	NA	NA	NA	NA	NA	NA	NA
437	ENSRNOG00000000974	360754	zinc finger protein 358	protein-coding	Zfp358	441.229542376955	-0.0424770321853412	0.0862468914381417	-0.492505080206939	0.622362331468066	0.999316488093175	516.318571050974	0.0236025724419003	0.127276050686418	0.185443941060461	0.85288084607835	0.999982092869924	448.266505825961	-0.0427330641537835	0.106264305124653	-0.402139402348283	0.687581436017628	0.999998506200149	373.820481996865	-0.107657172592167	0.11767977521285	-0.914831562156248	0.360280062667343	0.999941782390231	NA	NA
438	ENSRNOG00000000975	288371	mucolipin TRP cation channel 1	protein-coding	Mcoln1	1131.39564514614	-0.042161116483593	0.0638875770967526	-0.659926677446906	0.509300883587742	0.999316488093175	1222.57009309653	0.0524985309981363	0.0813429614702471	0.645397340461211	0.518669726453274	0.999982092869924	1167.01847335532	-0.0648113141355437	0.0588765420496026	-1.10080028274998	0.270983588682648	0.999998506200149	982.228677890902	-0.0463209871927358	0.0882909615093079	-0.524640194204392	0.599833339503436	0.999941782390231	NA	NA
439	ENSRNOG00000000977	360753	patatin-like phospholipase domain containing 6	protein-coding	Pnpla6	1381.29061854855	-0.0118264854717795	0.0555832922837873	-0.212770510451198	0.831505966309599	0.999316488093175	1542.79180488601	0.056764318932511	0.0711596420070052	0.79770382946731	0.425042381054303	0.999982092869924	1381.52825518423	-0.0256920703647005	0.0534645657737425	-0.480543889076499	0.630840703012473	0.999998506200149	1141.67533798254	-0.0520106449044172	0.0738334385902841	-0.704432109589724	0.481163715398005	0.999941782390231	NA	NA
440	ENSRNOG00000000978	498198	cytochrome P450, family 3, subfamily a, polypeptide 73	protein-coding	Cyp3a73	2.29456842911319	0.219355731568357	1.20614149664848	0.18186567013728	0.855688146421092	NA	3.30514266649399	-2.85339670438688	1.39743933337679	-2.04187519002482	0.0411639133630916	0.999982092869924	2.87568904351583	0.510347885302356	1.01548583323566	0.502565243747638	0.615269970558129	0.999998506200149	1.99401260539622	1.15145548845147	1.51812686596936	0.758471188582934	0.448168954710277	0.999941782390231	NA	NA
441	ENSRNOG00000000981	25073	scavenger receptor class B, member 1	protein-coding	Scarb1	331.629913539615	-0.0122601477173371	0.102737682053851	-0.119334478569517	0.905010368710514	0.999316488093175	388.277517835598	0.158696522663292	0.126302726860411	1.2564774063721	0.208942932491725	0.999982092869924	324.567135142488	0.0341314085703666	0.107702789513126	0.316903663541666	0.751316702099388	0.999998506200149	290.750607747404	0.0954891805531361	0.119787066007766	0.797157687683455	0.425359456376433	0.999941782390231	NA	NA
442	ENSRNOG00000000983	252860	zinc finger protein 394	protein-coding	Zfp394	314.152007729669	-0.0656438425392654	0.1065364548461	-0.616163196288938	0.537786816079073	0.999316488093175	363.609104415802	0.0442286532060938	0.131044428314037	0.337508841658673	0.735733348085529	0.999982092869924	321.489822672162	0.206296498269884	0.107729329800317	1.91495202515664	0.0554986221221894	0.999998506200149	263.416917296613	-0.150870662606508	0.121938680238214	-1.23726665166274	0.215988104153887	0.999941782390231	NA	NA
443	ENSRNOG00000000985	304277	cleavage and polyadenylation specific factor 4	protein-coding	Cpsf4	305.78775218534	-0.0387942624270086	0.112213425259883	-0.345718547822262	0.729554243688904	0.999316488093175	377.444161207762	-0.0385653671493567	0.125368431296104	-0.307616253554855	0.758374351013703	0.999982092869924	308.92720262787	0.105940432020624	0.115638525565099	0.916134406789762	0.359596403554079	0.999998506200149	291.360533132013	-0.0107688242060091	0.146214638579161	-0.0736507938647937	0.941288253195515	0.999941782390231	NA	NA
444	ENSRNOG00000000986	689074	calmodulin regulated spectrin-associated protein family, member 3	protein-coding	Camsap3	848.942288106755	0.0242181178309427	0.0659831276848101	0.367035008504423	0.713592904600505	0.999316488093175	890.006809665853	0.0864121470245103	0.0911974746187707	0.947527849710047	0.343369871885225	0.999982092869924	877.217724085856	-0.0417000947087466	0.0707472712813723	-0.589423365077915	0.555577306529294	0.999998506200149	697.996390674326	-0.085908998641224	0.0870209809110418	-0.987221676219042	0.323533977636707	0.999941782390231	NA	NA
445	ENSRNOG00000000987	304278	pentatricopeptide repeat domain 1	protein-coding	Ptcd1	461.578566594945	-0.039144857782859	0.0888045201582285	-0.440798032725274	0.659359217872644	0.999316488093175	513.05324974766	0.0684231218496397	0.112772126924172	0.606737885644805	0.544024875476972	0.999982092869924	469.509660827732	0.0692959622096054	0.0863610205156303	0.802398602932947	0.422322420973811	0.999998506200149	372.578440419742	-0.118121156653429	0.105197471662947	-1.12285166921016	0.261500496816997	0.999941782390231	NA	NA
446	ENSRNOG00000000988	245976	XPA binding protein 2	protein-coding	Xab2	961.49536655012	0.00731268189321649	0.074057212599905	0.098743682573139	0.921341784644584	0.999316488093175	1165.05491411098	-0.0420464058928947	0.092246714930959	-0.45580382915927	0.648531050340415	0.999982092869924	965.66121134635	0.0864845695974441	0.0707256537719294	1.22281753486978	0.221398621009575	0.999998506200149	851.636593316679	-0.0974516520620793	0.0950718183416881	-1.02503195754433	0.305348108892348	0.999941782390231	NA	NA
447	ENSRNOG00000000989	89819	BUD31 homolog	protein-coding	Bud31	894.812637907937	-0.0454631802783057	0.0674347105728381	-0.674180698517267	0.500196439236808	0.999316488093175	998.779085012926	0.129707897882045	0.0888576559938842	1.45972675546351	0.144365185549425	0.999982092869924	900.944058687114	-0.0265447250917135	0.0754088351172082	-0.352010809482138	0.724830155875747	0.999998506200149	774.306187035737	0.107973119991307	0.102581565723467	1.05255870516126	0.292543291662443	0.999941782390231	NA	NA
448	ENSRNOG00000000990	64527	PDGFA associated protein 1	protein-coding	Pdap1	2546.16983748822	-0.033660296445856	0.0501156714101123	-0.671652109983785	0.50180519572532	0.999316488093175	2819.02252341875	0.0575920317090439	0.0630099658376805	0.914014647419525	0.360709149181592	0.999982092869924	2583.8540313299	-0.0273509082555353	0.0475389842007043	-0.575336404750738	0.565063805132935	0.999998506200149	2204.3131949993	0.0554694061646921	0.0731803718751994	0.757982020907037	0.448461746042106	0.999941782390231	NA	NA
449	ENSRNOG00000000991	54227	actin related protein 2/3 complex, subunit 1B	protein-coding	Arpc1b	29.0825569788705	0.561890417789103	0.328015446368974	1.71299987244214	0.086712563059543	NA	40.7461427074226	-0.221073566026988	0.372979251776218	-0.592723495942956	0.553366214386461	0.999982092869924	27.0795274781908	0.0597592281495817	0.320495049997291	0.186459129868267	0.852084726410653	0.999998506200149	30.2258774759014	-0.23285614560221	0.375693201542202	-0.619803990719947	0.535386841000989	0.999941782390231	NA	NA
450	ENSRNOG00000000993	304195	Purkinje cell protein 2	protein-coding	Pcp2	0	NA	NA	NA	NA	NA	0.243656887541242	-1.46336395139026	3.81553534752501	-0.383527819324093	0.701328447433995	0.999982092869924	0	NA	NA	NA	NA	NA	0	NA	NA	NA	NA	NA	NA	NA
451	ENSRNOG00000000994	81804	syntaxin binding protein 2	protein-coding	Stxbp2	39.9442806028412	0.0533647927602814	0.295029800890205	0.180879330153299	0.856462293378297	NA	49.0175661872186	-0.240873506812686	0.334323644726686	-0.720480021715495	0.471229496057081	0.999982092869924	42.7079756596363	-0.0470145842988772	0.25985362494419	-0.180927182789829	0.856424732168278	0.999998506200149	36.2610791595951	-0.102986863815551	0.31089104216776	-0.331263529169097	0.740445437038327	0.999941782390231	NA	NA
452	ENSRNOG00000000996	81824	actin related protein 2/3 complex, subunit 1A	protein-coding	Arpc1a	8956.15325890401	-0.0423472852071544	0.0363911962310464	-1.16366840315699	0.244558418908842	0.999316488093175	10839.0423773638	0.106050922173281	0.0591016501467809	1.79438174585482	0.0727522584707763	0.999982092869924	9248.64633554922	0.0132673852066564	0.0502233604612882	0.264167612139032	0.791650766605662	0.999998506200149	8201.13269541209	0.00899336400905794	0.0927427285353235	0.09697109575154	0.922749348494655	0.999941782390231	NA	NA
453	ENSRNOG00000000999	690516	SMAD specific E3 ubiquitin protein ligase 1	protein-coding	Smurf1	1534.67215829407	0.0223166531281002	0.0578479401536742	0.385781292623654	0.699658651175634	0.999316488093175	1737.35764151869	0.0850415400191363	0.0746281542784124	1.13953695949487	0.254479261931614	0.999982092869924	1582.47151917743	0.0302673985143199	0.0577189257566542	0.524392963270466	0.600005249777764	0.999998506200149	1272.31545532276	-0.0229930096763403	0.0878728813195875	-0.261662179856335	0.793581900943752	0.999941782390231	NA	NA
454	ENSRNOG00000001001	246250	resistin	protein-coding	Retn	0	NA	NA	NA	NA	NA	0	NA	NA	NA	NA	NA	0	NA	NA	NA	NA	NA	0	NA	NA	NA	NA	NA	NA	NA
455	ENSRNOG00000001003	363858	trafficking protein particle complex subunit 5	protein-coding	Trappc5	1289.97449398509	-0.0386449159672086	0.0550188438813381	-0.702394184264504	0.48243337117909	0.999316488093175	1263.87488378078	0.0750968192430301	0.0778408496056768	0.964748196139337	0.334670948716002	0.999982092869924	1277.85036246434	-0.0409631881089661	0.0601908967409274	-0.680554541084162	0.496153399571233	0.999998506200149	981.976377008663	0.0101604157516566	0.0863657827610767	0.117643995420785	0.906349743667611	0.999941782390231	NA	NA
456	ENSRNOG00000001004	360801	nuclear receptor co-repressor 2	protein-coding	Ncor2	1834.67693894559	0.0926359831067937	0.0584193390496803	1.58570748340743	0.112805680810086	0.999316488093175	2411.07155066359	-0.0901930953241287	0.070910841559378	-1.27192250635757	0.203400654376996	0.999982092869924	1884.9472511511	-0.139247104098086	0.0674834058797452	-2.06342733124975	0.0390720454399527	0.999998506200149	1686.59153134488	-0.122427023880588	0.0973595897849639	-1.25747267578869	0.208582527269649	0.999941782390231	NA	NA
457	ENSRNOG00000001005	171075	Fc epsilon receptor II	protein-coding	Fcer2	0.081911889867893	-0.279913824988916	3.28138992647296	-0.0853034327711806	0.932020162525962	NA	0.11895726362183	-0.510449930322037	3.83761875419458	-0.13301215233121	0.894183769729709	0.999982092869924	0.204645218737717	-0.982557414372945	3.15404401460289	-0.311523050985911	0.755403021933192	0.999998506200149	0	NA	NA	NA	NA	NA	NA	NA
458	ENSRNOG00000001006	288475	neuronal pentraxin 2	protein-coding	Nptx2	563.263347739641	-0.0349338129102416	0.0920299076536682	-0.37959195875439	0.704248330809551	0.999316488093175	493.098982735491	-0.0941800576190982	0.144629482491125	-0.651181598640358	0.514929267414025	0.999982092869924	495.787394068567	0.160582739663439	0.226191341276077	0.70994202853875	0.47774008621537	0.999998506200149	299.629441149427	-0.056109429968384	0.314764137772839	-0.17825864904876	0.858519851921976	0.999941782390231	NA	NA
459	ENSRNOG00000001007	304282	BAR/IMD domain containing adaptor protein 2 like 1	protein-coding	Baiap2l1	9.13145375887388	-0.531717813424366	0.635771184615272	-0.836335188336866	0.402966362507418	NA	7.97240227530861	-0.148294656685148	0.785156884639673	-0.188872643908871	0.850192634658458	0.999982092869924	8.3101563814945	0.0247879208042476	0.636414902190285	0.0389493091989793	0.968930803315413	0.999998506200149	5.15718837435757	-0.759569831360552	0.835744049244511	-0.908854609311525	0.363426876220204	0.999941782390231	NA	NA
460	ENSRNOG00000001009	304284	brain protein I3	protein-coding	Bri3	733.262112338414	-0.0791757671020223	0.0706836780922275	-1.12014214934761	0.262653191627002	0.999316488093175	840.900284112753	0.0207445675382603	0.0892236320288221	0.232500819195067	0.816149051021496	0.999982092869924	768.858862467734	0.00120681060677615	0.078118283074659	0.0154485039772671	0.987674367455912	0.999998506200149	683.383682821824	0.132767816700125	0.0971736843293919	1.3662939469299	0.17184672013957	0.999941782390231	NA	NA
461	ENSRNOG00000001010	304285	tectonin beta-propeller repeat containing 1	protein-coding	Tecpr1	1680.60312488072	0.0551845763109235	0.0501803916879674	1.09972390518737	0.271452435872245	0.999316488093175	1939.44731354191	-0.0495720766926155	0.0658777919734121	-0.752485400734476	0.451759206179515	0.999982092869924	1712.9080712281	0.0214676850429479	0.048876988571493	0.43921865217917	0.660503111154556	0.999998506200149	1475.11472034651	-0.0392996135026625	0.0775855420353705	-0.506532692453784	0.612482745292039	0.999941782390231	NA	NA
462	ENSRNOG00000001017	363856	CD209d molecule	protein-coding	Cd209d	0	NA	NA	NA	NA	NA	0	NA	NA	NA	NA	NA	0	NA	NA	NA	NA	NA	0	NA	NA	NA	NA	NA	NA	NA
463	ENSRNOG00000001027	100363064	rCG58956-like	protein-coding	LOC100363064	0	NA	NA	NA	NA	NA	0	NA	NA	NA	NA	NA	0	NA	NA	NA	NA	NA	0	NA	NA	NA	NA	NA	NA	NA
464	ENSRNOG00000001030	498545	TSC22 domain family, member 1	protein-coding	Tsc22d1	13885.5141321399	-0.0133975023416111	0.0309371296019124	-0.433055765483264	0.664974257463093	0.999316488093175	16015.4857811076	-0.00195674958973601	0.0446631709764603	-0.0438112553801276	0.965054855204069	0.999982092869924	14368.3694716102	0.0164690789622241	0.03152258711987	0.522453277695692	0.601354769188593	0.999998506200149	12300.7178609613	0.0230091442561545	0.0674827548044414	0.340963322004751	0.733131193763581	0.999941782390231	NA	NA
465	ENSRNOG00000001031	25503	oncomodulin	protein-coding	Ocm	0.279373426679494	0.672252874383131	3.27527029912284	0.205251113034295	0.837375936988164	NA	1.40538746440186	0.177419339044773	2.09812586059176	0.0845608656645285	0.932610512262742	0.999982092869924	1.56821807921726	-2.66403361911732	1.47769901976379	-1.80282559809993	0.0714156086707628	0.999998506200149	1.5127877812934	-0.317576799121162	1.69961421252824	-0.18685228493633	0.851776451308276	0.999941782390231	NA	NA
466	ENSRNOG00000001032	360768	CCZ1 homolog, vacuolar protein trafficking and biogenesis associated	protein-coding	Ccz1	479.921472331589	0.0397792431338539	0.0906272010187321	0.438932712107392	0.660710293057777	0.999316488093175	572.499178494054	-0.0728754699426124	0.106318243553664	-0.685446518930013	0.493062197786052	0.999982092869924	474.541734545162	0.07810413275525	0.0802859273444895	0.972824694670612	0.330640437097237	0.999998506200149	431.805637223552	0.0371770707172861	0.116311321307916	0.319634153401676	0.74924568083899	0.999941782390231	NA	NA
467	ENSRNOG00000001033	364430	nuclear FMR1 interacting protein 1	protein-coding	Nufip1	593.123846171798	0.045433942396571	0.0757436757617113	0.599838097896194	0.54861414026909	0.999316488093175	678.649111949113	-0.032044167886065	0.101159741416169	-0.316767989295622	0.751419655137034	0.999982092869924	604.154681529442	0.0617519291983607	0.076176219056091	0.810645762726695	0.417569128573889	0.999998506200149	524.608653583849	-0.0918191099876939	0.103538565854385	-0.886810718595689	0.375180815868012	0.999941782390231	NA	NA
468	ENSRNOG00000001034	304201	ecotropic viral integration site 5-like	protein-coding	Evi5l	2603.91334568153	0.0368019687640823	0.0461185660876363	0.797985971509819	0.424878631026469	0.999316488093175	2867.0535320285	0.00740723142662187	0.0573623097770668	0.129130633954758	0.897254282539143	0.999982092869924	2647.46720017707	-0.0190616871504002	0.0446203710571357	-0.427196966291294	0.669235870786319	0.999998506200149	2262.4945480132	-0.0660597297301336	0.0684999034630011	-0.964376975594053	0.334856961332788	0.999941782390231	NA	NA
469	ENSRNOG00000001035	288651	general transcription factor IIH subunit 3	protein-coding	Gtf2h3	320.276257280792	-0.123476984495148	0.108541270185864	-1.13760401259087	0.255285870357283	0.999316488093175	404.430097250002	0.0374625881924639	0.119182778196014	0.31432887166677	0.753271272235469	0.999982092869924	325.913938865762	0.0167958675648187	0.0959991063953221	0.174958582381525	0.861112178011261	0.999998506200149	302.113453249008	-0.0743188466811664	0.124407406220655	-0.597382816175356	0.550251823788404	0.999941782390231	NA	NA
470	ENSRNOG00000001036	288478	radial spoke head 10 homolog B	protein-coding	Rsph10b	64.1441604000666	0.629018653684725	0.267624542914612	2.350377311566	0.0187543892524323	NA	37.6784371681055	-0.332774049072425	0.39789756703689	-0.836330947058976	0.402968747859557	0.999982092869924	66.2986258768728	0.0635609695020475	0.237360154403617	0.267782811574877	0.788866502070664	0.999998506200149	37.8738849474294	-0.236639305874509	0.382794608656419	-0.618188711447884	0.536450950400338	0.999941782390231	NA	NA
471	ENSRNOG00000001037	298712	GPALPP motifs containing 1	protein-coding	Gpalpp1	310.605499481664	-0.0192057448945532	0.108559376233078	-0.1769146577751	0.859575424992223	0.999316488093175	367.994197699407	-0.00131528183986072	0.124788930701214	-0.0105400521702517	0.991590410810916	0.999982092869924	333.392340343024	-0.0320997849142694	0.0951414095051413	-0.337390260258177	0.735822725873614	0.999998506200149	285.9810532369	0.0532029865237937	0.119525234471899	0.445119281789	0.656233555151297	0.999941782390231	NA	NA
472	ENSRNOG00000001039	64514	eukaryotic translation initiation factor 2B subunit alpha	protein-coding	Eif2b1	370.870732781691	-0.0558686661378355	0.100690621883789	-0.554854713305033	0.578994039905353	0.999316488093175	414.751161088054	0.00156133941967232	0.119507464441641	0.0130647857601796	0.989576105692634	0.999982092869924	430.531703852982	-0.166457943211654	0.105522403540979	-1.57746542559572	0.114688471503722	0.999998506200149	347.94158790822	0.0794748931201245	0.121073603174112	0.656418005548527	0.511555208445869	0.999941782390231	NA	NA
473	ENSRNOG00000001040	288479	PMS1 homolog 2, mismatch repair system component	protein-coding	Pms2	461.462191551018	-0.0231576708656877	0.101827433128068	-0.227420746593527	0.820096589446923	0.999316488093175	522.795577934553	0.132255655259917	0.115076017092672	1.14928947491648	0.250436636612288	0.999982092869924	484.631840695322	-0.00775722332887771	0.0865437946100871	-0.0896335013252766	0.928578461339878	0.999998506200149	412.848288301032	-0.0632002529408374	0.119634551872741	-0.528277591644807	0.597306682205786	0.999941782390231	NA	NA
474	ENSRNOG00000001043	100362764	DEAD-box helicase 55	protein-coding	Ddx55	305.776883071367	-0.0177905881594195	0.101790265220772	-0.174776911336596	0.861254931157402	0.999316488093175	371.160554983426	-0.00185231337118938	0.124606167906502	-0.0148653425613672	0.988139609495886	0.999982092869924	317.506908668252	-0.0123872385759572	0.0938963055464932	-0.13192466416928	0.895043879943557	0.999998506200149	300.210465846942	0.0373770250377196	0.132099842793162	0.282945265091976	0.777218795189804	0.999941782390231	NA	NA
475	ENSRNOG00000001044	288480	aminoacyl tRNA synthetase complex-interacting multifunctional protein 2	protein-coding	Aimp2	792.874201234664	-0.0387272455160819	0.0700653052687339	-0.552730704127305	0.580447825281917	0.999316488093175	811.146572281955	0.0650720224416609	0.0896606998349091	0.725758582762314	0.467986781314825	0.999982092869924	808.425158641929	-0.00960601851396363	0.0619580358811164	-0.155040720341675	0.876789215227793	0.999998506200149	622.689640364688	-0.0206046324422832	0.111755486769142	-0.184372445934999	0.853721284214726	0.999941782390231	NA	NA
476	ENSRNOG00000001047	363855	mitogen activated protein kinase kinase 7	protein-coding	Map2k7	1834.41847614384	0.0203198836005151	0.0514388522283994	0.395029879560502	0.692820836819438	0.999316488093175	2078.86281470643	-0.0734484088427211	0.0665317171084756	-1.10396081801058	0.269610134733987	0.999982092869924	1808.1812936875	0.0230757296057611	0.0600248085452488	0.38443653824178	0.700654923665591	0.999998506200149	1611.27452856837	-0.0120266658854724	0.0727354454308324	-0.165348074989231	0.8686700211675	0.999941782390231	NA	NA
477	ENSRNOG00000001048	689907	ankyrin repeat domain 61	protein-coding	Ankrd61	1.38269146773961	2.19126208225124	1.59404437508472	1.37465563474968	0.169238231655691	NA	1.28922107239272	1.79445634612143	2.46322686425627	0.728498203783284	0.466308667812588	0.999982092869924	1.33062972538487	0.378409837305175	1.66822922496651	0.226833238287605	0.820553416866564	0.999998506200149	1.40508087346224	-1.27915451155977	1.78883196240601	-0.71507807241955	0.474560802482046	0.999941782390231	NA	NA
478	ENSRNOG00000001049	116646	tumor protein, translationally-controlled 1	protein-coding	Tpt1	6836.08942867351	-0.113741273907339	0.0353124744596708	-3.22099415709988	0.00127746752467568	0.170257231113128	8013.67146900477	0.00771888460678021	0.0502806119391192	0.153516122996403	0.877991276700018	0.999982092869924	7068.27783289341	0.0408268957441097	0.0386718611935298	1.05572616584951	0.291093339189164	0.999998506200149	6209.2279138839	0.0365379258107733	0.0707584124214231	0.516375715062128	0.605592023735447	0.999941782390231	NA	NA
479	ENSRNOG00000001050	27137	eukaryotic translation initiation factor 2 alpha kinase 1	protein-coding	Eif2ak1	2228.75676318931	-0.0411786046527459	0.0439949533235847	-0.935984733291466	0.349281048151216	0.999316488093175	2318.65020027943	-0.0263766335029016	0.0679472934168552	-0.388192555972487	0.697873541559625	0.999982092869924	2287.89477377546	-0.0158982322280036	0.0480751336957364	-0.33069553854228	0.740874472606924	0.999998506200149	1786.16262035051	0.027222785362082	0.0750868319645401	0.362550724938535	0.716940524936262	0.999941782390231	NA	NA
480	ENSRNOG00000001052	361074	solute carrier family 25, member 30	protein-coding	Slc25a30	565.081181042067	-0.0687616778359405	0.0800196347902557	-0.859310068287313	0.390169470862815	0.999316488093175	555.609009553996	-0.199551009664533	0.109257949042502	-1.8264209736072	0.0677868749916483	0.999982092869924	561.194388536771	0.0376250440161376	0.0779636311586612	0.48259737850804	0.629381640838727	0.999998506200149	399.289364195994	-0.0633380817528797	0.107848443482281	-0.587287861630434	0.557010391990305	0.999941782390231	NA	NA
481	ENSRNOG00000001053	65165	transmembrane p24 trafficking protein 2	protein-coding	Tmed2	2223.81099193411	-0.0319815300585268	0.0462356602475828	-0.691707004664192	0.489121347196972	0.999316488093175	2560.38955986562	-0.0215191912577986	0.061456782780752	-0.350151607098742	0.726224922467167	0.999982092869924	2236.66712087441	-0.000195156813382245	0.0445281140118908	-0.00438277743652314	0.996503060745265	0.999998506200149	1998.28660214092	0.047647086447404	0.0793253787054771	0.600653753249768	0.548070627636696	0.999941782390231	NA	NA
482	ENSRNOG00000001055	304469	Rab interacting lysosomal protein-like 1	protein-coding	Rilpl1	786.062302844445	0.0501397428874016	0.0656537763920141	0.763699297174023	0.445046459711598	0.999316488093175	879.191676780011	0.0149288719279327	0.0900924601643839	0.165706119032528	0.868388230343442	0.999982092869924	821.522921871137	-0.0628461362972777	0.0660745087263561	-0.951140424782445	0.341533096040925	0.999998506200149	669.785171077443	-0.0174620215781975	0.0942241118131151	-0.18532434259324	0.852974646094887	0.999941782390231	NA	NA
483	ENSRNOG00000001056	304204	small nuclear RNA activating complex, polypeptide 2	protein-coding	Snapc2	780.00101455806	0.0303722230541204	0.0709728184891687	0.427941621886633	0.668693623198513	0.999316488093175	851.081011252996	0.0922436025706299	0.0975301342017885	0.945795915545231	0.344252689256525	0.999982092869924	834.4994516639	0.0553703412047584	0.0822713590551156	0.673020864620268	0.500934017123623	0.999998506200149	663.46055325484	0.0256398218457738	0.122519062935936	0.209272102082437	0.834235828907642	0.999941782390231	NA	NA
484	ENSRNOG00000001058	29635	translocase of inner mitochondrial membrane 44	protein-coding	Timm44	807.790831871664	0.0614244246401464	0.0710790010553615	0.864171185978044	0.387493858355919	0.999316488093175	829.326764624949	0.0622096277149871	0.0881563088912378	0.705674142865234	0.480390804546778	0.999982092869924	831.349057868776	0.0281639934782713	0.0855887703665979	0.329061784129366	0.74210898895167	0.999998506200149	700.80773392211	0.166990376133413	0.0961807265579906	1.7362145422423	0.0825259068871324	0.999941782390231	NA	NA
485	ENSRNOG00000001059	288482	ubiquitin specific peptidase 42	protein-coding	Usp42	336.692436130137	-0.0991152342892023	0.0998243893534374	-0.992895973931538	0.320760652011285	0.999316488093175	399.446635270066	0.0540588802348062	0.127582305694583	0.423717692986494	0.67177171021072	0.999982092869924	342.95293472609	0.268627406757422	0.10886232261498	2.46758842090383	0.0136026621764131	0.999998506200149	306.077924670117	-0.14600012321661	0.12279970336488	-1.18892895679718	0.234467624236663	0.999941782390231	NA	NA
486	ENSRNOG00000001060	360803	small nuclear ribonucleoprotein U11/U12 subunit 35	protein-coding	Snrnp35	626.731607244388	-0.0148397038859151	0.0804745748526542	-0.184402389364417	0.853697795520635	0.999316488093175	656.276616007837	0.00458978801209346	0.112264090566566	0.0408838479778358	0.967388494127614	0.999982092869924	649.414309390721	0.0374448522097232	0.0836877138742212	0.447435477398763	0.654560665042226	0.999998506200149	542.040962961739	-0.0215955978031058	0.104315917742116	-0.207021116916146	0.835993366812452	0.999941782390231	NA	NA
487	ENSRNOG00000001061	288652	Rab interacting lysosomal protein-like 2	protein-coding	Rilpl2	681.660008673862	-0.0624080873598636	0.0752364076332681	-0.829493184523977	0.406825391798464	0.999316488093175	765.605685900625	0.130880511651843	0.0961894394755275	1.36065364727634	0.173623169414224	0.999982092869924	726.504795389742	0.0603511048069313	0.0705250608569612	0.855739847276918	0.392141694156255	0.999998506200149	599.265667409889	-0.0954207671962785	0.0970448628928596	-0.983264485639243	0.325477284300361	0.999941782390231	NA	NA
488	ENSRNOG00000001064	304470	strawberry notch homolog 1	protein-coding	Sbno1	2070.76800504384	0.0289373361825462	0.0615264962295506	0.470323160847372	0.638124152624498	0.999316488093175	2365.0292694827	-0.0157089856287112	0.0702594908087844	-0.223585247315045	0.823080044017719	0.999982092869924	2100.27691207439	0.0113392635757473	0.0543438476984637	0.208657724029133	0.834715444975653	0.999998506200149	1766.50562044872	0.0199193267185542	0.0710588443043926	0.280321568884887	0.77923080430399	0.999941782390231	NA	NA
489	ENSRNOG00000001065	116693	cytohesin 3	protein-coding	Cyth3	479.231942253902	0.0615060357169348	0.084740837762069	0.725813401675687	0.467953170050351	0.999316488093175	444.793883647903	-0.0412603721014303	0.11923610526669	-0.346039247165487	0.729313219668928	0.999982092869924	480.240211297356	0.0163607139388237	0.0789998965188163	0.207097916070395	0.835933389554685	0.999998506200149	342.006839134488	0.0646953375374088	0.114920327280734	0.562958173442782	0.573463365800592	0.999941782390231	NA	NA
490	ENSRNOG00000001066	498793	inter-alpha-trypsin inhibitor heavy chain 2	protein-coding	Itih2	0	NA	NA	NA	NA	NA	0.604048409483627	-0.507416057305277	3.79990619849965	-0.133533837626209	0.893771205330224	0.999982092869924	0.100867698132325	0.461093949726366	3.16798837005868	0.145547866931666	0.884278325733846	0.999998506200149	0.0769566504554429	0.787672804738939	3.52746735490991	0.223296979245626	0.823304378132035	0.999941782390231	NA	NA
491	ENSRNOG00000001068	363875	Rac family small GTPase 1	protein-coding	Rac1	2704.85183302703	-0.0132767085586162	0.0427170630226813	-0.310805744101993	0.755948302654442	0.999316488093175	2935.66672511537	0.00353993445030804	0.0611286580017074	0.0579095724661446	0.953820658194722	0.999982092869924	2742.51242630887	-0.0316985907345131	0.0452835398507041	-0.700002491833028	0.483925748278175	0.999998506200149	2183.62548798701	-0.0375188192094174	0.0689438001439937	-0.544194244167813	0.586307812244953	0.999941782390231	NA	NA
492	ENSRNOG00000001069	363854	ELAV like RNA binding protein 1	protein-coding	Elavl1	236.926564834299	-0.0581049311168107	0.116710942841955	-0.497853326362841	0.618587426486553	0.999316488093175	291.399486745122	0.0325018046204001	0.147315905390794	0.220626581591312	0.825383201914173	0.999982092869924	234.481946724746	0.0344757070895213	0.120040773348617	0.287199974873523	0.773959205555866	0.999998506200149	201.936056648242	-0.00744461786203926	0.155936129320624	-0.0477414560337855	0.961922294616453	0.999941782390231	NA	NA
493	ENSRNOG00000001070	360804	cyclin-dependent kinase 2 associated protein 1	protein-coding	Cdk2ap1	345.233367533217	-0.314617295812489	0.104595642161412	-3.00793885205058	0.00263026055531654	0.259680209149012	481.441229814898	0.00624105782678371	0.119610947578658	0.0521779816406815	0.958386877135412	0.999982092869924	372.601877784901	-0.0464526268673261	0.103962919727019	-0.446819183121244	0.655005619432286	0.999998506200149	355.212290151905	-0.0292239606962915	0.126351965797315	-0.23129011497273	0.817089425621913	0.999941782390231	NA	NA
494	ENSRNOG00000001071	688606	HIG1 hypoxia inducible domain family, member 2A-like 1	protein-coding	Higd2al1	0	NA	NA	NA	NA	NA	0.618176885881671	-0.881611907578549	3.83531534481153	-0.229866863169728	0.818195226228308	0.999982092869924	0	NA	NA	NA	NA	NA	0	NA	NA	NA	NA	NA	NA	NA
495	ENSRNOG00000001072	304208	ceramide synthase 4	protein-coding	Cers4	236.416028494774	0.148337136664345	0.124114971364965	1.195159093484	0.232024877490271	0.999316488093175	246.055412243359	0.0178633540588949	0.153175860219288	0.116619903640963	0.907161264524092	0.999982092869924	234.948083528722	-0.0652351188608535	0.116026103884687	-0.56224519032103	0.573948975908403	0.999998506200149	177.878955176061	0.28672679261297	0.154340311303947	1.85775699291101	0.063203530999308	0.999941782390231	NA	NA
496	ENSRNOG00000001073	498179	mitochondrial translation release factor in rescue	protein-coding	Mtrfr	353.706662514579	-0.124723912570596	0.100265959800788	-1.24393076990838	0.213525043578603	0.999316488093175	398.853017200066	0.0941992715410434	0.121433045330866	0.775730125884439	0.437908348283036	0.999982092869924	364.016323184567	0.0664382402692384	0.0915824262332621	0.725447479410722	0.468177554258303	0.999998506200149	325.333987531777	-0.00738814539986135	0.12318494177349	-0.0599760432849537	0.95217471502306	0.999941782390231	NA	NA
497	ENSRNOG00000001074	288654	M-phase phosphoprotein 9	protein-coding	Mphosph9	65.8844739757922	0.356987146327021	0.221111275348448	1.61451353290078	0.106416083867768	NA	79.9377099660828	0.0947946351503636	0.278249506063477	0.34068213270696	0.733342890905801	0.999982092869924	77.344700776556	-0.0872664279354221	0.185487333008475	-0.470471091044449	0.638018483532276	0.999998506200149	60.3744491150166	0.17610324076895	0.22894715874708	0.769187273310924	0.441782144459398	0.999941782390231	NA	NA
498	ENSRNOG00000001079	304289	diacylglycerol lipase, beta	protein-coding	Daglb	483.653728245865	0.067926908540874	0.0994486504534725	0.683034995760489	0.494584729240153	0.999316488093175	459.851849063931	0.100911665860201	0.116590021788228	0.865525748365457	0.386750289841889	0.999982092869924	482.196568945976	-0.00196156334996026	0.0805618660956187	-0.0243485341766052	0.98057459991629	0.999998506200149	340.347452329758	-0.0112937611068207	0.107826815259163	-0.10473981893721	0.916582264775294	0.999941782390231	NA	NA
499	ENSRNOG00000001080	288656	ADP-ribosylation factor like GTPase 6 interacting protein 4	protein-coding	Arl6ip4	1211.98788769483	-0.0623977528169882	0.0604776236654806	-1.03174941466167	0.302189522031131	0.999316488093175	1292.16325597005	0.110203498808958	0.0963091125845754	1.14426865590918	0.252512237995966	0.999982092869924	1215.52703285586	-0.0493527462232579	0.0632235592972876	-0.78060689356626	0.435033736072583	0.999998506200149	1018.18964445733	0.06543311341252	0.108954096615631	0.600556706402285	0.548135280936935	0.999941782390231	NA	NA
500	ENSRNOG00000001081	288657	2-oxoglutarate and iron-dependent oxygenase domain containing 2	protein-coding	Ogfod2	153.731302583937	-0.146631603646931	0.162263017209419	-0.903666196824663	0.366172428525973	NA	168.615044704179	0.205162598471705	0.177292134397949	1.15720079273905	0.24719033394297	0.999982092869924	164.736402210696	-0.185699967207436	0.149902130202215	-1.23880806067886	0.215416588042015	0.999998506200149	136.632576515447	0.0421624117468805	0.159608003310861	0.264162265502205	0.791654886324108	0.999941782390231	NA	NA
501	ENSRNOG00000001082	63886	ATP binding cassette subfamily B member 9	protein-coding	Abcb9	946.382008204365	-0.024217471117975	0.0661655308102359	-0.366013403375108	0.714355074075061	0.999316488093175	1126.6585681722	-0.06107622731889	0.0838840083069805	-0.728103348320892	0.466550324341034	0.999982092869924	938.345126545498	0.0887429881327301	0.0926899878161334	0.95741719492689	0.338356722922249	0.999998506200149	786.921034245605	-0.204976574280421	0.113148515428006	-1.81157104452549	0.070052502371881	0.999941782390231	NA	NA
502	ENSRNOG00000001083	304290	KDEL endoplasmic reticulum protein retention receptor 2	protein-coding	Kdelr2	576.293332619611	-0.000668746018750207	0.0767216152891798	-0.00871652683835663	0.993045305879069	0.999316488093175	653.00001425733	0.0390132162640657	0.106640078625234	0.365840092833858	0.714484400867435	0.999982092869924	584.770133809672	-0.0326904200843388	0.0769986256114656	-0.424558488216328	0.671158559839628	0.999998506200149	503.275491108219	0.0191057891052922	0.0894124194302982	0.213681602925265	0.83079535873773	0.999941782390231	NA	NA
503	ENSRNOG00000001086	288659	VPS37B subunit of ESCRT-I	protein-coding	Vps37b	349.622465163935	-0.0768085427657515	0.0989793921584037	-0.776005399617219	0.437745797697655	0.999316488093175	421.752275137767	0.0731985287484268	0.119430096960876	0.612898512277068	0.539943447038761	0.999982092869924	367.925786201719	0.0759636150379646	0.0992446228158748	0.765417942883388	0.44402271186074	0.999998506200149	295.363920112621	-0.103020165834819	0.119246206296877	-0.863928245887666	0.387627309114767	0.999941782390231	NA	NA
504	ENSRNOG00000001088	288414	replication factor C subunit 3	protein-coding	Rfc3	161.722172476792	0.193252314361489	0.14313446617674	1.35014521326306	0.176969407867744	NA	180.466390967891	0.0905026892658863	0.187610490101816	0.482396742403746	0.629524134822582	0.999982092869924	155.263880721459	0.121779106126097	0.133909301464825	0.909414841194469	0.363131190703647	0.999998506200149	138.515026714648	0.251666194164933	0.18648200070653	1.34954683675335	0.177161387000917	0.999941782390231	NA	NA
505	ENSRNOG00000001090	498130	StAR-related lipid transfer domain containing 13	protein-coding	Stard13	502.328743263082	0.12153836701869	0.0849076187143064	1.4314188627482	0.152310205534682	0.999316488093175	670.274393177893	-0.0276656815576045	0.107871507835668	-0.256468849955732	0.797588830371589	0.999982092869924	507.239124412792	0.0288805389403426	0.0870494455967159	0.331771658536929	0.74006168647897	0.999998506200149	493.642442408437	-0.10779800894015	0.142321280004942	-0.757427202287721	0.448793964165368	0.999941782390231	NA	NA
506	ENSRNOG00000001091	81917	huntingtin interacting protein 1 related	protein-coding	Hip1r	860.332585653716	0.0160600434738084	0.0695644987292261	0.230865509953874	0.817419286021016	0.999316488093175	981.821670722008	-0.135724279947074	0.0980288377251563	-1.38453421561117	0.166194938800336	0.999982092869924	872.226407248751	-0.0442377715040909	0.0746973144312749	-0.592227067879285	0.553698546146427	0.999998506200149	751.397566495179	-0.169871567104035	0.0931885843638364	-1.82287957547252	0.0683216319893721	0.999941782390231	NA	NA
507	ENSRNOG00000001092	83504	Klotho	protein-coding	Kl	145.921554687611	0.301170618037465	0.156555634272888	1.92372902729583	0.054388557600178	NA	165.051327558115	-0.0480279850291079	0.223515760160325	-0.214875161351746	0.829864650933324	0.999982092869924	137.008371964146	-0.0303479413567009	0.206110464257727	-0.147241147925187	0.882941683173742	0.999998506200149	122.275353628873	-0.192832965593104	0.282430397837161	-0.682762787114313	0.494756747743996	0.999941782390231	NA	NA
508	ENSRNOG00000001094	304293	zinc finger protein 316	protein-coding	Zfp316	332.950619226453	0.190354745721262	0.0984980662562701	1.93257342967527	0.0532887682245152	0.889674379544311	399.559078025279	-0.0623931500284053	0.128406499673342	-0.485903363047273	0.627035683862736	0.999982092869924	362.871992763035	-0.00578314995367676	0.102923850647349	-0.0561886279740132	0.955191540413471	0.999998506200149	307.165053600537	0.0230062001186371	0.130949355391617	0.175687769136662	0.860539244658588	0.999941782390231	NA	NA
509	ENSRNOG00000001098	304218	PDS5 cohesin associated factor B	protein-coding	Pds5b	5034.05715012974	0.0416719611402707	0.037072649196819	1.1240621332194	0.260986668085512	0.999316488093175	5477.3649595321	-0.00318357177680315	0.0581615212654142	-0.0547367350017419	0.956348202919744	0.999982092869924	5134.95987927836	0.00355506749733653	0.0377721114722269	0.0941188447977156	0.925014750845974	0.999998506200149	4127.58838314061	-0.0184239235648023	0.0685991458955278	-0.268573658232724	0.788257785394974	0.999941782390231	NA	NA
510	ENSRNOG00000001099	288489	RB-associated KRAB zinc finger	protein-coding	Rbak	218.376772000143	0.00306425923540091	0.121048737940051	0.0253142600868625	0.979804299671968	0.999316488093175	241.56444327911	-0.115373617593919	0.156994427080543	-0.734889892204444	0.462406554705742	0.999982092869924	219.356912134181	-0.107881355362307	0.115119190722204	-0.937127464895381	0.348692995317985	0.999998506200149	184.296373929616	-0.127652988069573	0.146727685654144	-0.869999329032336	0.384300770883855	0.999941782390231	NA	NA
511	ENSRNOG00000001101	304294	ring finger protein 216	protein-coding	Rnf216	1125.49821268177	-0.0251612717088121	0.0621373989408256	-0.404929593734259	0.68552926447652	0.999316488093175	1341.54634445359	-0.0292536290496351	0.0722383891635771	-0.404959598190831	0.685507208921303	0.999982092869924	1142.31895193608	0.0510293921138461	0.0584108719870469	0.873628322569166	0.382320696939754	0.999998506200149	970.734817079578	-0.0176965743689408	0.0784887451023299	-0.225466394524067	0.821616465621248	0.999941782390231	NA	NA
512	ENSRNOG00000001103	304297	sidekick cell adhesion molecule 1	protein-coding	Sdk1	136.492959644725	0.0554962614775777	0.158760281477935	0.34956011012925	0.726668851908388	NA	156.17967287113	-0.0544888420135871	0.199740945759488	-0.272797556887501	0.785008837683696	0.999982092869924	154.521351318363	-0.328193276729702	0.143353638819051	-2.2893962053099	0.0220563424243556	0.999998506200149	103.911523481332	-0.0175680359161023	0.201929476592145	-0.0870008490716095	0.930670837206474	0.999941782390231	NA	NA
513	ENSRNOG00000001104	304298	forkhead box K1	protein-coding	Foxk1	116.953843467999	-0.0659447405377422	0.182124994321025	-0.362085065718677	0.71728846338393	NA	121.022288179788	-0.137596521557717	0.233201585726409	-0.590032529706486	0.555168840942236	0.999982092869924	111.007334028144	0.072066274092683	0.174158024783951	0.413798182323689	0.679021915273595	0.999998506200149	91.5650701579189	-0.00798381060758875	0.233594201675747	-0.0341781197919934	0.972735114222221	0.999941782390231	NA	NA
514	ENSRNOG00000001106	687565	density regulated reinitiation and release factor	protein-coding	Denr	1014.31396728555	0.00444632573312303	0.0599919691668057	0.0741153490188022	0.940918602100633	0.999316488093175	1043.31111084332	-0.0117506228274289	0.0850475634063208	-0.138165308408537	0.890109771974269	0.999982092869924	1044.23881987579	0.017057617469308	0.0616000460639593	0.276909167431418	0.781849853160867	0.999998506200149	850.978455562508	0.207574525352771	0.0890217011370779	2.33172948507401	0.0197149266664422	0.999941782390231	NA	NA
515	ENSRNOG00000001108	288416	NEDD4 binding protein 2-like 2	protein-coding	N4bp2l2	496.828176123583	-0.0120563015783007	0.0935304751986095	-0.128902387726562	0.897434887301387	0.999316488093175	557.185013043584	-0.0288937426543078	0.105711620618633	-0.273326077920473	0.784602570975556	0.999982092869924	505.305913006715	-0.0861985412862678	0.0815726003268414	-1.05670949486582	0.290644190329009	0.999998506200149	447.702829193015	0.0966133586512492	0.106544798262266	0.906786255424968	0.364519839610928	0.999941782390231	NA	NA
516	ENSRNOG00000001111	360254	BRCA2, DNA repair associated	protein-coding	Brca2	60.8736513800894	0.10641291797193	0.231053457143006	0.460555402579707	0.64511761425541	NA	82.0061430090703	-0.279599859071875	0.277289513479632	-1.00833188952316	0.313295158680203	0.999982092869924	56.4739462317322	-0.187085372873049	0.217271063087263	-0.861068980906626	0.389200052106231	0.999998506200149	61.4375303077602	-0.33206446493623	0.24858411116613	-1.33582336931546	0.181607012697322	0.999941782390231	NA	NA
517	ENSRNOG00000001113	304301	monocyte to macrophage differentiation-associated 2	protein-coding	Mmd2	707.099585445333	-0.00357679444976925	0.0834057941469972	-0.0428842442704327	0.965793808446819	0.999316488093175	789.826781573	0.0202051574380662	0.0968313268793019	0.208663436609223	0.834710985149417	0.999982092869924	740.078954150139	0.152210058557427	0.0862483782785103	1.76478748465178	0.0775994888261462	0.999998506200149	633.842013768633	-0.0426174024332287	0.115353292358012	-0.369451114589438	0.711791504584258	0.999941782390231	NA	NA
518	ENSRNOG00000001114	288498	WD repeat domain, phosphoinositide interacting 2	protein-coding	Wipi2	1137.77105698886	0.0471571433491977	0.0593450933041018	0.794625818642673	0.426831195074084	0.999316488093175	1277.77379652342	-0.0525393618264795	0.074182330181664	-0.708246312805443	0.47879231043653	0.999982092869924	1152.96007979887	0.00190425499384441	0.0535188797876008	0.035580994994697	0.971616462522544	0.999998506200149	980.942957797901	-0.0333366370955658	0.076276157091821	-0.437051870028471	0.662073731118502	0.999941782390231	NA	NA
519	ENSRNOG00000001115	288499	solute carrier family 29 member 4	protein-coding	Slc29a4	586.918029687279	-0.0263444074620182	0.0899349715028605	-0.292927289816067	0.7695777290706	0.999316488093175	828.750734714132	0.137464218880704	0.0983216266352031	1.39810765530487	0.162080741379671	0.999982092869924	621.072124672809	-0.119590349781201	0.09257102304409	-1.29187672177115	0.196399840372103	0.999998506200149	621.069332958321	0.0119944515066748	0.120759818504506	0.0993248553634353	0.920880344266329	0.999941782390231	NA	NA
520	ENSRNOG00000001117	678726	F-box and leucine-rich repeat protein 18	protein-coding	Fbxl18	272.428400989932	0.0399975620654842	0.112515116320332	0.355486119319387	0.722225441939339	0.999316488093175	295.731110553031	-0.00953607372999575	0.165684980703292	-0.0575554506480761	0.954102736043821	0.999982092869924	263.406177214856	-0.0198605509566972	0.107702330631763	-0.184402239396294	0.853697913160656	0.999998506200149	218.115071399563	-0.094620734228376	0.135202356636962	-0.699845302862927	0.484023919255842	0.999941782390231	NA	NA
521	ENSRNOG00000001120	360817	mediator complex subunit 13L	protein-coding	Med13l	1404.84955630251	-0.0224278209036697	0.0616720624494346	-0.363662572855553	0.716109994909379	0.999316488093175	1722.22011973986	-0.0466657993018033	0.0810923566652658	-0.575464830729129	0.564976969382681	0.999982092869924	1409.50506939984	0.00253668938163297	0.0593996467294963	0.0427054624278315	0.96593632515631	0.999998506200149	1253.96680225408	0.0256532173326582	0.0837815228244973	0.306191824495667	0.759458596780447	0.999941782390231	NA	NA
522	ENSRNOG00000001123	498188	SREBF pathway regulator in golgi 1	protein-coding	Spring1	279.792804845907	0.116143165945857	0.107295986758505	1.08245582574551	0.279050033872532	0.999316488093175	313.750792988306	0.066232144734067	0.138128136655873	0.479497851325363	0.631584496428228	0.999982092869924	302.611949279534	0.0230142353611287	0.111109290651806	0.207131511920552	0.835907152756217	0.999998506200149	242.882759361094	0.0567132967346267	0.140575211319271	0.403437392712295	0.686626483312843	0.999941782390231	NA	NA
523	ENSRNOG00000001124	304521	ring finger protein, transmembrane 2	protein-coding	Rnft2	3261.7019008439	-0.000623469237147693	0.0486529616396323	-0.0128146204493298	0.989775692021629	0.999316488093175	3520.02087695253	-0.0160345782266798	0.0561409292082515	-0.285612982414318	0.775174558964072	0.999982092869924	3249.00652985828	-0.0483254542260315	0.0398453320483266	-1.21282598843498	0.225196357064577	0.999998506200149	2605.41268388518	-0.0478228240902834	0.0761071303461017	-0.628361940238796	0.529766863673422	0.999941782390231	NA	NA
524	ENSRNOG00000001126	304522	F-box and WD repeat domain containing 8	protein-coding	Fbxw8	575.992138185685	-0.105345185569425	0.0793188664692926	-1.32812268075223	0.18413758185036	0.999316488093175	613.300249574542	0.127391359778364	0.100445202219778	1.26826724386125	0.204702530508082	0.999982092869924	554.144012793023	-0.0368728955851904	0.0719996633433043	-0.51212594438637	0.608562867947003	0.999998506200149	447.820326219788	0.000642068775489913	0.101473983331139	0.00632742260047737	0.994951480884745	0.999941782390231	NA	NA
525	ENSRNOG00000001128	288689	tescalcin	protein-coding	Tesc	1144.47001433186	-0.0708720744044048	0.0690790536001673	-1.02595607077386	0.304912291090833	0.999316488093175	1583.5524658047	-0.0369351040705821	0.0705022390857183	-0.52388554675087	0.600358148060398	0.999982092869924	1202.27719587453	0.079698326264104	0.0767023490603966	1.03905978422314	0.29877693285069	0.999998506200149	1253.61320096839	-0.114121877132658	0.131691230948891	-0.866586759880376	0.386168470547123	0.999941782390231	NA	NA
526	ENSRNOG00000001129	360818	F-box protein 21	protein-coding	Fbxo21	3024.97449507122	0.00448196586920283	0.0415589963543831	0.107845864009421	0.914117960807044	0.999316488093175	3213.61038756856	-0.0118341126680292	0.0572095122596519	-0.206855681871901	0.83612256861354	0.999982092869924	3027.14029326089	0.0202787076211952	0.0434863133147714	0.466323909189767	0.640983667305267	0.999998506200149	2444.24685691857	-0.00862502523241179	0.0625634975700595	-0.13786034297001	0.890350792796102	0.999941782390231	NA	NA
527	ENSRNOG00000001130	24598	nitric oxide synthase 1	protein-coding	Nos1	692.385067568721	0.0602362551695498	0.10335965747836	0.582783037783972	0.560039365059469	0.999316488093175	252.351685641571	-0.0782665301550226	0.206000709164956	-0.379933304464259	0.703994924392676	0.999982092869924	614.572296449422	0.0405944289704419	0.237322864266094	0.17105148758413	0.864183280882471	0.999998506200149	130.903810621396	-0.223275283597822	0.202552015764601	-1.10231084472299	0.270326556260679	0.999941782390231	NA	NA
528	ENSRNOG00000001134	304528	replication factor C subunit 5	protein-coding	Rfc5	358.957312545147	0.037310668897713	0.116270825050716	0.320894505405278	0.748290337974477	0.999316488093175	413.461478000119	0.0600340814804825	0.13145681360218	0.456682919929584	0.647898969200888	0.999982092869924	364.518789833303	0.00304107317161278	0.0916795149874916	0.033170694369704	0.973538467762046	0.999998506200149	304.822884712734	0.139714210654266	0.125023893526003	1.11750007709692	0.26378056663836	0.999941782390231	NA	NA
529	ENSRNOG00000001135	288692	WD repeat and SOCS box-containing 2	protein-coding	Wsb2	3435.01297467968	-0.0100600524889414	0.0432365684540793	-0.23267462818253	0.816014072313887	0.999316488093175	3933.59640562562	-0.00876689597423435	0.0601017029147137	-0.145867680100094	0.884025846187168	0.999982092869924	3576.88489636362	-0.00346140147548724	0.0435659936651623	-0.0794519115549328	0.936673179655854	0.999998506200149	2991.49291729063	0.0308649646301243	0.0590322229989555	0.522849438190231	0.601079032649862	0.999941782390231	NA	NA
530	ENSRNOG00000001136	29542	phosphatidylethanolamine binding protein 1	protein-coding	Pebp1	8944.57241280806	-0.0281286079985815	0.0347888078057802	-0.80855337600583	0.418772092246581	0.999316488093175	9648.18241699445	0.0128673835809099	0.0457801729381745	0.281068915975638	0.778657541968613	0.999982092869924	9152.36736123814	0.000952813131360989	0.0312828969211107	0.0304579570672049	0.97570182321161	0.999998506200149	7460.28656392637	0.0790286606506547	0.0663258249608008	1.1915217141643	0.233448837424703	0.999941782390231	NA	NA
531	ENSRNOG00000001138	304530	TAO kinase 3	protein-coding	Taok3	736.456068065012	0.092698877340936	0.0691273165604998	1.34098764357223	0.179924464450484	0.999316488093175	794.642288788882	-0.0151629575279514	0.0895284835427977	-0.16936461925777	0.865509851182829	0.999982092869924	748.019829568977	-0.0123351258784808	0.0664513028933933	-0.185626546679902	0.852737634124888	0.999998506200149	600.935546703042	0.0697601681920187	0.101999748733613	0.683924902346644	0.494022588240642	0.999941782390231	NA	NA
532	ENSRNOG00000001139	360819	SDS3 homolog, SIN3A corepressor complex component	protein-coding	Suds3	1978.503854474	-0.0297322726012707	0.0502743269007666	-0.591400709550173	0.554251965080785	0.999316488093175	2213.71083889208	0.003579109581498	0.0665272540885519	0.0537991478910882	0.957095188422502	0.999982092869924	2057.12290793456	-0.00816394139933439	0.0489966260915167	-0.166622521805596	0.867667071589183	0.999998506200149	1749.94873825287	-0.0248913617138101	0.0674340804260836	-0.369121393166979	0.712037243732016	0.999941782390231	NA	NA
533	ENSRNOG00000001141	498189	serine/arginine repetitive matrix 4	protein-coding	Srrm4	225.622342229748	0.0983001836372923	0.123005850535671	0.799150472999538	0.424203165992626	0.999316488093175	241.45525144855	-0.24760200491329	0.151274163208914	-1.63677656290417	0.101677164559893	0.999982092869924	213.082751648426	-0.107170167235285	0.122430711396169	-0.875353626660697	0.381381523673105	0.999998506200149	168.434289686944	0.121293425714896	0.158382449982677	0.76582617410049	0.443779738016974	0.999941782390231	NA	NA
534	ENSRNOG00000001142	83803	protein kinase AMP-activated non-catalytic subunit beta 1	protein-coding	Prkab1	154.230108134309	0.133048789272755	0.149591189292914	0.889415946899336	0.373779577696997	NA	164.732536961127	0.0191512191825149	0.187937980233577	0.101901803769058	0.918834618217089	0.999982092869924	158.517826310807	0.060976600707036	0.148097217566517	0.411733601137027	0.680534693809578	0.999998506200149	134.540423243506	0.00198725834651666	0.166726333231688	0.0119192829830613	0.990490013312044	0.999941782390231	NA	NA
535	ENSRNOG00000001143	83620	citron rho-interacting serine/threonine kinase	protein-coding	Cit	1949.5056702076	-0.00536369170496018	0.0523413908237491	-0.102475146734666	0.918379539015585	0.999316488093175	2428.95990769778	-0.0321229978276377	0.066977841032079	-0.479606349393263	0.631507330662933	0.999982092869924	1969.19649475639	-0.0655431237703202	0.0754935194786869	-0.868195365945605	0.385287390679378	0.999998506200149	1802.09964602511	0.047891925898458	0.0919528301353811	0.520831450515957	0.602484191860046	0.999941782390231	NA	NA
536	ENSRNOG00000001148	64205	ribosomal protein lateral stalk subunit P0	protein-coding	Rplp0	3800.05476239138	-0.00313074033980946	0.037117387485685	-0.0843470015506046	0.932780543682773	0.999316488093175	4394.13202502068	0.0653464974336437	0.0545748648190686	1.19737350977023	0.231161004009915	0.999982092869924	3903.79895058938	0.0491824663006468	0.04416733913058	1.11354832029251	0.265473007744253	0.999998506200149	3389.08028503831	0.0131011116530271	0.0648103614846683	0.202145326039053	0.839803114158225	0.999941782390231	NA	NA
537	ENSRNOG00000001149	360820	paxillin	protein-coding	Pxn	184.295331974833	0.024290762978176	0.133908846655146	0.181397746190226	0.85605538781329	NA	263.773021135705	0.0610380798299585	0.153120502767929	0.398627739111257	0.690167519328619	0.999982092869924	191.581554794585	0.0395702336697645	0.116632034507048	0.339274143994919	0.734403218856484	0.999998506200149	202.294001812882	-0.0336288292103496	0.170066525290151	-0.197739262050397	0.843249069510649	0.999941782390231	NA	NA
538	ENSRNOG00000001151	304539	sirtuin 4	protein-coding	Sirt4	66.5196429752223	0.206640141683963	0.234050846775135	0.882885682881093	0.377298039852442	NA	78.6810937489349	0.385839288585562	0.276466731176814	1.39560838638049	0.162832455631575	0.999982092869924	63.8252613491844	-0.0438668044014256	0.207743101467719	-0.211158898136707	0.832763282122648	0.999998506200149	54.9946702525557	0.128339801475393	0.237873434095705	0.539529779621198	0.58952135449598	0.999941782390231	NA	NA
539	ENSRNOG00000001152	25051	glucagon-like peptide 1 receptor	protein-coding	Glp1r	31.2343008273692	0.50258926852685	0.329358461239469	1.5259643448523	0.127018744404548	NA	42.2252700930068	0.185143352514467	0.413824094597125	0.447396260710028	0.654588975196727	0.999982092869924	30.321707468961	-0.189121358872659	0.330269731632709	-0.572626979583403	0.566897288153464	0.999998506200149	27.6908678380523	-0.120472168992286	0.402643779391082	-0.299202856615532	0.76478526981595	0.999941782390231	NA	NA
540	ENSRNOG00000001153	29526	phospholipase A2 group IB	protein-coding	Pla2g1b	1.88243017004957	-0.0323260705474522	1.50290088516458	-0.0215091167132503	0.982839531060762	NA	1.25029909270287	3.00200170729388	2.18008754365266	1.37700970588738	0.168509247066258	0.999982092869924	0.592903809827097	0.00959380063812903	2.33929028143168	0.00410115867803181	0.996727757982312	0.999998506200149	1.22130869427711	-0.851710315995823	1.85273468145405	-0.459704416677401	0.645728398891394	0.999941782390231	NA	NA
541	ENSRNOG00000001156	259272	musashi RNA-binding protein 1	protein-coding	Msi1	401.644116334187	0.00642935035293094	0.098266390349927	0.0654277655873591	0.947833417694956	0.999316488093175	471.894116743478	0.158636154627753	0.111303557902837	1.42525681673389	0.154082977969233	0.999982092869924	392.230673514924	0.039283244641981	0.0884473108430249	0.444142894425591	0.656939275893279	0.999998506200149	353.410406407578	0.105181324735479	0.124019718848435	0.848101622162366	0.39638137830366	0.999941782390231	NA	NA
542	ENSRNOG00000001157	365544	uromodulin-like 1	protein-coding	Umodl1	13.4478993904899	0.360825297927618	0.489301238051883	0.737429766914585	0.46086103902284	NA	13.0100567911548	0.312837606644202	0.712302183045962	0.439192261501206	0.660522231802035	0.999982092869924	12.0535416806018	0.333761561882445	0.539588715169387	0.618548076524674	0.536214116818665	0.999998506200149	9.72668494822639	-1.0520224208892	0.639464686921826	-1.64516108927498	0.0999365953879216	0.999941782390231	NA	NA
543	ENSRNOG00000001158	85264	ATP binding cassette subfamily G member 1	protein-coding	Abcg1	1980.96394538937	-0.00397953255067177	0.0598089669895594	-0.0665373898092315	0.946949990887804	0.999316488093175	2235.51873737515	-0.0731443886295668	0.0681824236215536	-1.07277484055942	0.283372151810188	0.999982092869924	2009.71746705575	0.0529103021572705	0.0550014399777446	0.961980307764302	0.336059495878127	0.999998506200149	1674.86580343632	-0.0908882413418067	0.0730129335766802	-1.24482385365811	0.213196505883762	0.999941782390231	NA	NA
544	ENSRNOG00000001159	25563	trefoil factor 3	protein-coding	Tff3	0	NA	NA	NA	NA	NA	0.108416257775613	-1.25285495358773	3.83761875419458	-0.326466758121385	0.744071235916232	0.999982092869924	0	NA	NA	NA	NA	NA	0	NA	NA	NA	NA	NA	NA	NA
545	ENSRNOG00000001160	691278	TP53 regulated inhibitor of apoptosis 1	protein-coding	Triap1	299.029257813367	-0.0796457459530247	0.11411613308188	-0.697935899176306	0.485217282433811	0.999316488093175	336.078896476132	-0.149434536945601	0.130396511524675	-1.14600103329699	0.251794724514572	0.999982092869924	310.188759712179	0.0886206274414015	0.0972648857118766	0.911126629027443	0.362228657174874	0.999998506200149	256.006634502967	0.0274941575982393	0.138799373547348	0.198085602950221	0.842978088830683	0.999941782390231	NA	NA
546	ENSRNOG00000001162	116592	trefoil factor 2	protein-coding	Tff2	0	NA	NA	NA	NA	NA	0	NA	NA	NA	NA	NA	0	NA	NA	NA	NA	NA	0	NA	NA	NA	NA	NA	NA	NA
547	ENSRNOG00000001163	288701	serine and arginine rich splicing factor 9	protein-coding	Srsf9	114.965567355047	0.0802648981090192	0.18067562352315	0.444248629360535	0.656862837197427	NA	175.802554312584	0.0762589092246779	0.230946473191556	0.3302016617566	0.74124759129365	0.999982092869924	128.155647981369	0.103760875440289	0.164118588197818	0.632231099351294	0.527235878509496	0.999998506200149	145.324669328705	0.178562034525537	0.16653911419669	1.07219277217152	0.283633456164869	0.999941782390231	NA	NA
548	ENSRNOG00000001164	117270	trefoil factor 1	protein-coding	Tff1	0	NA	NA	NA	NA	NA	0	NA	NA	NA	NA	NA	0	NA	NA	NA	NA	NA	0	NA	NA	NA	NA	NA	NA	NA
549	ENSRNOG00000001165	309665	transmembrane serine protease 3	protein-coding	Tmprss3	0	NA	NA	NA	NA	NA	0	NA	NA	NA	NA	NA	0	NA	NA	NA	NA	NA	0	NA	NA	NA	NA	NA	NA	NA
550	ENSRNOG00000001167	309666	ubiquitin associated and SH3 domain containing, A	protein-coding	Ubash3a	0.386692911332546	0.979817055210123	3.22696433667183	0.303634299293394	0.761406517460152	NA	1.26473632879653	-0.678051192034254	2.10152726389658	-0.322646869104632	0.746962694022055	0.999982092869924	0.652876121521665	0.860043215619684	2.46063270623358	0.349521167235125	0.726698082494719	0.999998506200149	0.240481444771781	-1.90208618896427	3.47387559825406	-0.547540098994978	0.584007729611141	0.999941782390231	NA	NA
551	ENSRNOG00000001169	294321	solute carrier family 37 member 1	protein-coding	Slc37a1	290.877356048826	-0.101726026302325	0.112891827677988	-0.901092916951324	0.367538918602389	0.999316488093175	363.484957842024	0.0280747607949289	0.126242153018752	0.222388165312411	0.824011723884431	0.999982092869924	303.981366423526	0.0748914197035691	0.101701634917697	0.736383635958024	0.461497260487418	0.999998506200149	259.993419694927	-0.0928049433555281	0.125604896020496	-0.738864059410426	0.459989548362628	0.999941782390231	NA	NA
552	ENSRNOG00000001170	25282	cytochrome c oxidase subunit 6A1	protein-coding	Cox6a1	5041.90322950855	-0.0891090249787661	0.0381066290271074	-2.33841269232652	0.019365849949261	0.691142318033548	5585.47201246825	0.0610053164109249	0.0576278601368385	1.05860804593588	0.289778321086144	0.999982092869924	5151.31853012398	0.0388272232141654	0.0509143061036627	0.762599477151124	0.445702296501821	0.999998506200149	4498.77418897745	0.0317572310028648	0.0768563191394558	0.413202601405375	0.679458182347486	0.999941782390231	NA	NA
553	ENSRNOG00000001171	304542	coenzyme Q5, methyltransferase	protein-coding	Coq5	684.586247285973	-0.0886886357918555	0.0746082135089176	-1.18872482828255	0.234547967136838	0.999316488093175	747.33655003303	-0.0165351367163718	0.0929601452829483	-0.177873395808955	0.858822404710867	0.999982092869924	702.176801119382	0.0147392535384644	0.068251268049077	0.215955746461237	0.829022242784992	0.999998506200149	606.351968695863	0.127466890643518	0.0861029766410244	1.48040051129644	0.13876639364842	0.999941782390231	NA	NA
554	ENSRNOG00000001172	288710	ring finger protein 10	protein-coding	Rnf10	4622.88224227234	-0.0592017328483749	0.0371933313449707	-1.59172977271852	0.111445435603992	0.999316488093175	5543.13901360615	-0.0238076239214552	0.0495091198503918	-0.480873503576672	0.630606405434348	0.999982092869924	4656.54938817419	0.0444154742240722	0.0451514447026597	0.983699957256426	0.325263060850527	0.999998506200149	4103.37755558409	-0.0459651271320934	0.0658202176878897	-0.698343590263612	0.484962344825763	0.999941782390231	NA	NA
555	ENSRNOG00000001173	171051	calcium binding protein 1	protein-coding	Cabp1	1207.69294671123	0.0081309903247977	0.0572934892290669	0.141918225512308	0.887144598151276	0.999316488093175	1407.5949936041	-0.0903895770625273	0.0849678706467795	-1.06380890064065	0.287415278415099	0.999982092869924	1251.83757640937	-0.00838957824448419	0.0649527382661114	-0.129164350394468	0.897227604128356	0.999998506200149	1096.77598804653	0.0332732762496433	0.0905308605915886	0.367535181177044	0.713219854453889	0.999941782390231	NA	NA
556	ENSRNOG00000001174	191569	phosphodiesterase 9A	protein-coding	Pde9a	596.383923011909	0.0250526574319575	0.0794010628011678	0.315520429426658	0.752366542197799	0.999316488093175	466.711912357287	-0.0973762322356703	0.113109906125206	-0.860899240141535	0.389293540209433	0.999982092869924	618.356793080476	-0.131150891356783	0.0893981107896411	-1.46704320928424	0.142364301415321	0.999998506200149	356.381392430378	0.057982679193091	0.126736889731348	0.457504356592625	0.647308571627364	0.999941782390231	NA	NA
557	ENSRNOG00000001177	64304	acyl-CoA dehydrogenase short chain	protein-coding	Acads	86.2814804100853	-0.143554285650866	0.196370968886024	-0.731036193716528	0.464757045801434	NA	94.5342960206045	0.012171353823156	0.260919642904087	0.0466479015825964	0.962793853617282	0.999982092869924	83.6246818462295	-0.0819977308661211	0.179906835375077	-0.455778851843894	0.648549013155676	0.999998506200149	83.5144936758128	-0.0100112179147324	0.239275206968109	-0.0418397628470831	0.966626436583493	0.999941782390231	NA	NA
558	ENSRNOG00000001178	360822	signal peptide peptidase like 3	protein-coding	Sppl3	2120.56770589401	0.0178345276000761	0.0470848782470264	0.378773998448269	0.704855697412669	0.999316488093175	2257.03048028339	0.0474383538928662	0.0617123083806576	0.768701659971201	0.442070439256285	0.999982092869924	2176.66362895107	0.0371992604630357	0.0523428234479024	0.710685018741121	0.477279445286621	0.999998506200149	1816.42835878206	-0.0106251524247763	0.0700260247690754	-0.151731480686142	0.879398726640366	0.999941782390231	NA	NA
559	ENSRNOG00000001181	690032	WD repeat domain 4	protein-coding	Wdr4	77.5070998764425	-0.21653762130267	0.216674494566541	-0.999368300066215	0.317616310201382	NA	88.7179359883084	0.164296996546285	0.277087695278513	0.592942232173619	0.553219813329464	0.999982092869924	79.4625733804465	-0.00879392163109372	0.243325450084493	-0.0361405748064581	0.971170269429521	0.999998506200149	77.5684264875844	0.142204569730329	0.221839099683659	0.641025725100361	0.521505969289026	0.999941782390231	NA	NA
560	ENSRNOG00000001182	64539	NADH:ubiquinone oxidoreductase subunit V3	protein-coding	Ndufv3	1247.80864888321	-0.0159908552942189	0.0569898888242773	-0.280591094738316	0.779024047119204	0.999316488093175	1341.46898565327	-0.0127111355805285	0.0774599848396725	-0.164099381207447	0.869652908935027	0.999982092869924	1279.45955059697	0.0767523841886195	0.0565959726360196	1.3561456869419	0.175052818947302	0.999998506200149	1103.22336369922	0.113046402266464	0.0871046761224768	1.29782242812671	0.194348360808231	0.999941782390231	NA	NA
561	ENSRNOG00000001183	24817	HNF1 homeobox A	protein-coding	Hnf1a	0.462839078741769	-0.755300214789707	3.23712524316324	-0.23332437210605	0.815509534611778	NA	0.24789846149829	0.86924667729718	3.81060400630456	0.228112571093462	0.819558727397458	0.999982092869924	0.18778227543253	0.946916953048546	3.15978284137459	0.299677857810195	0.764422889703926	0.999998506200149	0.236300239722043	-0.817165284631534	3.52494926211244	-0.231823275703498	0.816675278067505	0.999941782390231	NA	NA
562	ENSRNOG00000001184	294322	PBX/knotted 1 homeobox 1	protein-coding	Pknox1	222.868865323677	-0.242281986393314	0.119727830191334	-2.02360625767735	0.0430106806673814	0.850984092245078	276.430178276174	0.0118512302153593	0.165765187110527	0.0714940840229454	0.943004532777173	0.999982092869924	219.889806468468	0.0240295629504396	0.12208874076493	0.196820466816889	0.843968034184486	0.999998506200149	193.987987101982	0.00251502514892764	0.180905291830014	0.0139024410147761	0.98890781427032	0.999941782390231	NA	NA
563	ENSRNOG00000001185	288704	similar to human chromosome 12 open reading frame 43	protein-coding	C12h12orf43	6115.07399142944	-0.0248653311121626	0.038087363701854	-0.652849887611207	0.513853058233117	0.999316488093175	6626.92903262188	0.0475450118826882	0.0549947122274192	0.864537879316027	0.387292481073761	0.999982092869924	6292.34745062881	0.014151305670024	0.0396145061400935	0.357225346189577	0.720923112522388	0.999998506200149	5265.21880150128	0.0783015172143988	0.0711309843401594	1.10080744616086	0.270980470312989	0.999941782390231	NA	NA
564	ENSRNOG00000001187	304545	2'-5'-oligoadenylate synthetase-like	protein-coding	Oasl	1.0470835011509	0.194397542287698	1.84987264344929	0.105086986921015	0.916306785059963	NA	1.19379921857765	-1.97097159702961	2.41058754618911	-0.817631203706133	0.413567804399461	0.999982092869924	0.395128981193126	-0.876941243168032	2.96851855981482	-0.295413764643175	0.767677819600367	0.999998506200149	1.28193531861714	-0.675217926322867	1.50695041890366	-0.448069105560954	0.654103323776599	0.999941782390231	NA	NA
565	ENSRNOG00000001189	59329	salt-inducible kinase 1	protein-coding	Sik1	322.430314931906	-0.106516067692195	0.125605042665932	-0.848023816810384	0.396424706936352	0.999316488093175	383.738539437026	-0.050424754821053	0.144971623595247	-0.347824998924177	0.727971614128312	0.999982092869924	287.377333282023	0.29897080093327	0.160493112119355	1.86282636672241	0.0624866991483913	0.999998506200149	295.742119222048	-0.172893603274835	0.127953915962111	-1.35121775660255	0.176625688164264	0.999941782390231	NA	NA
566	ENSRNOG00000001190	304546	GIT ArfGAP 2	protein-coding	Git2	633.388224310471	-0.149116235608448	0.102289499923562	-1.45778633896811	0.14489944490714	0.999316488093175	854.736877257923	-0.0989664847912677	0.0890345297044991	-1.11155172178403	0.26633094003234	0.999982092869924	643.545512658969	0.0432392902268062	0.10426151232177	0.41471957641821	0.678347199685089	0.999998506200149	654.521896800497	-0.0589439243182803	0.0895205610600968	-0.658440068072296	0.510255395815922	0.999941782390231	NA	NA
567	ENSRNOG00000001191	304547	trichoplein, keratin filament binding	protein-coding	Tchp	685.770577753921	0.0306592377894768	0.0736522628931617	0.416270140049198	0.677212339936706	0.999316488093175	722.251720461789	0.0841045581054633	0.100692155111111	0.835264256809842	0.403568937531881	0.999982092869924	696.085666865859	-0.0605752975540347	0.0720544500975017	-0.840687805847747	0.400522853709199	0.999998506200149	562.888748581197	-0.0500072201605972	0.0900255612560933	-0.555478016053051	0.578567742966698	0.999941782390231	NA	NA
568	ENSRNOG00000001192	288707	glycolipid transfer protein	protein-coding	Gltp	120.756281325956	0.110563642613842	0.173096727132214	0.638739070608721	0.522992691154403	NA	159.259568306897	-0.152576508005968	0.184015421145212	-0.829150660615367	0.407019160014415	0.999982092869924	134.276097552953	0.00302696555434263	0.158656589997617	0.019078725657649	0.984778302807549	0.999998506200149	133.075886310573	-0.173187659499013	0.204728571792453	-0.845937906872057	0.397587384380852	0.999941782390231	NA	NA
569	ENSRNOG00000001193	499413	heat shock transcription factor 2 binding protein	protein-coding	Hsf2bp	11.662598448939	-0.386984115027039	0.576166370964986	-0.671653422567692	0.501804359914037	NA	21.4836809671953	0.950776919781848	0.539693875400791	1.7616967008858	0.0781205555652551	0.999982092869924	11.9862676870804	-0.240462954149739	0.506830710277441	-0.474444324847855	0.635183091199234	0.999998506200149	9.86434611422527	-0.151483296476966	0.668722571626335	-0.226526369685053	0.820792052162518	0.999941782390231	NA	NA
570	ENSRNOG00000001194	309673	ribosomal RNA processing 1B	protein-coding	Rrp1b	267.143546188436	0.0525303573642118	0.123008889558066	0.42704521236585	0.669346397001197	0.999316488093175	332.831074946366	0.059914662154412	0.132132512737132	0.453443750620318	0.650229238621502	0.999982092869924	271.129386227112	0.0895831403442061	0.12128160469917	0.738637492193562	0.460127151531675	0.999998506200149	223.377523851958	-0.008923907433281	0.137177500673436	-0.0650537252061852	0.948131224278348	0.999941782390231	NA	NA
571	ENSRNOG00000001195	66026	transient receptor potential cation channel, subfamily V, member 4	protein-coding	Trpv4	1.89100278404595	0.875526121004557	1.27487485521031	0.686754560595772	0.492237408436086	NA	0.973481106164575	-1.92032450431309	2.57968584434848	-0.744402466106518	0.456633027488344	0.999982092869924	1.92477736534075	-0.28985444110069	1.24241421723632	-0.23329935948854	0.81552895593955	0.999998506200149	2.53846158628812	1.0681719495169	1.39202291961639	0.767352271621555	0.442872097671198	0.999941782390231	NA	NA
572	ENSRNOG00000001198	498193	family with sequence similarity 222, member A	protein-coding	Fam222a	568.040502090191	-0.240137155939915	0.0808581542150375	-2.96985700788179	0.00297938395986141	0.276741381206895	727.365726285294	0.00035766065431998	0.10501810788807	0.00340570461144834	0.997282646124889	0.999982092869924	538.082869363686	0.0546162195018506	0.0881157855285409	0.619823328751467	0.535374107990619	0.999998506200149	508.04171651814	-0.0853215279429233	0.105105158663028	-0.811772980776979	0.416921908565433	0.999941782390231	NA	NA
573	ENSRNOG00000001199	117241	POP5 homolog, ribonuclease P/MRP subunit	protein-coding	Pop5	1009.58412011465	-0.0408462758363744	0.0652817767036789	-0.625691853053879	0.531517077956543	0.999316488093175	1163.98773439365	-0.000693433759252734	0.0822858426480639	-0.00842713323382428	0.993276200084537	0.999982092869924	1035.6116491098	0.138950466361542	0.0666937363355422	2.0834110367197	0.0372137731139028	0.999998506200149	870.892731253095	0.00473891776402306	0.102273581497991	0.0463356977883498	0.963042687132895	0.999941782390231	NA	NA
574	ENSRNOG00000001201	25308	cystatin B	protein-coding	Cstb	852.714380148306	-0.081510261111963	0.0812773382348226	-1.00286577885299	0.315925625919629	0.999316488093175	910.548638625713	0.0628735359830738	0.0966047896549087	0.650832491925819	0.515154623376092	0.999982092869924	887.138401083714	-0.032632353314793	0.0684904937897193	-0.47645084024334	0.633753222102768	0.999998506200149	754.833324313011	0.161773555702452	0.0816863750446624	1.98042275243579	0.047656045439944	0.999941782390231	NA	NA
575	ENSRNOG00000001203	309674	ribosomal RNA processing 1	protein-coding	Rrp1	1402.8869947	-0.0494393136655825	0.0541648459022452	-0.912756472247864	0.36137063577718	0.999316488093175	1548.47743723942	0.0899445393739098	0.0700358572258301	1.28426413178444	0.199049552440376	0.999982092869924	1428.53887074758	0.0203447728998486	0.0558989266311046	0.363956414299516	0.715890556787907	0.999998506200149	1224.17359672305	0.0483057059743786	0.0814924441277331	0.592763003876324	0.553339770159724	0.999941782390231	NA	NA
576	ENSRNOG00000001204	360823	ankyrin repeat domain 13a	protein-coding	Ankrd13a	811.330305346297	0.0129180678049352	0.0732810451903739	0.176281162084627	0.860073060758929	0.999316488093175	1078.91896326106	0.0862034264030003	0.086658716011953	0.994746176381266	0.319859729883469	0.999982092869924	849.279968517347	0.0362766940142134	0.0790689196591975	0.458798402337771	0.646378942168758	0.999998506200149	804.781644208472	-0.0204675880367446	0.0836232345642732	-0.244759583187531	0.8066425900941	0.999941782390231	NA	NA
577	ENSRNOG00000001205	294324	1-acylglycerol-3-phosphate O-acyltransferase 3	protein-coding	Agpat3	3689.6925523661	-0.0401450953446292	0.0429572242153147	-0.934536532048948	0.350027200614594	0.999316488093175	4358.37935647355	-0.0200263901108172	0.0549123177813414	-0.364697592816268	0.715337155688318	0.999982092869924	3722.14963543978	0.00334220407306366	0.0434482394622467	0.0769238089835099	0.938684156832626	0.999998506200149	3192.69977989098	-0.0405852937128255	0.0583512755997117	-0.695533958695944	0.486720737275011	0.999941782390231	NA	NA
578	ENSRNOG00000001210	690297	PWP2, small subunit processome component	protein-coding	Pwp2	898.17570312034	0.0647621757598858	0.0638450914525654	1.01436421009753	0.310408995450372	0.999316488093175	987.622416809667	0.0161783934353299	0.0907766087248155	0.178222051501989	0.858548592357834	0.999982092869924	906.110487082882	-0.00778948014320787	0.0689254461534067	-0.113013126180872	0.910020148698113	0.999998506200149	770.904404151065	-0.106433294816768	0.0892621888101797	-1.19236707317477	0.233117345203906	0.999941782390231	NA	NA
579	ENSRNOG00000001211	294326	glutamine amidotransferase class 1 domain containing 3A	protein-coding	Gatd3a	1796.73513496393	-0.0412999533450542	0.0527689609300411	-0.782656179260531	0.433829041653655	0.999316488093175	1887.81800513429	0.0701706666851985	0.0702973513657016	0.998197874058666	0.318183417140024	0.999982092869924	1854.35414820186	-0.0350233137817925	0.0575264935684249	-0.608820590466444	0.542643363995491	0.999998506200149	1511.55477658375	0.0664282895275873	0.084908187699096	0.782354344471476	0.434006357257088	0.999941782390231	NA	NA
580	ENSRNOG00000001212	309680	DNA methyltransferase 3 like	protein-coding	Dnmt3l	0	NA	NA	NA	NA	NA	0	NA	NA	NA	NA	NA	0	NA	NA	NA	NA	NA	0	NA	NA	NA	NA	NA	NA	NA
581	ENSRNOG00000001213	294328	autoimmune regulator	protein-coding	Aire	1.2301485780692	0.865637682427756	1.92669308224921	0.449286754804359	0.65322481132187	NA	0.603554402160801	-2.73388781881621	3.22332075457554	-0.848158786225486	0.396349546316827	0.999982092869924	0.306036323552625	0.136560975861666	3.14515469105966	0.0434194783009722	0.965367150903409	0.999998506200149	0.156842635575745	1.1277888574945	3.52746735490991	0.319716313157291	0.749183392258465	0.999941782390231	NA	NA
582	ENSRNOG00000001214	25741	phosphofructokinase, liver type	protein-coding	Pfkl	4127.42450015711	-0.00555366961032032	0.0405382932665727	-0.136998111237697	0.891032288049553	0.999316488093175	4566.59650293123	0.00402526008339073	0.0527028066649588	0.0763765791256627	0.939119502319442	0.999982092869924	4168.57933082526	-0.032128473586574	0.0385029637910031	-0.834441570809191	0.404032199890389	0.999998506200149	3480.205377036	-0.0246037730892149	0.0719906237630622	-0.341763577020691	0.732528822140916	0.999941782390231	NA	NA
583	ENSRNOG00000001215	309681	cilia and flagella associated protein 410	protein-coding	Cfap410	626.783234577924	-0.180845648999951	0.0806331199820418	-2.24282092817726	0.0249083643484632	0.739846267265757	687.593162475335	0.0140157899442458	0.0952911190211303	0.147083905491108	0.8830657932672	0.999982092869924	621.065810438833	0.0762740062518199	0.0728360373334327	1.0472014821818	0.29500666184201	0.999998506200149	512.951961314679	0.0252551194949789	0.103141127938976	0.244859834283771	0.806564962671296	0.999941782390231	NA	NA
584	ENSRNOG00000001216	294329	transient receptor potential cation channel, subfamily M, member 2	protein-coding	Trpm2	704.657986525344	0.0804212225110468	0.0757276882391154	1.06197910409085	0.288245171517332	0.999316488093175	814.824990325946	0.107652368451702	0.0883549410898612	1.21840801571261	0.223068960543524	0.999982092869924	749.09264182015	-0.0477405148301233	0.0704926658517283	-0.677240876810348	0.498253136278859	0.999998506200149	638.945319318289	-0.15053401121207	0.0925597308691984	-1.6263445215155	0.10387638566545	0.999941782390231	NA	NA
585	ENSRNOG00000001217	246773	leucine rich repeat containing 3	protein-coding	Lrrc3	34.5930171170596	0.41105210213694	0.318021501458219	1.29252927947371	0.196173912922075	NA	40.5613247344656	0.135717967614128	0.380376794164407	0.356798757695685	0.721242466352099	0.999982092869924	35.419477380556	-0.231253364879321	0.279722346216373	-0.826724671830256	0.408393134148521	0.999998506200149	30.4869347989589	0.495894454700941	0.391213494696843	1.26758013571392	0.204947929424643	0.999941782390231	NA	NA
586	ENSRNOG00000001218	NA	NA	NA	NA	0	NA	NA	NA	NA	NA	0	NA	NA	NA	NA	NA	0	NA	NA	NA	NA	NA	0	NA	NA	NA	NA	NA	NA	NA
587	ENSRNOG00000001219	365546	thrombospondin-type laminin G domain and EAR repeats	protein-coding	Tspear	5.89178294090173	-1.15861752793975	0.726366548686226	-1.59508657169763	0.110692877895776	NA	7.40294064841079	-0.0580380133964034	0.856298337744893	-0.0677777952357698	0.945962519941907	0.999982092869924	5.46709840877232	-0.523697475753925	0.735261399638349	-0.712260260108194	0.476303627644927	0.999998506200149	4.82457589947921	-0.15456173796493	0.798353931594869	-0.193600522084438	0.846488689362024	0.999941782390231	NA	NA
588	ENSRNOG00000001222	294331	ubiquitin-conjugating enzyme E2G 2	protein-coding	Ube2g2	739.883951862023	-0.00696007964619577	0.0755673718241382	-0.0921042968437938	0.926615174578729	0.999316488093175	819.659556819085	0.00400716478533645	0.0890240935625535	0.0450121380064464	0.964097634031246	0.999982092869924	746.931130498028	-0.0357987226585717	0.0695204771772228	-0.514937815621044	0.606596474572572	0.999998506200149	616.523993959478	0.0269102030845738	0.0900649841944614	0.298786518703777	0.765102937858934	0.999941782390231	NA	NA
589	ENSRNOG00000001223	365548	PTTG1 interacting protein	protein-coding	Pttg1ip	257.723708013511	0.019180033637551	0.119199276260891	0.160907299433361	0.872166413106833	0.999316488093175	296.5971045513	-0.00301147137109199	0.151376445968037	-0.0198939230726018	0.984127992872692	0.999982092869924	247.910482505565	-0.0880349253581003	0.108605141691712	-0.81059629393972	0.41759754585148	0.999998506200149	234.420639163607	-0.0738082159901635	0.146609977013552	-0.503432423179091	0.614660280563307	0.999941782390231	NA	NA
590	ENSRNOG00000001224	309684	integrin subunit beta 2	protein-coding	Itgb2	9.19462717536521	0.779197885915856	0.603082472607639	1.29202542157579	0.196348341010999	NA	14.3485905913038	-0.270820658373606	0.638204200556123	-0.42434797222835	0.671312058213936	0.999982092869924	9.94569960796397	-0.891655942156162	0.556269914885302	-1.60291958687001	0.108952408718631	0.999998506200149	9.57532481146519	-0.334971412402667	0.599497803149342	-0.558753360968065	0.57633005634282	0.999941782390231	NA	NA
591	ENSRNOG00000001225	294333	SLX9 ribosome biogenesis factor	protein-coding	Slx9	753.653863900468	-0.1549530179456	0.0825209329760113	-1.87774195416143	0.0604164743801244	0.916697564586768	979.059559753849	0.0821119546499885	0.0857670171757461	0.957383821355616	0.338373561374381	0.999982092869924	747.842080335388	0.0942701221591287	0.0749567581636096	1.25766007587152	0.208514716714384	0.999998506200149	741.118349947402	0.0930500937278811	0.106535509804782	0.873418580324893	0.382434967206719	0.999941782390231	NA	NA
592	ENSRNOG00000001226	NA	NA	NA	NA	0	NA	NA	NA	NA	NA	0.252331056982053	0.591883741131644	3.80483944357437	0.155560766731227	0.876379251989016	0.999982092869924	0.209683580548274	1.10743327547858	3.16353913301828	0.350061506722061	0.726292538538187	0.999998506200149	0.156360139707728	-1.21243511177109	3.52640842003458	-0.343815850961246	0.730984778808619	0.999941782390231	NA	NA
593	ENSRNOG00000001227	25367	adenosine deaminase, RNA-specific, B1	protein-coding	Adarb1	6237.05989337987	0.0238813586911974	0.0363832470451845	0.656383380558064	0.511577480960744	0.999316488093175	7725.77152793015	-0.0264780662237641	0.0478542492936859	-0.553306479875294	0.580053564680844	0.999982092869924	6275.64719473525	-0.00996359845822431	0.0412155272672709	-0.241743806736069	0.8089786832062	0.999998506200149	5565.40345830812	-0.0115907355491862	0.0744348431725157	-0.155716530796238	0.876256466430086	0.999941782390231	NA	NA
594	ENSRNOG00000001228	309686	protein O-fucosyltransferase 2	protein-coding	Pofut2	821.6824614505	-0.0498815918329878	0.0714326842425404	-0.698302077850264	0.484988300072001	0.999316488093175	851.353686073398	0.0281366330101958	0.0871167850298953	0.322976025808808	0.746713398514567	0.999982092869924	816.00407351589	-0.0601580533741541	0.0624270663217275	-0.963653378554108	0.335219735560223	0.999998506200149	673.366628061768	-0.0819863936712709	0.101096937546409	-0.810968122883391	0.417383977128083	0.999941782390231	NA	NA
595	ENSRNOG00000001229	85251	collagen type XVIII alpha 1 chain	protein-coding	Col18a1	336.773586316941	-0.191393328057772	0.128770458687844	-1.48631394194016	0.137196100674434	0.999316488093175	387.828426254296	0.121912726913523	0.133876883611483	0.91063314012686	0.362488703016902	0.999982092869924	279.549892654739	0.0591347923040966	0.135442806193588	0.436603419302871	0.662398982464451	0.999998506200149	277.880106541346	-0.078888616495807	0.146983640089709	-0.536716987330417	0.591463120194433	0.999941782390231	NA	NA
596	ENSRNOG00000001232	29723	solute carrier family 19 member 1	protein-coding	Slc19a1	129.411852890843	0.243220577315205	0.163953574261599	1.48347224762011	0.137948984584589	NA	130.889073400695	0.0895026191857267	0.213912380349301	0.418407850165457	0.67564894798524	0.999982092869924	119.805023314254	0.144504558538037	0.148695027741132	0.971818363621476	0.331140918498747	0.999998506200149	97.446023107893	0.116469090947584	0.186058462724679	0.625981152601106	0.531327303626806	0.999941782390231	NA	NA
597	ENSRNOG00000001235	81663	G protein subunit alpha 12	protein-coding	Gna12	1154.97429242126	-0.00534752974618011	0.0596470290753911	-0.0896529102802602	0.928563037331951	0.999316488093175	1442.97794786552	-0.00522979480071653	0.0770227354112692	-0.0678993646848767	0.945865744495688	0.999982092869924	1312.97012954825	-0.0273950278647724	0.0675857911658746	-0.405337089234292	0.685229747224349	0.999998506200149	1149.82953847168	-0.113516481995475	0.122327125636939	-0.927974734993666	0.353420675337597	0.999941782390231	NA	NA
598	ENSRNOG00000001236	498150	BRCA1-associated ATM activator 1	protein-coding	Brat1	398.966689569061	-0.0284995120976087	0.0992170724210935	-0.287244033734962	0.773925472207721	0.999316488093175	484.720316067098	-0.0238694048273414	0.118203155043204	-0.201935429038395	0.839967204218621	0.999982092869924	388.071620743143	0.0241516150872053	0.095627001630475	0.252560622788663	0.800607762104118	0.999998506200149	358.676181026246	-0.0708253064282671	0.109019556062631	-0.649656896305633	0.515913872342008	0.999941782390231	NA	NA
599	ENSRNOG00000001237	94165	calcineurin binding protein 1	protein-coding	Cabin1	2080.42263232084	0.0484532281915492	0.0693810845872051	0.698363660352532	0.484949796461146	0.999316488093175	2280.01476023556	0.0316051199944976	0.0610128003426867	0.518008021546023	0.604452672638512	0.999982092869924	2072.7536341473	-0.0531771626314741	0.0552162089366731	-0.96307159900207	0.335511593332791	0.999998506200149	1715.7408903941	-0.158896658133461	0.0993285930396078	-1.59970712632665	0.109663570207945	0.999941782390231	NA	NA
600	ENSRNOG00000001238	360807	arginine and serine rich coiled-coil 2	protein-coding	Rsrc2	1132.70324265428	-0.0440910499943915	0.0622613589439342	-0.708160739538228	0.478845443822346	0.999316488093175	1307.67595985838	-0.0150175091934235	0.0739347492983944	-0.203118416386509	0.839042477565779	0.999982092869924	1154.53433481445	0.0465805732195941	0.053065481625086	0.877794223157935	0.380055400016911	0.999998506200149	1046.75585924114	0.0870134685340228	0.0864155402360869	1.00691922189345	0.313973594002541	0.999941782390231	NA	NA
601	ENSRNOG00000001241	304318	IQ motif containing E	protein-coding	Iqce	381.328920954329	0.0505834085350632	0.0995141793872311	0.508303528668334	0.611240495786462	0.999316488093175	474.244069157802	-0.138145071072577	0.111834301350838	-1.23526565109213	0.216731652922266	0.999982092869924	392.440968043789	-0.0361235421125768	0.0952014381222004	-0.379443239777625	0.704358746285598	0.999998506200149	354.532379539379	-0.0928063249760342	0.113894148701208	-0.814847171995674	0.415159795450716	0.999941782390231	NA	NA
602	ENSRNOG00000001242	499422	glutathione S-transferase, theta 3	protein-coding	Gstt3	70.6874919447638	0.428828729465109	0.252083066948363	1.70114055916715	0.0889165963428363	NA	101.165240803216	0.0216302650348739	0.24054813505831	0.0899207346988184	0.928350203991805	0.999982092869924	75.3317716943391	0.139266039051363	0.198352990137084	0.702112123215861	0.482609242471038	0.999998506200149	85.467421586612	-0.451810685392563	0.261484080615132	-1.72787071522555	0.0840114056765926	0.999941782390231	NA	NA
603	ENSRNOG00000001243	288661	zinc finger CCHC-type containing 8	protein-coding	Zcchc8	306.239707253589	0.0869068580386641	0.121785327848603	0.713606963777294	0.475470250244217	0.999316488093175	367.292483161665	-0.136411489044459	0.138006148990659	-0.988445008009694	0.322934754118196	0.999982092869924	317.849520558548	-0.0116287272142179	0.0992605216083288	-0.117153597682104	0.906738337308323	0.999998506200149	285.34310330766	-0.0425125645637264	0.140958121978069	-0.301597126629856	0.762959198675227	0.999941782390231	NA	NA
604	ENSRNOG00000001245	294336	poly(rC) binding protein 3	protein-coding	Pcbp3	1309.64677083746	0.0332148441407539	0.0592254464616651	0.560820493978934	0.574919914282427	0.999316488093175	1266.60334551705	0.0373208846730295	0.0750502112547845	0.497278875689377	0.618992406152467	0.999982092869924	1299.06114461229	0.036254920872776	0.061220217747483	0.592205029755331	0.553713301745127	0.999998506200149	936.999068504494	-0.0220961035322509	0.0825400893014664	-0.267701473541516	0.788929115478749	0.999941782390231	NA	NA
605	ENSRNOG00000001247	65201	CAP-GLY domain containing linker protein 1	protein-coding	Clip1	1436.12725185799	0.0760052646517274	0.0548341114554165	1.38609457934819	0.165718025369127	0.999316488093175	1864.8760843963	-0.057531821801342	0.0688316314238118	-0.835834057849154	0.403248263640458	0.999982092869924	1430.84601756976	0.0132944725779531	0.0562682394380585	0.236269567178976	0.813223500354435	0.999998506200149	1411.77854129017	-0.0352765269584305	0.106445441837799	-0.331404768014252	0.740338763846124	0.999941782390231	NA	NA
606	ENSRNOG00000001249	294337	collagen type VI alpha 1 chain	protein-coding	Col6a1	19.6332777855838	0.561198704933768	0.398293386600945	1.40900834363097	0.158832700990913	NA	38.5545384351457	-0.34191449720231	0.388624671548108	-0.879806461695484	0.378964163589269	0.999982092869924	23.1471768449433	0.124442286977919	0.375290275865435	0.331589425521219	0.740199305455859	0.999998506200149	31.6093082994397	0.026509584176985	0.49231948512615	0.0538463030164089	0.957057618533318	0.999941782390231	NA	NA
607	ENSRNOG00000001250	170905	LFNG O-fucosylpeptide 3-beta-N-acetylglucosaminyltransferase	protein-coding	Lfng	62.9068055772306	0.279891865950168	0.223361461712292	1.25308933691834	0.210173196200465	NA	90.2620834679355	0.00229626852694705	0.280955894282143	0.00817305695904383	0.993478916638053	0.999982092869924	57.6402501443147	-0.298885626731207	0.226861452360742	-1.31748088368903	0.187677484669112	0.999998506200149	77.2506857633763	-0.227771443435622	0.311186515050348	-0.731945095367547	0.464202080138386	0.999941782390231	NA	NA
608	ENSRNOG00000001251	117130	galectin-related inter-fiber protein	protein-coding	Grifin	3.01270537749392	-0.847283726267995	1.03685205775769	-0.817169354035269	0.413831653272031	NA	4.15110577519649	0.965218641333414	1.22810402834418	0.78594208556973	0.431901417151842	0.999982092869924	3.12150685541226	0.159451984248221	1.13817378719352	0.140094584888828	0.888585259033116	0.999998506200149	3.61077918261124	0.49030415847486	0.98767184633281	0.496424151701137	0.61959518869587	0.999941782390231	NA	NA
609	ENSRNOG00000001252	304322	carbohydrate sulfotransferase 12	protein-coding	Chst12	470.507835991729	0.0532342355833625	0.0893836301275828	0.595570301937591	0.551462321224639	0.999316488093175	448.605706997965	-0.0511262249409782	0.121446174677074	-0.42097847113689	0.673770802701244	0.999982092869924	481.667256522116	0.0355219189588484	0.0816740548750075	0.434922926420274	0.663618372683698	0.999998506200149	369.852522266558	-0.0640275343656693	0.110044888941265	-0.581831059867243	0.560680480612525	0.999941782390231	NA	NA
610	ENSRNOG00000001253	288516	eukaryotic translation initiation factor 3, subunit B	protein-coding	Eif3b	3118.41581555031	-0.0627296040508494	0.0493788005426395	-1.27037520882431	0.203951009727258	0.999316488093175	3573.90724540277	-0.0124418178380845	0.0537775562992566	-0.231357069645362	0.817037413895164	0.999982092869924	3228.64584063468	-0.0108419329106394	0.0431851482578004	-0.251056980189504	0.801770055695158	0.999998506200149	2664.14215779405	-0.0888052685762019	0.0783216939674455	-1.13385275621227	0.256856317140096	0.999941782390231	NA	NA
611	ENSRNOG00000001254	361821	collagen type VI alpha 2 chain	protein-coding	Col6a2	13.748091179196	0.419446773242504	0.479716106406703	0.874364582803682	0.381919738661313	NA	25.6368772174277	0.050211890647099	0.439701001260831	0.114195534017702	0.909082792088858	0.999982092869924	15.459857415366	-0.438178732740677	0.398052417734532	-1.10080661043216	0.270980834120395	0.999998506200149	21.9222465633615	-0.899515253589957	0.484949589430543	-1.85486341919832	0.0636157329109276	0.999941782390231	NA	NA
612	ENSRNOG00000001255	304479	MLX interacting protein	protein-coding	Mlxip	528.929084705173	0.0723267107160952	0.0840360839422903	0.860662554977737	0.389423922079312	0.999316488093175	634.091262082636	-0.100421872097166	0.110239883401513	-0.910939571039023	0.362327214332438	0.999982092869924	551.1320108932	0.0652531019428935	0.0786194325412663	0.829986936227796	0.406546169808814	0.999998506200149	451.475277649254	-0.0446306848200737	0.103871665979343	-0.429671406531107	0.667434685901411	0.999941782390231	NA	NA
613	ENSRNOG00000001256	288663	ataxin 2	protein-coding	Atxn2	1942.008170502	0.0268798195732715	0.0560525724033838	0.479546583158222	0.631549836980938	0.999316488093175	2090.22903322629	0.0446890167976639	0.0686199280540046	0.65125420654031	0.514882403872845	0.999982092869924	1978.96398272395	-0.0267967045577123	0.0508101801650882	-0.527388497160346	0.59792382984064	0.999998506200149	1557.00147856062	-0.0192618643795377	0.083368515819598	-0.231044827776695	0.817279976492821	0.999941782390231	NA	NA
614	ENSRNOG00000001258	288504	sorting nexin 8	protein-coding	Snx8	411.70911930821	0.0151784487258235	0.115448112357559	0.131474204435788	0.895400191305139	0.999316488093175	353.802780729709	-0.0182545608820287	0.135800164874036	-0.134422229155326	0.893068704828551	0.999982092869924	408.840640244584	-0.0389314548838734	0.097001064265838	-0.40135080144254	0.688161866147645	0.999998506200149	274.074429617596	0.227159502898722	0.132183691115399	1.7185138422289	0.085702931828596	0.999941782390231	NA	NA
615	ENSRNOG00000001259	288665	cut-like homeobox 2	protein-coding	Cux2	520.720290483884	0.188259840712779	0.111394864819875	1.69002261475153	0.0910236282164208	0.976725002436023	495.112946383241	-0.0870311978542747	0.126542688727424	-0.687761566705303	0.491602942397017	0.999982092869924	460.176276623735	0.0608187479498994	0.0825749016393493	0.736528251835271	0.461409280790311	0.999998506200149	317.449901363463	-0.124601947436475	0.153806392515147	-0.810122033284174	0.417870042069145	0.999941782390231	NA	NA
616	ENSRNOG00000001260	117260	nudix hydrolase 1	protein-coding	Nudt1	24.217034482063	-0.105277051580382	0.415263892882092	-0.253518433422465	0.799867618519716	NA	29.7638494473462	-0.321747831765147	0.412616101036975	-0.779775270418531	0.43552316485682	0.999982092869924	26.7191632262593	-0.289598372451304	0.334808846617776	-0.864966309513066	0.387057280565482	0.999998506200149	17.5673338140353	-0.245466138419347	0.470878772048776	-0.521293702307567	0.60216218743665	0.999941782390231	NA	NA
617	ENSRNOG00000001261	89833	formimidoyltransferase cyclodeaminase	protein-coding	Ftcd	33.2580048966844	0.291400983722306	0.456402914580758	0.638473100001959	0.523165759327548	NA	22.7642494076201	-0.853872554922935	0.530379997177164	-1.60992601430577	0.107414009040506	0.999982092869924	34.6084782936218	0.330117102111144	0.334177994562689	0.987848115322917	0.323227039066395	0.999998506200149	29.5206784073382	0.974793421733597	0.601804908378417	1.61978310273376	0.105278877262866	0.999941782390231	NA	NA
618	ENSRNOG00000001265	680006	mitotic arrest deficient 1 like 1	protein-coding	Mad1l1	267.389260976062	0.0300442119391837	0.111681877888531	0.269015998899754	0.787917371016767	0.999316488093175	303.057094324959	-0.155971159952166	0.146502693480618	-1.06462998219757	0.287043406461464	0.999982092869924	277.314170916818	0.0524224468638192	0.107696330597284	0.486761680487015	0.62642722885473	0.999998506200149	218.857560175291	0.0832460903857529	0.143185234647173	0.581387393685406	0.560979391780609	0.999941782390231	NA	NA
619	ENSRNOG00000001269	24669	protein phosphatase 1 catalytic subunit gamma	protein-coding	Ppp1cc	7804.75316155283	-0.0626158393668019	0.0380454914264374	-1.64581497095056	0.0998018590710538	0.999316488093175	8289.35089395622	-0.00334513340985907	0.0503958091918027	-0.0663772139688788	0.94707751080603	0.999982092869924	7693.76721696141	0.0556509909062066	0.0428367629243197	1.29914090391298	0.193895577791226	0.999998506200149	6279.50564656488	0.0144191136408976	0.0596713791521855	0.241642037535669	0.809057545910548	0.999941782390231	NA	NA
620	ENSRNOG00000001270	304485	hydrogen voltage-gated channel 1	protein-coding	Hvcn1	102.648040474907	-0.0858056807463047	0.233174375486819	-0.367989323728907	0.71288119493202	NA	74.3572424422424	0.461733609873625	0.294837636248738	1.56606061474488	0.117334427384114	0.999982092869924	93.4540427913161	-0.0795642653801977	0.186755381233479	-0.426034660177891	0.670082590238622	0.999998506200149	64.891395209107	-0.126141223269933	0.30690214059184	-0.411014478513179	0.681061918186234	0.999941782390231	NA	NA
621	ENSRNOG00000001271	294770	caspase recruitment domain family, member 6	protein-coding	Card6	7.58829351856947	-0.220044336486776	0.643522761145998	-0.341937146240044	0.732398194049341	NA	12.3088795481402	-0.61558710408398	0.783239745253916	-0.785949778230949	0.431896910205089	0.999982092869924	9.69574207677657	-1.28545883835709	0.656770054964679	-1.9572433740546	0.0503188615235362	0.999998506200149	7.32322086425621	-0.00609894936254548	0.645060596024424	-0.00945484718820827	0.992456235798659	0.999941782390231	NA	NA
622	ENSRNOG00000001272	294339	minichromosome maintenance complex component 3 associated protein	protein-coding	Mcm3ap	1755.08964574431	0.0342872232206416	0.0574877773477256	0.596426315340892	0.55089046496252	0.999316488093175	2061.01943463034	-0.0211197885024962	0.0628323490325404	-0.336129220500071	0.736773424292004	0.999982092869924	1798.26439482995	0.0335075867329907	0.0519319968377113	0.645220457008474	0.518784331050144	0.999998506200149	1528.44655423332	-0.0436463070656235	0.07099461111292	-0.614783381180891	0.538697785839606	0.999941782390231	NA	NA
623	ENSRNOG00000001273	100361517	proteasome assembly chaperone 3	protein-coding	Psmg3	398.374673884544	-0.246049968235678	0.094072440996961	-2.61553719270053	0.00890872182160778	0.523824542869763	534.796260190319	-0.131267031497084	0.153477128133346	-0.855287254157082	0.392392141942085	0.999982092869924	470.196114354516	-0.199835036205132	0.229950621686531	-0.869034555068725	0.384828230666461	0.999998506200149	486.644274139557	0.0415647749067496	0.114684533988896	0.362427028833495	0.717032944376215	0.999941782390231	NA	NA
624	ENSRNOG00000001274	288666	VPS29 retromer complex component	protein-coding	Vps29	2807.57590506238	-0.0518886223726409	0.0476430512919744	-1.08911207333569	0.276104466407982	0.999316488093175	3227.19988093417	-0.00457848811621	0.0630146527581016	-0.0726575156065008	0.942078656783527	0.999982092869924	2941.41412420968	0.10131339594071	0.0515226772477255	1.96638453886211	0.0492542080345337	0.999998506200149	2548.67100376935	0.0601842204188589	0.0921653961671532	0.653002351443349	0.513754762581567	0.999941782390231	NA	NA
625	ENSRNOG00000001275	304325	transmembrane protein 184A	protein-coding	Tmem184a	0.738085294601982	-2.47694365539836	2.16491625444954	-1.14412908596696	0.25257010683033	NA	0.959972638338422	-0.681075694314085	2.76957382079524	-0.245913537021564	0.805749164530407	0.999982092869924	0.632401306246746	-0.812289099439814	2.47961444928638	-0.32758685515548	0.743224062061798	0.999998506200149	0.310548962002786	-1.39452927866964	3.48846279282982	-0.399754666019643	0.689337224002853	0.999941782390231	NA	NA
626	ENSRNOG00000001276	309692	pericentrin	protein-coding	Pcnt	1175.31392642907	0.0881717136581292	0.0645573200498345	1.36578955864441	0.172005024577359	0.999316488093175	1266.82178036878	0.0280292534591537	0.075039439630676	0.37352695591953	0.70875628678096	0.999982092869924	1176.07112782258	-0.0173018777545415	0.0594627295041995	-0.290970123618687	0.771074169269775	0.999998506200149	967.156799272034	-0.0724840138007867	0.0801521854236146	-0.904329849743951	0.365820523357396	0.999941782390231	NA	NA
627	ENSRNOG00000001278	360810	GPN-loop GTPase 3	protein-coding	Gpn3	653.130100723868	-0.0932512953126816	0.0751273630202253	-1.24124275848171	0.214516083512898	0.999316488093175	741.681701966974	-0.0327129276676067	0.099869987172101	-0.327555140376999	0.743248044936904	0.999982092869924	660.269852795329	0.109861671828447	0.06869101785114	1.59936008033143	0.10974061693659	0.999998506200149	578.900936460641	0.167976805388739	0.0919089330084149	1.82764395027151	0.0676030051657331	0.999941782390231	NA	NA
628	ENSRNOG00000001283	304490	anaphase promoting complex subunit 7	protein-coding	Anapc7	1024.89961905969	0.0376226200788734	0.0629496960176673	0.597661664137573	0.550065709874512	0.999316488093175	1118.21860160372	0.00876955897308577	0.0789074705102486	0.111137246148915	0.911507513520477	0.999982092869924	1070.0436078031	-0.0679847222103254	0.0601207646209708	-1.13080268753953	0.258138148528935	0.999998506200149	855.05649732835	0.0421813904750471	0.09435768648453	0.447037141822704	0.654848242801212	0.999941782390231	NA	NA
629	ENSRNOG00000001284	29375	UNC homeobox	protein-coding	Uncx	0.963203883759119	-0.38629096976948	2.06070848467273	-0.187455417708356	0.851303575539374	NA	0.608823851944804	-0.567505767722106	3.5500854281721	-0.159856932799025	0.87299377479473	0.999982092869924	1.24358650159927	-0.00049335331213178	1.63336738037879	-0.000302046752040174	0.999759001563571	0.999998506200149	0.919076465358902	0.641958023017138	2.1807011525456	0.294381475548706	0.768466420483059	0.999941782390231	NA	NA
630	ENSRNOG00000001285	29693	ATPase sarcoplasmic/endoplasmic reticulum Ca2+ transporting 2	protein-coding	Atp2a2	21225.3792905569	0.00613595562431967	0.0325476759676253	0.188522081589574	0.850467407242073	0.999316488093175	25101.7262206637	-0.032130929669859	0.041512745988372	-0.774001548316246	0.438929875644247	0.999982092869924	21720.1300701191	-0.0458487202458634	0.0344455225207778	-1.33105021757783	0.183172487824007	0.999998506200149	18532.6282660884	-0.0808988397503011	0.0734325470317557	-1.10167552427831	0.270602761350965	0.999941782390231	NA	NA
631	ENSRNOG00000001287	171104	G protein-coupled estrogen receptor 1	protein-coding	Gper1	2.47621020006522	-0.00649236523637718	1.3268068990282	-0.00489322541293117	0.99609578657069	NA	3.80295414699735	1.76032303422443	1.44184437125096	1.22088282849637	0.222130386899232	0.999982092869924	2.46519375987535	0.365490264906046	1.04038737723691	0.351302094683928	0.725361723639655	0.999998506200149	3.59881400071855	-0.0496372787533835	1.09792392348227	-0.0452101258491113	0.963939823243933	0.999941782390231	NA	NA
632	ENSRNOG00000001288	498153	G protein-coupled receptor 146	protein-coding	Gpr146	178.448649783445	0.0527267045972328	0.162172755746572	0.325126772092527	0.745085127522301	NA	201.81579239601	0.0650537867587514	0.166289885918895	0.391207116411639	0.695644148510221	0.999982092869924	184.974755054158	0.0077427424954843	0.120425796187767	0.0642947170838038	0.948735559909776	0.999998506200149	154.402428192439	-0.173364092063055	0.151611453887299	-1.14347621909837	0.2528409228323	0.999941782390231	NA	NA
633	ENSRNOG00000001289	498154	hypothetical protein LOC498154	protein-coding	LOC498154	379.152525063987	-0.0340318950322496	0.104971407436446	-0.324201569392636	0.745785433991302	0.999316488093175	385.626064842609	0.218615230993201	0.120737430747417	1.81066658152222	0.070192478857505	0.999982092869924	393.870892741941	-0.0236864553675119	0.0941058026833857	-0.25170026387431	0.801272753021641	0.999998506200149	304.56135586925	0.0633315633825182	0.112256406495941	0.564168811022897	0.572639251589232	0.999941782390231	NA	NA
634	ENSRNOG00000001293	288518	guided entry of tail-anchored proteins factor 4	protein-coding	Get4	1519.47097827271	-0.0312617040299432	0.0520989241428205	-0.600045097749898	0.548476180547181	0.999316488093175	1660.84553723782	0.00524284189856475	0.0661092889429843	0.0793056767421356	0.936789491138379	0.999982092869924	1536.92655647469	-0.0108287794752705	0.0504054052410092	-0.214833695384326	0.829896981090819	0.999998506200149	1276.65472249684	0.0369225851034116	0.0767013265191444	0.481381310845984	0.630245517011495	0.999941782390231	NA	NA
635	ENSRNOG00000001294	373066	intraflagellar transport 81	protein-coding	Ift81	664.993681360901	0.0276885259062588	0.168763788227128	0.164066747950661	0.869678598347384	0.999316488093175	671.312431764686	0.0293481125251899	0.117625616295105	0.249504431513965	0.802970613426203	0.999982092869924	657.980221325404	0.19285306193808	0.0911417328576642	2.11596878719936	0.0343474622988749	0.999998506200149	551.623964265008	0.235666838294282	0.133232511048891	1.76883882499071	0.0769207755331235	0.999941782390231	NA	NA
636	ENSRNOG00000001295	25742	S100 calcium binding protein B	protein-coding	S100b	1497.04593325051	0.0474419205911428	0.0649012712138973	0.730985999253957	0.464787704755196	0.999316488093175	1924.28073631984	-0.0530316305764921	0.100050550787033	-0.530048362146202	0.596078400029451	0.999982092869924	1650.96766530768	-0.0474857990016383	0.0803961984355944	-0.590647318227108	0.554756753170875	0.999998506200149	1578.29488953181	-0.0390795698005178	0.125728329499019	-0.310825491408621	0.75593328956302	0.999941782390231	NA	NA
637	ENSRNOG00000001296	29665	purinergic receptor P2X 7	protein-coding	P2rx7	31.0336347287919	0.269354623514024	0.342461334365294	0.786525649715277	0.43155959821491	NA	50.238765836875	0.16285373451525	0.373495983191373	0.436025397445324	0.66281830281534	0.999982092869924	28.3476465202802	-0.783638202339059	0.356391876348023	-2.19881050704372	0.0278913990841727	0.999998506200149	43.3015400349834	0.152649053753855	0.304653280435228	0.501058296617653	0.61633009562236	0.999941782390231	NA	NA
638	ENSRNOG00000001297	499420	protein arginine methyltransferase 2	protein-coding	Prmt2	1676.06644537188	-0.0622222556739275	0.063044604184597	-0.986956084167622	0.323664168025578	0.999316488093175	1666.8511751949	0.0807909258809281	0.0678516710417912	1.19069913298329	0.233771718419017	0.999982092869924	1682.45340520994	-0.0113871830287952	0.0550265115061838	-0.206939940714132	0.836056763416938	0.999998506200149	1404.92709686931	0.162821490016134	0.0750395777489125	2.16980818523454	0.0300213800372617	0.999941782390231	NA	NA
639	ENSRNOG00000001298	294342	solute carrier family 5 (neutral amino acid transporters, system A), member 4b	protein-coding	Slc5a4b	0	NA	NA	NA	NA	NA	0	NA	NA	NA	NA	NA	0	NA	NA	NA	NA	NA	0	NA	NA	NA	NA	NA	NA	NA
640	ENSRNOG00000001299	360773	Sad1 and UNC84 domain containing 1	protein-coding	Sun1	1906.73864586326	0.00311082935931417	0.0482819074511711	0.0644305397929905	0.948627413300593	0.999316488093175	2241.09509474244	-0.0777670088992439	0.0636574215533046	-1.22164874105252	0.221840488183001	0.999982092869924	1968.22736602193	-0.026398006439362	0.0528607900409056	-0.499387285338231	0.617506574692992	0.999998506200149	1616.84419863572	-0.0633280360421647	0.0769463184298979	-0.823015802891985	0.410499006861462	0.999941782390231	NA	NA
641	ENSRNOG00000001300	29659	purinergic receptor P2X 4	protein-coding	P2rx4	344.478267416271	-0.00381867177193274	0.10430286927797	-0.03661137798382	0.970794871294365	0.999316488093175	381.496844010729	0.214952479098552	0.138376143520763	1.55339261255174	0.120329366715028	0.999982092869924	345.357305369702	0.0968006443856012	0.0900598447091762	1.07484800465949	0.282442784113316	0.999998506200149	298.447047729624	0.224069090671989	0.14538800258967	1.5411800608086	0.123272968890687	0.999941782390231	NA	NA
642	ENSRNOG00000001302	25369	adenosine A2a receptor	protein-coding	Adora2a	3493.64974849889	-0.112608970335258	0.11135265966105	-1.01128226912614	0.311881349897545	0.999316488093175	19600.029140508	0.00111550087068821	0.0478565873139515	0.0233092439995823	0.981403598072828	0.999982092869924	3667.53735064114	0.0955437035046365	0.0747614826879252	1.27798031913655	0.201256365741936	0.999998506200149	15235.1688149811	-0.120363271966254	0.120256993030494	-1.00088376511903	0.31688300627958	0.999941782390231	NA	NA
643	ENSRNOG00000001303	361828	sperm antigen with calponin homology and coiled-coil domains 1-like	protein-coding	Specc1l	781.02476444324	-0.0239988874869637	0.0725444633371183	-0.330816252309145	0.740783283896904	0.999316488093175	1035.18246129102	-0.0307919435713089	0.0883412581362095	-0.348556769746613	0.727422087318227	0.999982092869924	783.704581752532	-0.0175307841056286	0.0733576946817495	-0.238976758766522	0.811123604483093	0.999998506200149	717.35529531415	-0.0883227328068955	0.0953346198033704	-0.926449730318986	0.35421231009929	0.999941782390231	NA	NA
644	ENSRNOG00000001304	309696	BCR activator of RhoGEF and GTPase	protein-coding	Bcr	4834.43379578015	0.0248467283197167	0.0491072950351495	0.505968172385226	0.612878993111132	0.999316488093175	6022.46388550492	-0.00623644260643526	0.0616492548577599	-0.101160064640267	0.919423397841931	0.999982092869924	5043.00856344916	-0.0143060508512667	0.0460228277893909	-0.31084684575954	0.755917054803475	0.999998506200149	4167.31678627639	-0.181823989280915	0.106764059249344	-1.70304492503671	0.0885596614336511	0.999941782390231	NA	NA
645	ENSRNOG00000001309	83506	calcium/calmodulin-dependent protein kinase kinase 2	protein-coding	Camkk2	3395.951023599	0.0301562392066025	0.0519637957444602	0.580331724705029	0.561690937485191	0.999316488093175	3885.56024052306	-0.125193896182803	0.0543773632916182	-2.30231641632577	0.0213173347074538	0.999982092869924	3542.30915743167	0.0296002935130621	0.0633146191719007	0.467511198838559	0.64013418171135	0.999998506200149	2792.0015466886	-0.0308503571540995	0.0840795947812495	-0.366918480451328	0.713679826040703	0.999941782390231	NA	NA
646	ENSRNOG00000001311	690407	RAB36, member RAS oncogene family	protein-coding	Rab36	727.304673711855	-0.0487636678240733	0.0709148465124279	-0.687636936724208	0.491681441932924	0.999316488093175	660.652285783318	0.105968943068623	0.118985153935106	0.89060642915517	0.373140348904073	0.999982092869924	745.716222671498	0.00506364004518733	0.083940889917148	0.0603238785076652	0.951897684275204	0.999998506200149	529.742490992841	0.0675713847654447	0.106130424547289	0.636682506959508	0.524331670278875	0.999941782390231	NA	NA
647	ENSRNOG00000001312	25266	platelet derived growth factor subunit A	protein-coding	Pdgfa	341.333560482333	0.0510987742224761	0.111191758623524	0.459555409996597	0.645835371195471	0.999316488093175	379.368183729792	0.0442471474805258	0.128111425452548	0.34538018232351	0.729808573814396	0.999982092869924	355.096686127109	0.0199622337330511	0.0965318346840551	0.206794305716727	0.83617050341409	0.999998506200149	291.641111539076	0.25250972944596	0.134697861468379	1.87463799865329	0.0608425418836572	0.999941782390231	NA	NA
648	ENSRNOG00000001313	25740	G protein subunit alpha z	protein-coding	Gnaz	843.610719920235	0.0359431690626265	0.0711572558280575	0.505123035512761	0.61347242297889	0.999316488093175	807.012113872925	0.13418979695091	0.0930286216398094	1.44245711250533	0.149173462050932	0.999982092869924	833.127588539439	0.0347755024100956	0.0673461232000033	0.516369773903985	0.605596172424235	0.999998506200149	591.194101175178	0.0906445925960943	0.0854888527594234	1.06030891362152	0.289004085400946	0.999941782390231	NA	NA
649	ENSRNOG00000001314	304334	FAM20C, golgi associated secretory pathway kinase	protein-coding	Fam20c	1420.04292451096	-0.0100812653897521	0.057136313189527	-0.17644235035452	0.859946435757761	0.999316488093175	1757.51248546821	-0.00706090817069449	0.065133749013813	-0.10840629132521	0.913673410792742	0.999982092869924	1460.84192855543	0.00754246288342853	0.0621621359770456	0.121335323583696	0.903425442522493	0.999998506200149	1331.65510183937	-0.0124061673121173	0.0717026447084581	-0.173022450741679	0.862633780621548	0.999941782390231	NA	NA
650	ENSRNOG00000001315	365552	radial spoke head 14 homolog	protein-coding	Rsph14	13.7506899561699	-0.313167571599141	0.653433061444084	-0.479264962362086	0.631750144777994	NA	12.3800282674634	0.0318202522215608	0.712118567816691	0.0446839243626516	0.964359247399275	0.999982092869924	9.84386572748002	0.167062398535994	0.651960627888265	0.25624614645384	0.797760778071592	0.999998506200149	11.7291967457843	-0.161381556268028	0.751938617996684	-0.214620651746789	0.830063091350334	0.999941782390231	NA	NA
651	ENSRNOG00000001316	288671	anaphase-promoting complex subunit 5	protein-coding	Anapc5	5289.22517685804	-0.0555873742759549	0.0444230293356369	-1.251318856622	0.210818168464374	0.999316488093175	5936.85557927543	0.0567504291518176	0.0481991010967492	1.1774167538499	0.239029206046248	0.999982092869924	5522.79708397277	0.0159486211662704	0.0361113857607135	0.441650765549444	0.658741942386522	0.999998506200149	4630.13442758772	-0.0138935622543462	0.0723324269229433	-0.192079304474979	0.847680085698793	0.999941782390231	NA	NA
652	ENSRNOG00000001317	304337	zinc finger protein 68	protein-coding	Zfp68	934.122234960093	0.00424926667917503	0.0668409006348287	0.0635728519337286	0.949310349020768	0.999316488093175	1131.96484827763	-0.156041670084912	0.0812871518525926	-1.91963510257908	0.05490400688905	0.999982092869924	931.684380710139	0.0397876394402176	0.0695696267098838	0.571911066968035	0.56738222604761	0.999998506200149	872.44626363853	0.0844305780639692	0.0978395647035746	0.862949240624376	0.388165375757759	0.999941782390231	NA	NA
653	ENSRNOG00000001323	360775	zinc finger protein 157	protein-coding	Zfp157	467.199964448209	0.0223592410803374	0.0902149548798213	0.247844064325288	0.804255059911375	0.999316488093175	527.16910783693	-0.113038464908259	0.11486526292806	-0.984096166471624	0.325068231637918	0.999982092869924	481.244320999591	0.0929577394292391	0.0865595137176385	1.07391707088919	0.282859851526353	0.999998506200149	400.470975385418	0.0878149444787846	0.0985193811100569	0.891346895294498	0.372743097697699	0.999941782390231	NA	NA
654	ENSRNOG00000001324	246281	acetylserotonin O-methyltransferase	protein-coding	Asmt	6.80750926652214	-0.627664164744168	0.697023008383522	-0.900492748725462	0.367858082505291	NA	6.7034135728897	-0.309726328765863	0.908800455083173	-0.340807849548796	0.733248240784116	0.999982092869924	6.28688199571403	-0.5165971934448	0.779892203664336	-0.66239563752216	0.507717698800916	0.999998506200149	4.86028718369467	-0.296696646188262	0.776789709203578	-0.381952338802811	0.702496717283955	0.999941782390231	NA	NA
655	ENSRNOG00000001325	246144	interleukin 3 receptor subunit alpha	protein-coding	Il3ra	57.656601222796	0.0735927705578337	0.270108533780254	0.272456295726313	0.785271191483863	NA	73.1724409887114	0.732924462170914	0.299203805966214	2.44958268429806	0.0143021868159633	0.999982092869924	56.4407337487319	-0.200332233345982	0.245031432116956	-0.817577694482727	0.4135983684399	0.999998506200149	60.0873924930258	0.251151390856799	0.270834073550811	0.927325677910615	0.353757466101995	0.999941782390231	NA	NA
656	ENSRNOG00000001329	288529	gap junction protein, gamma 3	protein-coding	Gjc3	78.7524486857085	0.356306192756637	0.205875456060959	1.73068805565213	0.0835074167398294	NA	148.234134091189	-0.108769988656927	0.203784156166238	-0.533750958382641	0.593513847854909	0.999982092869924	93.0169206532998	-0.0299515563986662	0.190509811185716	-0.157217920758256	0.87507310521126	0.999998506200149	113.122498066267	-0.0964150719603519	0.306938442060043	-0.314118594312443	0.753430967557524	0.999941782390231	NA	NA
657	ENSRNOG00000001331	282845	ring finger protein 34	protein-coding	Rnf34	1844.44297875573	-0.0293424412415447	0.0683547347453387	-0.429267136371202	0.667728830089076	0.999316488093175	2222.4524524756	-0.0444999890840138	0.0795896483914835	-0.559117799655658	0.576081327708602	0.999982092869924	1913.47692159689	0.0922839998043849	0.0518961357895876	1.77824414863082	0.0753637648938519	0.999998506200149	1751.23754429811	0.0738724127499451	0.0720260800286516	1.02563422472192	0.305064028906818	0.999941782390231	NA	NA
658	ENSRNOG00000001333	25294	alpha-2-glycoprotein 1, zinc-binding	protein-coding	Azgp1	0	NA	NA	NA	NA	NA	0	NA	NA	NA	NA	NA	0	NA	NA	NA	NA	NA	0	NA	NA	NA	NA	NA	NA	NA
659	ENSRNOG00000001335	498160	zinc finger with KRAB and SCAN domains 1	protein-coding	Zkscan1	476.203764947544	0.0981554410202611	0.0832407999871923	1.17917464795345	0.238328638940915	0.999316488093175	507.921175288633	-0.131902556446937	0.118391165046791	-1.11412499737465	0.265225566029188	0.999982092869924	458.383068867753	-0.0724821453302246	0.0990521023300473	-0.731757768136106	0.464316429961766	0.999998506200149	367.280951359643	0.0457183775111121	0.16944626964702	0.269810469161403	0.787306068207471	0.999941782390231	NA	NA
660	ENSRNOG00000001336	304496	ORAI calcium release-activated calcium modulator 1	protein-coding	Orai1	63.3876824457819	-0.0361323151957332	0.247135866754996	-0.146204254648128	0.883760146930566	NA	58.4236252221637	0.0588126720167091	0.315078718874726	0.186660248672944	0.851927025197238	0.999982092869924	64.0243123235435	0.0265772171497405	0.224122267830409	0.118583563369309	0.905605287988691	0.999998506200149	64.2094503618418	-0.873503729790807	0.312808150559391	-2.79245834300907	0.00523092024351804	0.999941782390231	NA	NA
661	ENSRNOG00000001337	100359816	SET domain containing 1B, histone lysine methyltransferase	protein-coding	Setd1b	902.132393709208	0.00507123008507487	0.0744258073414312	0.0681380594477183	0.94567573368571	0.999316488093175	1096.60161642768	-0.0610648808652853	0.0857496843588387	-0.712129511867888	0.476384580869509	0.999982092869924	925.602265456576	-0.0345010700059435	0.0721753404674928	-0.478017419557342	0.632637806779836	0.999998506200149	769.664180693403	-0.172354073323084	0.0956847090010709	-1.8012708103774	0.071660206246231	0.999941782390231	NA	NA
662	ENSRNOG00000001338	29531	4-hydroxyphenylpyruvate dioxygenase	protein-coding	Hpd	2.71411478417341	0.246142811507869	1.08570706432783	0.226711992207824	0.820647701472895	NA	4.36994876145858	0.337890504005232	1.15299715459271	0.293054065796536	0.76948082626484	0.999982092869924	1.4099324262892	-1.25073331619076	1.58007888670731	-0.791563843244016	0.428615036350869	0.999998506200149	2.24728854205663	-1.38473574812187	1.44158632810816	-0.960563874061643	0.336771500312303	0.999941782390231	NA	NA
663	ENSRNOG00000001342	NA	NA	NA	NA	25.8074091314209	-0.405914262873085	0.34800463891892	-1.16640474717251	0.243450840103337	NA	24.3041303473085	0.483652796816571	0.48455347744939	0.998141215212076	0.318210886894576	0.999982092869924	26.7456599033934	-0.309967657661653	0.318052554790702	-0.974579996270208	0.329768640196605	0.999998506200149	21.3445737107207	-0.337334656871976	0.422859739097732	-0.797745979770401	0.425017915455245	0.999941782390231	NA	NA
664	ENSRNOG00000001345	498183	MAPK activated protein kinase 5	protein-coding	Mapkapk5	777.774406500343	-0.138535954533373	0.0770428294895906	-1.79816805082542	0.0721503808704589	0.947837616776714	943.965581928788	-0.0370346382408535	0.088928531661977	-0.416453949578573	0.6770778579819	0.999982092869924	796.686553258116	-0.0839772196689753	0.0740026444515931	-1.1347867402753	0.25646468327446	0.999998506200149	736.96737380459	-0.114342322971425	0.11512839842636	-0.993172184572357	0.320626051115542	0.999941782390231	NA	NA
665	ENSRNOG00000001346	304343	COP9 signalosome subunit 6	protein-coding	Cops6	2640.92074997468	-0.049548236175563	0.0478529422692348	-1.03542716133921	0.300469466527154	0.999316488093175	2810.67243448816	0.0432243150145765	0.0662900891445716	0.652047924091773	0.514370256845748	0.999982092869924	2727.99397863419	0.0682425726856418	0.0452450786339742	1.50828719378993	0.131481039370402	0.999998506200149	2286.16732910203	0.0221964699719347	0.0785151098603397	0.282703163905866	0.777404390702011	0.999941782390231	NA	NA
666	ENSRNOG00000001347	56777	ADAM metallopeptidase domain 1a	protein-coding	Adam1a	378.189785842902	0.0266760263533656	0.0989247808617331	0.269659696195341	0.787422069961093	0.999316488093175	433.451862734753	-0.0707235069311815	0.120005710159226	-0.589334514477222	0.555636896137216	0.999982092869924	383.492080341528	0.0539950556705447	0.0908176085390003	0.594543905517588	0.552148385600739	0.999998506200149	342.223270097416	0.165977072917849	0.170567095529478	0.97308963609083	0.330508754485574	0.999941782390231	NA	NA
667	ENSRNOG00000001348	117030	endoplasmic reticulum protein 29	protein-coding	Erp29	2764.79233373117	-0.0573362776913942	0.053607569809292	-1.06955562237511	0.284819379465754	0.999316488093175	3016.08468133625	0.0641791168588244	0.0618169124295491	1.03821291514628	0.299170941170838	0.999982092869924	2879.2196249341	0.0228873177132209	0.0518116758728955	0.441740540672109	0.658676969566525	0.999998506200149	2391.63721386645	0.0217241375397251	0.0877328441864992	0.247616930023888	0.804430810332066	0.999941782390231	NA	NA
668	ENSRNOG00000001349	288532	minichromosome maintenance complex component 7	protein-coding	Mcm7	307.245891324826	0.209261702706559	0.108332649515096	1.93165867947686	0.053401648024913	0.889674379544311	367.541747970573	-0.105000713866272	0.124685806039425	-0.84212242918068	0.399719427821246	0.999982092869924	311.006063929563	0.0686225331407658	0.0953838089313689	0.719435865579046	0.471872405075271	0.999998506200149	276.549744614987	-0.0641610358189849	0.130359936865172	-0.492183698165986	0.622589487630114	0.999941782390231	NA	NA
669	ENSRNOG00000001350	360811	N(alpha)-acetyltransferase 25, NatB auxiliary subunit	protein-coding	Naa25	926.353347156589	-0.0627116075877389	0.0664431387033763	-0.943838729047763	0.345252066176197	0.999316488093175	1020.04230714731	0.0140590461743665	0.0912594342712639	0.154055811178675	0.877565729825124	0.999982092869924	915.37412647458	-0.00703158806149995	0.0673853486815527	-0.1043489155889	0.916892460732284	0.999998506200149	772.527148479561	-0.0572921148061893	0.0929629181616851	-0.61628997818834	0.537703152033166	0.999941782390231	NA	NA
670	ENSRNOG00000001351	114635	TRAF type zinc finger domain containing 1	protein-coding	Trafd1	715.332503334309	0.0362752920139505	0.0732109271253029	0.495490132939639	0.620254185313376	0.999316488093175	858.563680512451	-0.055103516157316	0.0891262322745677	-0.618263722711409	0.536401511127648	0.999982092869924	726.457790565612	0.07441584413897	0.0717707077004016	1.03685537628541	0.299803263184486	0.999998506200149	672.737225441275	0.0168888435829638	0.117407515537634	0.143848062073591	0.885620449466014	0.999941782390231	NA	NA
671	ENSRNOG00000001352	304503	HECT domain E3 ubiquitin protein ligase 4	protein-coding	Hectd4	4577.26310427573	0.0226156638808333	0.0356625656488573	0.634156950554621	0.525978399071063	0.999316488093175	5586.16620435969	-0.0240688522444347	0.0579321449444521	-0.415466271230126	0.67780060141402	0.999982092869924	4617.76638709867	-0.0246269870167851	0.0519721008234368	-0.473850135488069	0.635606779859674	0.999998506200149	4038.37565572645	-0.0816578695669585	0.0660245267242709	-1.23678083915656	0.216168457423947	0.999941782390231	NA	NA
672	ENSRNOG00000001353	304344	adaptor related protein complex 4 subunit mu 1	protein-coding	Ap4m1	1160.03529717215	-0.0717720839427391	0.0566098775882864	-1.26783676277707	0.204856250712303	0.999316488093175	1234.8530087184	-0.11991196705974	0.189657369378814	-0.632255774993021	0.527219756919655	0.999982092869924	1220.00095664681	-0.0829319245935863	0.0672314833276177	-1.23352811047557	0.217378795629125	0.999998506200149	1036.09267218759	0.0380521512690867	0.107237189122472	0.354840998542293	0.722708711988779	0.999941782390231	NA	NA
673	ENSRNOG00000001355	288533	TATA-box binding protein associated factor 6	protein-coding	Taf6	666.068979883939	-0.00438387006213413	0.0758328072001606	-0.0578096766293105	0.953900230235951	0.999316488093175	752.584992070919	0.0695463990341634	0.0923179164588332	0.753335882154314	0.451248101724256	0.999982092869924	662.258005117439	-0.0109760143053101	0.0704310343100857	-0.155840595169825	0.876158671206318	0.999998506200149	559.241644271501	0.0259896907728779	0.102546296797413	0.253443484402194	0.799925528544057	0.999941782390231	NA	NA
674	ENSRNOG00000001360	114522	STAG3 cohesin complex component	protein-coding	Stag3	7.11465609058868	-0.880406957265453	0.681792912690525	-1.29131139511431	0.196595720869893	NA	6.47368576497201	0.542308065305024	0.953595433903703	0.568698261363307	0.569560927919311	0.999982092869924	5.90245770672918	-0.0101609801177601	0.695584079912893	-0.0146078388094111	0.988345045455176	0.999998506200149	8.21004536755434	0.716862943887037	0.69712422929908	1.0283144865124	0.303801918844487	0.999941782390231	NA	NA
675	ENSRNOG00000001367	171517	glypican 2	protein-coding	Gpc2	5.48433374263595	-0.610880946144614	0.795713525413667	-0.767714669455989	0.442656719066956	NA	7.48267077196876	-0.242841259683672	0.835210883293843	-0.290754424470587	0.771239144083518	0.999982092869924	3.86798455862189	0.280598410626704	0.782984768740108	0.358370203137172	0.720066287307756	0.999998506200149	8.3364235399123	0.0596284109516679	0.759467879087775	0.0785134073389514	0.937419665630692	0.999941782390231	NA	NA
676	ENSRNOG00000001368	171039	rabphilin 3A	protein-coding	Rph3a	1833.20450171192	0.124775334117289	0.0565545546469009	2.20628267513244	0.0273642136578641	0.744358046735183	1904.01592171648	-0.148394181555856	0.0770648657092113	-1.92557503591573	0.0541574583218493	0.999982092869924	1701.07969450036	-0.0387467750101275	0.0580910875023485	-0.667000338194066	0.504771917399044	0.999998506200149	1344.49309544846	-0.118254269840441	0.126610870038369	-0.933997766578842	0.350305045071199	0.999941782390231	NA	NA
677	ENSRNOG00000001369	192281	2'-5' oligoadenylate synthetase 1A	protein-coding	Oas1a	1.01967203525585	-0.257608404974617	2.17856906004486	-0.118246609528785	0.905872259919701	NA	1.26573184540924	-1.14513993316111	2.18598523648886	-0.523855291447641	0.600379192997675	0.999982092869924	0.447003331149964	2.18233672185315	3.11234391237054	0.701187524032635	0.483185994675897	0.999998506200149	2.06683681670824	-1.10154143055516	1.62631105087708	-0.677325183248979	0.498199656119314	0.999941782390231	NA	NA
678	ENSRNOG00000001374	360814	RAS protein activator like 1	protein-coding	Rasal1	1603.10241571414	0.243588161007636	0.0670980953204727	3.63032899584131	0.00028306018942917	0.0673086492919589	1469.99334180732	0.0704344695356074	0.0818995891545918	0.860010047213508	0.389783504136792	0.999982092869924	1709.1172493662	-0.0429592258577627	0.052448212234133	-0.819078935731675	0.412741379044109	0.999998506200149	1117.50949238034	0.0125176521052143	0.102850281972668	0.121707513728944	0.903130662385276	0.999941782390231	D1	NA
679	ENSRNOG00000001375	498166	galactose-3-O-sulfotransferase 4	protein-coding	Gal3st4	7.30190098289236	-0.255352495091461	0.668777353578393	-0.381819889272805	0.702594964981118	NA	13.8944975064816	0.738930406436608	0.689703885190334	1.07137341445117	0.284001561788393	0.999982092869924	8.3039957453286	-0.719514039097299	0.574638205174253	-1.25211660592444	0.210527377575553	0.999998506200149	7.5199344206262	-0.337877937727965	0.67251341497745	-0.502410703196597	0.615378651678463	0.999941782390231	NA	NA
680	ENSRNOG00000001376	315306	methyltransferase like 7A	protein-coding	Mettl7a	230.471809081762	-0.0603753444455298	0.134813393224149	-0.447843815822853	0.654265918939631	0.999316488093175	246.39805067258	-0.0410299326156414	0.154342288110189	-0.265837270640623	0.790364537829035	0.999982092869924	227.17536284461	0.00879311267547472	0.134186586396274	0.0655289989232402	0.947752818146581	0.999998506200149	204.350219113693	-0.136943625760403	0.166360734736391	-0.823172763557449	0.410409755044105	0.999941782390231	NA	NA
681	ENSRNOG00000001377	360815	DEAD-box helicase 54	protein-coding	Ddx54	973.805157000259	0.00245607620902555	0.062156518286084	0.0395143788093329	0.968480289838074	0.999316488093175	1093.9446182128	-0.0394138155215805	0.0781704514258535	-0.504203504043538	0.614118378327052	0.999982092869924	1008.74321269534	-0.121143231514055	0.0634243803430034	-1.91004201947112	0.0561278033058312	0.999998506200149	820.635590365804	-0.10837091685084	0.0846078774402133	-1.28086083860712	0.200242550168545	0.999941782390231	NA	NA
682	ENSRNOG00000001379	170509	cytochrome P450, family 3, subfamily a, polypeptide 62	protein-coding	Cyp3a62	6.62536641838291	-0.655014410396553	0.733852306317627	-0.892569805610243	0.372087594889806	NA	7.05878407914055	-0.734821577241966	1.13315512286673	-0.648473948900274	0.516678454936264	0.999982092869924	6.30109411424569	-0.163064062340174	0.635536200830706	-0.256577142461805	0.797505222089877	0.999998506200149	6.10366070885949	0.197459722960816	0.92928182338403	0.212486371724948	0.831727608828501	0.999941782390231	NA	NA
683	ENSRNOG00000001383	498185	solute carrier family 8 member B1	protein-coding	Slc8b1	42.3822645656668	0.143012685076834	0.281295061228798	0.508408090963642	0.611167179787389	NA	40.3203146713147	0.210974453189954	0.375077375347033	0.562482482433803	0.573787335522272	0.999982092869924	48.8443882193773	0.147280266542087	0.340613502599286	0.432397028943842	0.665452877112848	0.999998506200149	37.6680645214286	-0.134366057419797	0.296639601991486	-0.452960617927384	0.650577099933711	0.999941782390231	NA	NA
684	ENSRNOG00000001385	246120	phospholipase B domain containing 2	protein-coding	Plbd2	1122.6705632605	-0.0046907808044246	0.0594699053505842	-0.0788765473355259	0.937130817625094	0.999316488093175	1232.20059200818	0.0134579778215487	0.0774157975005477	0.173840201303274	0.861991049315701	0.999982092869924	1152.43611366156	0.00931658744500337	0.0561488980936304	0.165926452011001	0.868214830343201	0.999998506200149	935.325427866062	0.0232805178420532	0.0826597403580423	0.281642765162498	0.778217445169216	0.999941782390231	NA	NA
685	ENSRNOG00000001387	304361	methylphosphate capping enzyme	protein-coding	Mepce	1158.67183559709	-0.0520437700201457	0.0633013243337837	-0.822159260771898	0.410986261572637	0.999316488093175	1290.02079464714	-0.0327263222465071	0.0767343728182974	-0.426488430732354	0.669751976456935	0.999982092869924	1186.9740021234	0.0860863682893751	0.0645120297286071	1.33442349669555	0.182065103739432	0.999998506200149	980.502416790874	-0.118302710941625	0.102071227858336	-1.15902114066676	0.246447567895388	0.999941782390231	NA	NA
686	ENSRNOG00000001388	25044	serine dehydratase	protein-coding	Sds	1.09081740308004	-0.04583755931476	1.86291379971202	-0.0246053034347836	0.98036978905235	NA	1.59530669055387	-0.49475787796098	1.79919894746267	-0.274987865382378	0.783325561080468	0.999982092869924	1.38125915366846	-0.30936837354285	1.37629826795188	-0.224782941856951	0.822148136938549	0.999998506200149	1.65033467706918	-3.00236028240176	1.807575589952	-1.66098740162866	0.0967159769814515	0.999941782390231	NA	NA
687	ENSRNOG00000001389	84021	insulin receptor substrate 3	protein-coding	Irs3	4.01131821950959	-1.29485604583349	0.96296709487603	-1.34465243176371	0.178737502794894	NA	5.3385539403424	0.795400999903911	1.00633041991388	0.790397452133052	0.42929568972008	0.999982092869924	4.04118402885326	0.976910016039047	0.806380114533844	1.21147582688567	0.225713093682681	0.999998506200149	5.07475941300665	-0.137844891480204	0.824527773203019	-0.167180410363525	0.867228097753925	0.999941782390231	NA	NA
688	ENSRNOG00000001391	360816	serine dehydratase-like	protein-coding	Sdsl	22.4087645686421	-0.304185633790747	0.386317368266216	-0.787398286429435	0.431048749545729	NA	25.746510259776	0.0426581535456994	0.454325543103984	0.093893363895536	0.92519386539427	0.999982092869924	21.443012841955	0.134459514283522	0.353837359812598	0.380003723616793	0.703942651083994	0.999998506200149	20.6415358361049	-0.262061764884955	0.458815112961396	-0.571170734096991	0.567883914363549	0.999941782390231	NA	NA
689	ENSRNOG00000001392	124451	LIM homeobox 5	protein-coding	Lhx5	3.41459385731528	0.772301475984102	2.34864877750348	0.328827998201174	0.742285699334008	NA	4.70860216339015	0.459254837957421	1.0746433785218	0.427355574078107	0.669120360388982	0.999982092869924	3.84840862841033	0.139744972831356	0.904993663885457	0.154415415718362	0.877282199451154	0.999998506200149	2.53722457631227	-1.21174494192322	1.3424943834462	-0.902607084889736	0.36673446501868	0.999941782390231	NA	NA
690	ENSRNOG00000001396	288557	motile sperm domain containing 3	protein-coding	Mospd3	341.078619525275	-0.0218772986346709	0.101896325778613	-0.214701545590594	0.830000017474085	0.999316488093175	404.01291544987	0.00138326991563383	0.126545024256272	0.0109310494329078	0.991278458110825	0.999982092869924	342.752465895652	-0.0195711346946985	0.0989112049140518	-0.197865698953973	0.843150141825138	0.999998506200149	321.304183942314	-0.015308147784466	0.150752520534236	-0.101544887808291	0.919117926366552	0.999941782390231	NA	NA
691	ENSRNOG00000001397	304512	RNA binding motif protein 19	protein-coding	Rbm19	258.951443333225	0.152116802804128	0.114932627848084	1.32353019027106	0.185659123265887	0.999316488093175	289.783955640812	0.0756332589980117	0.14538430952915	0.520229860037591	0.602903375665464	0.999982092869924	264.576712199553	0.0178768435918484	0.118241342229857	0.151189450785296	0.879826271691924	0.999998506200149	208.04675823233	-0.131155959789508	0.143357253959311	-0.914888895868038	0.360249960029102	0.999941782390231	NA	NA
692	ENSRNOG00000001399	304514	T-box transcription factor 5	protein-coding	Tbx5	0	NA	NA	NA	NA	NA	0	NA	NA	NA	NA	NA	0	NA	NA	NA	NA	NA	0	NA	NA	NA	NA	NA	NA	NA
693	ENSRNOG00000001402	360779	leucine rich repeats and calponin homology domain containing 4	protein-coding	Lrch4	113.518533280214	0.235645140372161	0.175445560311948	1.34312398645583	0.179231829836481	NA	131.135953090908	0.0339939083214144	0.203919228708031	0.166702809425032	0.867603894870676	0.999982092869924	110.58234517976	-0.0116596487165207	0.161343053343867	-0.0722661960020724	0.942390066016692	0.999998506200149	102.091359921505	-0.102824345696185	0.193320936338503	-0.531884169628374	0.594806222034507	0.999941782390231	NA	NA
694	ENSRNOG00000001404	304375	ArfGAP with FG repeats 2	protein-coding	Agfg2	1941.80142103409	-0.00216060090516977	0.0561451461899538	-0.0384824165896707	0.969303050627879	0.999316488093175	2079.62682704184	0.0112767751422524	0.0659677422802734	0.170943778769045	0.864267972783783	0.999982092869924	1954.25808748363	-0.029729293971268	0.0589075061966673	-0.504677517191349	0.613785354651467	0.999998506200149	1616.67150245234	-0.0868342807607838	0.0782196260185856	-1.11013418473966	0.266941208396944	0.999941782390231	NA	NA
695	ENSRNOG00000001407	288562	transferrin receptor 2	protein-coding	Tfr2	13.9174259211014	-0.0557681157768567	0.483792584125576	-0.115272779299943	0.908228913485264	NA	21.0362127228812	0.172823412124927	0.514827002728388	0.335692205748782	0.73710298401372	0.999982092869924	15.4449447825547	0.0866095008608529	0.412355276270281	0.210036116535791	0.833639484772542	0.999998506200149	15.843396639698	-0.357681780100354	0.448104854241758	-0.798210009810293	0.424748629594343	0.999941782390231	NA	NA
696	ENSRNOG00000001408	288563	actin-like 6B	protein-coding	Actl6b	2120.54193331993	-0.0107340034929575	0.04863864220158	-0.220688798187891	0.825334754182017	0.999316488093175	2341.33903799292	0.0681562659226253	0.0691040596556816	0.986284543371564	0.323993502407426	0.999982092869924	2157.27860380284	0.0410513797662987	0.0547678762199821	0.749552157206363	0.453524474505367	0.999998506200149	1820.6133051734	9.87768337564331e-05	0.0814973690706102	0.00121202481605083	0.999032944348731	0.999941782390231	NA	NA
697	ENSRNOG00000001409	81667	G protein subunit beta 2	protein-coding	Gnb2	10105.6807119699	-0.0602107546798788	0.0332151429597483	-1.8127501288447	0.069870369005829	0.94520800076912	11606.2653758479	0.01464653071996	0.045069895692432	0.324973699072026	0.745200977363991	0.999982092869924	10505.9341312193	-0.00155626465242343	0.0412565248828861	-0.0377216611636864	0.969909605174924	0.999998506200149	9027.58391320123	-0.0289037626781911	0.0710125052189194	-0.407023559992508	0.683990684338138	0.999941782390231	NA	NA
698	ENSRNOG00000001410	304378	GRB10 interacting GYF protein 1	protein-coding	Gigyf1	523.708745858401	0.0574720119163437	0.0855758593412836	0.671591408590366	0.501843849228409	0.999316488093175	614.959308140251	-0.0225618716448801	0.0993314169271363	-0.22713731810984	0.820316966640416	0.999982092869924	523.417972818258	0.0604636158690316	0.0828967227246944	0.729384876526848	0.465766266197523	0.999998506200149	444.59009949895	-0.148804778404025	0.103415471251059	-1.43890248338931	0.1501781538269	0.999941782390231	NA	NA
699	ENSRNOG00000001412	24335	erythropoietin	protein-coding	Epo	0	NA	NA	NA	NA	NA	0	NA	NA	NA	NA	NA	0	NA	NA	NA	NA	NA	0.079852465497748	-0.695184746693475	3.52746735490991	-0.197077584779301	0.843766824179688	0.999941782390231	NA	NA
700	ENSRNOG00000001414	24617	serpin family E member 1	protein-coding	Serpine1	89.3318065940135	-0.127846002894245	0.196914519327512	-0.649246197440671	0.516179255654929	NA	117.205232836297	0.145402768766416	0.220462461397743	0.659535268927668	0.509552105832853	0.999982092869924	92.1741037559883	-0.00943714002552943	0.214440771880926	-0.0440081424010619	0.964897913459727	0.999998506200149	79.9871688705425	-0.121415722090664	0.253321856974615	-0.479294299910455	0.631729276663435	0.999941782390231	NA	NA
701	ENSRNOG00000001415	360785	adaptor related protein complex 1 subunit sigma 1	protein-coding	Ap1s1	4374.69949210666	-0.105391218164659	0.0395370580108472	-2.66563127018062	0.00768439246744677	0.476224646698796	4881.85263207849	0.0863728465746913	0.0510461798631083	1.69205309400859	0.0906358507690813	0.999982092869924	4438.68628028226	0.0383847313373281	0.0412934489665254	0.92955982844748	0.352599034841142	0.999998506200149	3937.57720535054	0.0195217877668503	0.0917820800777077	0.2126971599502	0.83156318211278	0.999941782390231	NA	NA
702	ENSRNOG00000001416	29461	VGF nerve growth factor inducible	protein-coding	Vgf	10065.9680697887	-0.134313404810098	0.0487397997395386	-2.75572336217747	0.0058562504084528	0.407913725227642	10323.7140176763	-0.0490025911488579	0.0432199617587966	-1.13379533795826	0.256880407034408	0.999982092869924	10078.7218763953	-0.10824843315896	0.11532618412525	-0.938628412793029	0.34792155968198	0.999998506200149	7832.41079835377	-0.133852705177334	0.114092894083953	-1.17319055013927	0.24071940072378	0.999941782390231	NA	NA
703	ENSRNOG00000001417	288583	procollagen-lysine, 2-oxoglutarate 5-dioxygenase 3	protein-coding	Plod3	350.484566576619	0.0858140934172429	0.105089107916224	0.816584088673136	0.414166151040575	0.999316488093175	382.964956660133	0.0568083964578891	0.127451185435554	0.445726701275873	0.655794674527347	0.999982092869924	356.506892601261	-0.0433085445934348	0.105492595876709	-0.410536343650603	0.68141254878785	0.999998506200149	289.402182673338	-0.080216858283976	0.124487825530955	-0.644375126176731	0.519332210127878	0.999941782390231	NA	NA
704	ENSRNOG00000001418	100360077	zinc finger, HIT-type containing 1	protein-coding	Znhit1	1053.98121169928	-0.0400040717119132	0.061858747453928	-0.646700319008365	0.517825916602658	0.999316488093175	1136.00816089472	0.119375739585333	0.082946284793189	1.43919332713905	0.150095755478354	0.999982092869924	1089.4176209718	0.00484873943387147	0.0676004730943771	0.0717264127294219	0.942819635975907	0.999998506200149	899.148321969377	-0.0208649719765386	0.100160374127128	-0.208315635383469	0.834982524162988	0.999941782390231	NA	NA
705	ENSRNOG00000001419	304388	claudin 15	protein-coding	Cldn15	19.0706421571983	-0.242930555823861	0.458664135787585	-0.529648029721614	0.596355987016421	NA	21.4446559799285	0.206730270046622	0.496109319731138	0.416703056815496	0.676895618201502	0.999982092869924	20.4702645248885	-0.146692859056714	0.355918413883188	-0.412153047818589	0.680227248748589	0.999998506200149	15.2407514983187	-0.613922365960246	0.459867122651277	-1.33499947206661	0.181876519238716	0.999941782390231	NA	NA
706	ENSRNOG00000001420	288584	fission, mitochondrial 1	protein-coding	Fis1	1755.35270929636	-0.0918590059446778	0.0496605964255348	-1.84973626086869	0.0643515715205233	0.920799709806927	1875.49930381879	0.0917599576815274	0.070664019528916	1.2985386097939	0.194102317839088	0.999982092869924	1836.73189144624	0.0179286145656222	0.0591584498889289	0.3030609253502	0.761843431669154	0.999998506200149	1510.9124436684	0.0633532336570191	0.0825392645595362	0.767552679262389	0.442752984924949	0.999941782390231	NA	NA
707	ENSRNOG00000001422	685612	collagen type XXVI alpha 1 chain	protein-coding	Col26a1	2.15958683929552	-1.04861260718828	1.39243300515358	-0.753079396500387	0.451402204615633	NA	2.26224007826596	0.220419908381033	1.56449884914764	0.140888507844618	0.887958020999305	0.999982092869924	0.883701696113638	-0.763383529048258	1.77283993509967	-0.43059924019894	0.666759793752044	0.999998506200149	2.28356949423712	1.11344947498245	1.27051438880244	0.876376910640079	0.380825166227807	0.999941782390231	NA	NA
708	ENSRNOG00000001424	116639	cut-like homeobox 1	protein-coding	Cux1	2573.2642478489	0.0627238347620274	0.0502322140894025	1.24867748513718	0.211783059000025	0.999316488093175	3010.45134574406	-0.067837654466489	0.0623903064592138	-1.08731080702154	0.276899474113745	0.999982092869924	2571.21943611815	0.0328622303824395	0.0635245165981685	0.517315709622999	0.604935789386676	0.999998506200149	2214.91388304314	-0.0635324363478248	0.0819405172593211	-0.775348246176683	0.438133907739282	0.999941782390231	NA	NA
709	ENSRNOG00000001425	114203	SH2B adaptor protein 2	protein-coding	Sh2b2	57.5145494145591	0.41089044982929	0.249873707282403	1.64439249850689	0.100095153633403	NA	53.4858128036242	-0.202038377754901	0.322589271925117	-0.626302221860001	0.531116729276649	0.999982092869924	57.8179352847396	-0.0685795720881325	0.205778522090172	-0.33326885328723	0.73893134826235	0.999998506200149	36.1718261037928	0.017489490476277	0.319472982428726	0.0547448186175771	0.956341762783809	0.999941782390231	NA	NA
710	ENSRNOG00000001427	304592	ORAI calcium release-activated calcium modulator 2	protein-coding	Orai2	2146.44503957286	0.053236047355622	0.0484989735577524	1.09767369184069	0.272347001525611	0.999316488093175	2197.48590335416	0.0345177599933714	0.0679753486223143	0.507798204686813	0.611594868977223	0.999982092869924	2180.33135064682	0.0105493261626705	0.0498406056062475	0.21166127566773	0.832371301104409	0.999998506200149	1679.19784675757	-0.00189332290069007	0.0795545449442521	-0.0237990538694781	0.981012894739549	0.999941782390231	NA	NA
711	ENSRNOG00000001428	288587	alkB homolog 4, lysine demethylase	protein-coding	Alkbh4	141.535856057848	-0.0840107863495708	0.160622366533933	-0.523032926001765	0.600951340389976	NA	157.511400353584	0.0482530554920469	0.194353524074667	0.248274661968614	0.803921902185806	0.999982092869924	132.382116169596	-0.0158942316141555	0.163331475695785	-0.0973127288934774	0.922478047782698	0.999998506200149	117.929782365378	-0.00363112069847668	0.181091610116086	-0.0200512916978815	0.984002455917516	0.999941782390231	NA	NA
712	ENSRNOG00000001429	304396	leucine-rich repeats and WD repeat domain containing 1	protein-coding	Lrwd1	334.789535537053	0.043038962302345	0.0973432734816431	0.442135966492449	0.658390819282179	0.999316488093175	400.470660052587	0.134372697700509	0.129448946514706	1.03803623991056	0.299253183535048	0.999982092869924	342.438015528939	0.0200083486806646	0.0891168672798225	0.224518088341676	0.822354193688947	0.999998506200149	323.896819072347	0.00848288273004774	0.122046146707519	0.0695055350692618	0.944587226962725	0.999941782390231	NA	NA
713	ENSRNOG00000001430	288588	RNA polymerase II subunit J	protein-coding	Polr2j	426.644486706274	-0.109000137640026	0.0974295377363851	-1.11875864519595	0.263243118669005	0.999316488093175	473.548069182185	-0.0204556973577982	0.111473100834789	-0.183503438987626	0.854403020669714	0.999982092869924	436.295840162704	0.0737137231076044	0.0814890121443054	0.904584816626171	0.365685382073825	0.999998506200149	386.380958266408	0.0454753696175298	0.11615872078667	0.391493374837064	0.695432584812304	0.999941782390231	NA	NA
714	ENSRNOG00000001431	288589	RAS p21 protein activator 4	protein-coding	Rasa4	6.90451092538736	0.308538893701248	0.682047579476746	0.452371510412739	0.651001367393446	NA	15.6942666898943	-0.797629899723708	0.651461357803368	-1.22437024110409	0.220812590213596	0.999982092869924	6.79371344080991	0.624902873272045	0.625531460088861	0.998995115582632	0.317797057424199	0.999998506200149	10.4497357056061	0.348738660718008	0.554087268641423	0.629393022462123	0.529091784883964	0.999941782390231	NA	NA
715	ENSRNOG00000001432	304591	deltex E3 ubiquitin ligase 2	protein-coding	Dtx2	152.136850198622	-0.197789376941082	0.150668849378153	-1.3127423336503	0.189269787433784	NA	185.572024843321	0.119619579835222	0.17363104808587	0.688929665252402	0.49086753008823	0.999982092869924	163.901514278046	0.0263019849833045	0.13562099876194	0.19393740809617	0.846224892309809	0.999998506200149	140.805701593155	-0.128047713774252	0.163671619174813	-0.782345249713013	0.434011700705953	0.999941782390231	NA	NA
716	ENSRNOG00000001434	114639	zona pellucida glycoprotein 3	protein-coding	Zp3	0.316853348750645	1.1356012784844	3.26124891614258	0.348210549910308	0.727682065313558	NA	0.618492562225555	-1.73167432264646	3.53857287113794	-0.489370824258195	0.624579187763636	0.999982092869924	0.28363343571802	-0.559468688940604	3.16315893207656	-0.176870242992603	0.859610312734066	0.999998506200149	0.311610577946634	2.03686373593742	3.49501259066834	0.582791530243932	0.560033647358224	0.999941782390231	NA	NA
717	ENSRNOG00000001435	304401	scavenger receptor cysteine rich family member with 4 domains	protein-coding	Ssc4d	25.2959205620847	0.511484804137689	0.383892665843624	1.3323640945671	0.182740574768579	NA	26.3731476320311	-0.18489455180113	0.445871805389945	-0.414680967861216	0.678375466667524	0.999982092869924	24.1593784689592	-0.33464506117099	0.389117081593585	-0.860011233124203	0.38978285042552	0.999998506200149	19.0281160225325	-0.287276671207416	0.433900097911089	-0.662080217521135	0.507919813266055	0.999941782390231	NA	NA
718	ENSRNOG00000001436	56010	tyrosine 3-monooxygenase/tryptophan 5-monooxygenase activation protein, gamma	protein-coding	Ywhag	28562.1970374276	-0.0193715203881997	0.0351845383501147	-0.550569122022786	0.581929080884155	0.999316488093175	31233.8155311786	0.0112555273438603	0.0401337100581535	0.280450706589326	0.779131738950868	0.999982092869924	28978.4121070802	-0.0194227814588209	0.0305633888330175	-0.635491750111119	0.525107745605313	0.999998506200149	24025.7376949082	0.0543067456459073	0.0633143344536836	0.857732235748831	0.391040335635004	0.999941782390231	NA	NA
719	ENSRNOG00000001439	685890	serine/arginine repetitive matrix 3	protein-coding	Srrm3	1560.51685364645	-0.0414448794797144	0.0651029283115779	-0.636605457766235	0.524381869271467	0.999316488093175	1783.47910636866	-0.000208694354560072	0.0722324250415217	-0.0028892059824948	0.997694750360771	0.999982092869924	1600.14134258962	0.00290217989725893	0.0569885970151583	0.0509256245856867	0.959384786531467	0.999998506200149	1408.13900285235	-0.0369595463562192	0.0728693069061655	-0.507203209765839	0.612012243110568	0.999941782390231	NA	NA
720	ENSRNOG00000001440	81829	malate dehydrogenase 2	protein-coding	Mdh2	6347.98973438444	-0.0117643498529167	0.0376336652719232	-0.312601756111529	0.75458324376688	0.999316488093175	6662.86401981264	-0.00350990357997513	0.0494210534911481	-0.0710204119910919	0.943381510089694	0.999982092869924	6306.11294184961	0.0113738362388929	0.0357862770731782	0.317826752853751	0.750616356259245	0.999998506200149	5029.91468966739	0.00354532244923662	0.0640584608332164	0.0553451082514655	0.955863526025433	0.999941782390231	NA	NA
721	ENSRNOG00000001441	288591	transmembrane protein 120A	protein-coding	Tmem120a	348.579985171804	-0.0420296126429798	0.0967772530580193	-0.43429226718992	0.664076218472615	0.999316488093175	421.14695014773	0.0422919634314574	0.121822624647027	0.347160172866045	0.728470989730428	0.999982092869924	362.087622513393	0.083776582000484	0.104045755944492	0.805189805581102	0.420710158379182	0.999998506200149	335.162282786507	-0.0228333302416905	0.106163545419129	-0.215076937677104	0.829707334216412	0.999941782390231	NA	NA
722	ENSRNOG00000001442	29441	cytochrome p450 oxidoreductase	protein-coding	Por	4708.37725175157	-0.00849641578770177	0.045764251505928	-0.185656172844894	0.85271439969528	0.999316488093175	5363.46368033687	0.0141435256867063	0.0658470788074844	0.214793517690547	0.829928307082717	0.999982092869924	5081.54962938247	-0.0739074031383271	0.0507719375731416	-1.45567426950876	0.145482686092901	0.999998506200149	3979.94123653418	-0.0199054690198319	0.0863372676713037	-0.230554771499307	0.817660708068269	0.999941782390231	NA	NA
723	ENSRNOG00000001443	360793	rhomboid domain containing 2	protein-coding	Rhbdd2	1477.22230479728	-0.0222770834805767	0.0630332121146037	-0.353418185956852	0.723774953966668	0.999316488093175	1523.26665508818	0.159316728359926	0.0807195245531288	1.97370746720721	0.0484150156084802	0.999982092869924	1511.63607760173	-0.0171584897508256	0.0546378782234287	-0.314040191690094	0.75349051319826	0.999998506200149	1218.14915627076	0.0789900098569657	0.0815417814188299	0.968705962545051	0.332691916770263	0.999941782390231	NA	NA
724	ENSRNOG00000001444	685958	C-C motif chemokine ligand 26	protein-coding	Ccl26	0	NA	NA	NA	NA	NA	0	NA	NA	NA	NA	NA	0	NA	NA	NA	NA	NA	0	NA	NA	NA	NA	NA	NA	NA
725	ENSRNOG00000001448	192154	huntingtin interacting protein 1	protein-coding	Hip1	407.370552748481	0.158625331131643	0.0905619788513514	1.75156653093912	0.0798483718418823	0.949895287333002	574.461731249218	-0.0213833446768932	0.113844698378638	-0.187829077519042	0.851010640867408	0.999982092869924	420.846522729624	0.0279076219366947	0.104339935681849	0.267468268542834	0.789108642494659	0.999998506200149	416.904979794809	-0.0456403630133723	0.138099081401131	-0.33048998262923	0.741029760526428	0.999941782390231	NA	NA
726	ENSRNOG00000001449	113975	POM121 transmembrane nucleoporin	protein-coding	Pom121	2438.98176665268	0.0229706943174715	0.0456795619775805	0.502865905954736	0.615058553117857	0.999316488093175	2730.25812874076	-0.0715147437210813	0.0590027218186167	-1.21205838505092	0.225490032090957	0.999982092869924	2381.09362422272	0.048457490881932	0.0517101931629685	0.937097464115337	0.34870842575741	0.999998506200149	1944.96862923393	-0.141577419827994	0.0768570940601136	-1.84208655764761	0.0654624897467367	0.999941782390231	NA	NA
727	ENSRNOG00000001450	288595	NOP2/Sun RNA methyltransferase 5	protein-coding	Nsun5	320.149834081727	0.0322357283189217	0.102637358639532	0.314074024762615	0.753464817296496	0.999316488093175	357.53738182272	-0.0660544206797226	0.140734072109722	-0.469356280888567	0.638814992649977	0.999982092869924	322.699020049425	-0.0467314113506833	0.09190982601954	-0.508448480152147	0.611138861122487	0.999998506200149	275.117557837901	0.0597282672838413	0.128984365648926	0.463065945886896	0.643317098637826	0.999941782390231	NA	NA
728	ENSRNOG00000001451	288597	FKBP prolyl isomerase family member 6	protein-coding	Fkbp6	0.121637658583283	0.00480426183345695	3.28178457701036	0.00146391748779365	0.998831963255394	NA	0.262510808660098	-1.73672431263627	3.83429786904978	-0.452944547332903	0.650588672262493	0.999982092869924	0.199804532517468	0.0558224765546579	3.16732909798565	0.0176244636498808	0.985938440536059	0.999998506200149	0.309376368517198	-1.19713340788112	3.48930344158964	-0.343086644059748	0.731533278521	0.999941782390231	NA	NA
729	ENSRNOG00000001452	266608	frizzled class receptor 9	protein-coding	Fzd9	113.783286464257	0.0769371956173212	0.168174979288852	0.457483009319574	0.647323911913029	NA	112.282544788573	0.0626181517662415	0.241646464459108	0.259131255681326	0.795533969670692	0.999982092869924	109.404585140383	0.00369665355689436	0.164120932933475	0.0225239613912795	0.982029998420624	0.999998506200149	90.204005585323	0.0485877002677439	0.209093037501486	0.232373592388979	0.816247857827373	0.999941782390231	NA	NA
730	ENSRNOG00000001453	368002	bromodomain adjacent to zinc finger domain, 1B	protein-coding	Baz1b	2712.62311197001	-0.0129557663333808	0.0490994781669549	-0.263867699150015	0.791881866111414	0.999316488093175	3402.22274029372	-0.085545257173831	0.0556583771753705	-1.53697002167871	0.124300650714355	0.999982092869924	2711.75859240565	-0.0100784860782484	0.0514330085231077	-0.195953656370701	0.844646439553926	0.999998506200149	2637.56066434527	-0.0595303594371251	0.07265399934655	-0.819367962845006	0.412576507670213	0.999941782390231	NA	NA
731	ENSRNOG00000001454	288599	eukaryotic translation initiation factor 4H	protein-coding	Eif4h	7416.27658909967	-0.0173696738003945	0.0337391284524678	-0.514822836187517	0.606676826095479	0.999316488093175	8091.3884393859	0.0187182870644616	0.047085274945808	0.39754014574631	0.690969188329343	0.999982092869924	7660.61889873319	-0.0149138864539645	0.0379624179650964	-0.39285923430053	0.694423452031949	0.999998506200149	6139.41290335177	-0.0598291809797404	0.0755465466172452	-0.791951236141389	0.428389110226863	0.999941782390231	NA	NA
732	ENSRNOG00000001455	308173	kinesin family member 13A	protein-coding	Kif13a	168.321754472814	0.0961279875751285	0.145668828786747	0.659907739876566	0.50931303701348	NA	194.634342401798	-0.0615807556002946	0.181008368333677	-0.340209439857358	0.733698809765755	0.999982092869924	167.330151324814	0.0418414437244258	0.129745877570704	0.322487654389056	0.7470832889867	0.999998506200149	153.265350132454	0.044909437468594	0.166109359978028	0.270360667662161	0.786882796354044	0.999941782390231	NA	NA
733	ENSRNOG00000001456	25281	nucleoporin 153	protein-coding	Nup153	833.159315087146	0.0713484931777856	0.0703764827969359	1.01381157941147	0.310672668914649	0.999316488093175	994.146453514732	-0.0212069013995391	0.0913285156539303	-0.232204599491117	0.816379105507191	0.999982092869924	851.419372937455	0.0500353331918746	0.0677067490913042	0.739000673690605	0.459906588276043	0.999998506200149	725.318016236979	-0.0737515282167214	0.0936217788903121	-0.787760381087495	0.430836879370563	0.999941782390231	NA	NA
734	ENSRNOG00000001457	116468	replication factor C subunit 2	protein-coding	Rfc2	368.231279263855	-0.00958393845912589	0.0942903049759241	-0.101642883237816	0.919040139793901	0.999316488093175	424.39956276164	0.119139822997571	0.128962412062369	0.923833705436216	0.355572903532459	0.999982092869924	383.522426653378	-0.0119938407691659	0.109555601177243	-0.109477202811034	0.91282400259525	0.999998506200149	347.049087612873	0.0657304796232673	0.109931009442647	0.597924825365678	0.54989009433998	0.999941782390231	NA	NA
735	ENSRNOG00000001465	363513	iduronate 2-sulfatase	protein-coding	Ids	4222.38403171535	-0.0120135259172061	0.039755343792136	-0.30218644265837	0.762509938623397	0.999316488093175	4827.87734602445	-0.074809913489167	0.0597225660950259	-1.25262389714024	0.210342613774399	0.999982092869924	4138.93199575045	0.0352888497408116	0.0560833034349999	0.629222024728109	0.529203711671185	0.999998506200149	3603.06120473256	0.0715381027267021	0.0772838135885484	0.925654408147664	0.354625608439533	0.999941782390231	NA	NA
736	ENSRNOG00000001466	100361492	cytochrome P450, family 2, subfamily c, polypeptide 55	protein-coding	Cyp2c55	0	NA	NA	NA	NA	NA	0	NA	NA	NA	NA	NA	0	NA	NA	NA	NA	NA	0	NA	NA	NA	NA	NA	NA	NA
737	ENSRNOG00000001469	25043	elastin	protein-coding	Eln	20.7621909933184	-0.0460243085108877	0.397599259575094	-0.115755518659851	0.907846304416793	NA	34.7660827425757	0.385767996348486	0.417718233233028	0.923512467633373	0.355740206162607	0.999982092869924	22.9881187002376	-0.154153465208728	0.369942602076058	-0.416695628845243	0.676901052020032	0.999998506200149	27.2830796010855	0.00574408281528719	0.40155469877135	0.0143046086445073	0.988586962841636	0.999941782390231	NA	NA
738	ENSRNOG00000001470	65172	LIM domain kinase 1	protein-coding	Limk1	1480.53972649937	0.0617543492238298	0.0644608783754348	0.958012840969347	0.338056283476963	0.999316488093175	1517.61543290765	0.0428811913947357	0.0903979909445739	0.474360004538459	0.635243208802261	0.999982092869924	1417.72609254087	-0.0161757065499857	0.0620218443137389	-0.260806603366397	0.794241651893025	0.999998506200149	1192.86359518711	0.173787615272551	0.10946922856383	1.58754763829561	0.112388666566525	0.999941782390231	NA	NA
739	ENSRNOG00000001474	288604	transmembrane protein 270	protein-coding	Tmem270	68.6382999741571	-0.151002420872223	0.244669101519371	-0.617169965208165	0.53712262413692	NA	74.5632322971608	0.0455287419594021	0.284643658109297	0.159949960810018	0.872920492082458	0.999982092869924	60.2861895189238	0.138886957408455	0.253431355300496	0.5480259427401	0.583674089606393	0.999998506200149	70.4388521057392	0.226652245884823	0.28083759724207	0.807058058146889	0.419633034690816	0.999941782390231	NA	NA
740	ENSRNOG00000001476	304407	claudin 4	protein-coding	Cldn4	16.793571757503	0.22135336366785	0.562240736548781	0.393698551667725	0.693803610791126	NA	13.0864508711701	1.0516908532294	0.794805588986955	1.32320515582919	0.18576716189102	0.999982092869924	9.91005934992793	-0.1905859457423	0.596524067421686	-0.319494143071303	0.74935183201135	0.999998506200149	9.66005857341206	1.36999368098008	0.72620274214029	1.88651681063939	0.0592253452436946	0.999941782390231	NA	NA
741	ENSRNOG00000001478	246770	GTF2I repeat domain containing 1	protein-coding	Gtf2ird1	575.243391626749	-0.0133961327499248	0.0788021729546654	-0.169996996880169	0.865012498418167	0.999316488093175	636.115303941159	0.085129661297214	0.102839978646661	0.827787621287862	0.40779078630189	0.999982092869924	551.450720477907	0.0633703020389765	0.0723521480986394	0.875859303480281	0.381106525879937	0.999998506200149	493.430447488476	-0.201404432634114	0.106010800821135	-1.89984823314305	0.0574530391156999	0.999941782390231	NA	NA
742	ENSRNOG00000001479	353256	general transcription factor II I	protein-coding	Gtf2i	5533.13188345912	-0.0140661379494621	0.044079187052403	-0.319110648132865	0.749642609419586	0.999316488093175	6402.15052513284	-0.0896827709229904	0.052122515210364	-1.72061479690754	0.085320746588809	0.999982092869924	5626.89506212892	-0.0305952428407526	0.0355293074114699	-0.861126913801746	0.389168147539097	0.999998506200149	4878.10120287089	-0.0706102761058594	0.0541311462436467	-1.30442972310321	0.192087106385546	0.999941782390231	NA	NA
743	ENSRNOG00000001480	114553	neutrophil cytosolic factor 1	protein-coding	Ncf1	18.4729418347037	0.375801097133894	0.411570271025756	0.913090967910014	0.361194700233554	NA	21.6882276547807	0.147877956584193	0.552148488466963	0.267822804323481	0.788835716452811	0.999982092869924	17.0777832541391	0.191106140971388	0.398207693933235	0.479915742169033	0.63128730704332	0.999998506200149	17.8573442747958	-0.429157693738105	0.421750995541461	-1.01756177999565	0.308886258452848	0.999941782390231	NA	NA
744	ENSRNOG00000001482	288606	GTF2I repeat domain containing 2	protein-coding	Gtf2ird2	443.997819819881	0.0183986534471185	0.0858235383784499	0.214377707966168	0.830252524039103	0.999316488093175	525.300079583355	0.0309709301275147	0.116557691356708	0.265713311296915	0.79046001088132	0.999982092869924	462.56164787049	-0.0416055456640548	0.0976251869152269	-0.426176348324773	0.669979350464175	0.999998506200149	400.567930593272	-0.0145449543566624	0.13015800857204	-0.111748439579206	0.911022870602928	0.999941782390231	NA	NA
745	ENSRNOG00000001483	360796	RCC1 like	protein-coding	Rcc1l	398.759936081616	-0.00821856558416162	0.0932058495988066	-0.0881764998606574	0.929736394945916	0.999316488093175	430.948701510443	0.00843586540750785	0.134268421521151	0.062828365090886	0.949903178407426	0.999982092869924	399.90651660471	-0.0387574233490819	0.0922383756348375	-0.420187618031335	0.67434839937017	0.999998506200149	345.044934080469	-0.0380612677813518	0.110790070971512	-0.34354403285055	0.731189220708169	0.999941782390231	NA	NA
746	ENSRNOG00000001488	94198	proteasome 20S subunit beta 1	protein-coding	Psmb1	3602.59276388392	-0.0434975233101301	0.0442091833874413	-0.983902437847035	0.325163484939094	0.999316488093175	3973.2218098048	0.0520282409715232	0.0551989427454587	0.942558650288707	0.345906698435149	0.999982092869924	3732.88779847692	0.0352803114097373	0.0383264722232925	0.920520709659681	0.357300715805829	0.999998506200149	3141.12819178666	0.0613780568334045	0.0693180208055037	0.885455991388191	0.375910745299068	0.999941782390231	NA	NA
747	ENSRNOG00000001489	117526	TATA box binding protein	protein-coding	Tbp	278.871039392544	-0.000763655074116034	0.111866061791785	-0.00682651254441601	0.994553273340783	0.999316488093175	331.828314914366	0.132670724690368	0.134716066920068	0.98481738461892	0.324713779710917	0.999982092869924	289.459417763982	0.0216918933682118	0.102407999941619	0.211818347986269	0.832248753679234	0.999998506200149	244.881579335818	-0.029699980015733	0.140650204553838	-0.211162010819292	0.832760853318052	0.999941782390231	NA	NA
748	ENSRNOG00000001490	58934	programmed cell death 2	protein-coding	Pdcd2	355.198651415366	-0.0691839197321883	0.111739227740608	-0.619155162704294	0.53581414634377	0.999316488093175	395.498845543292	0.00524280393322643	0.121555586066535	0.0431309173266353	0.965597173761194	0.999982092869924	360.806225693895	-0.0965731861484422	0.0947614055805674	-1.01911939314085	0.30814628836068	0.999998506200149	310.144992583504	0.175538555058682	0.126244151992467	1.39046880420375	0.16438656589835	0.999941782390231	NA	NA
749	ENSRNOG00000001492	140447	solute carrier family 8 member A2	protein-coding	Slc8a2	4574.20223294728	0.0301588379407511	0.0406923633938601	0.741142450951906	0.458607072672298	0.999316488093175	4934.56711959164	-0.0655040831362398	0.0602121265224831	-1.0878885520142	0.276644310566682	0.999982092869924	4612.30528384894	-0.0235837211559201	0.0442858237885037	-0.532534322237047	0.594355976794591	0.999998506200149	3592.23204089149	-0.158316380675648	0.0768496971220935	-2.06007813438907	0.0393910718387064	0.999941782390231	NA	NA
750	ENSRNOG00000001494	140673	NSF attachment protein alpha	protein-coding	Napa	6416.4718380596	-0.0821475105414431	0.0370525155952662	-2.21705623010218	0.0266192492966955	0.739846267265757	7185.86087438827	0.0536101584774952	0.0477113598721258	1.12363509699114	0.261167860521337	0.999982092869924	6513.32478198967	0.043233929669743	0.0432652962903873	0.999275016622243	0.317661484549293	0.999998506200149	5451.73521687266	-0.119854803728352	0.0794335083470374	-1.50886957182752	0.131332117161331	0.999941782390231	NA	NA
751	ENSRNOG00000001499	81510	MIA SH3 domain containing	protein-coding	Mia	0.95650262506961	-0.0759472220678479	1.86707215519192	-0.0406771756820728	0.967553257699238	NA	3.30868194478308	1.20362444289388	1.40870444297122	0.854419426941832	0.39287263566086	0.999982092869924	1.48287021969678	-0.715812864309973	1.43328995545974	-0.499419438183651	0.617483928138071	0.999998506200149	2.27027885767664	0.445425470615706	1.11533632293904	0.399364264800378	0.689624820871086	0.999941782390231	NA	NA
752	ENSRNOG00000001500	50866	RAB4B, member RAS oncogene family	protein-coding	Rab4b	1062.71768253598	-0.116253203333878	0.0628358233616746	-1.85011028923326	0.0642976552533453	0.920799709806927	1191.90939491776	0.127971440335956	0.0965295684075959	1.32572270286755	0.184931564585205	0.999982092869924	1096.18783540832	0.0188527808911451	0.062732398869554	0.300527020022742	0.763775189387823	0.999998506200149	929.151317788625	-0.0506771459461768	0.0931665050303214	-0.543941687301501	0.586481600929804	0.999941782390231	NA	NA
753	ENSRNOG00000001501	292729	small nuclear ribonucleoprotein polypeptide A	protein-coding	Snrpa	360.593945440846	0.0748255000357219	0.102247555758597	0.731807224931439	0.464286238616488	0.999316488093175	392.510414920333	0.0355073471050269	0.124390954725454	0.285449590634591	0.775299719282384	0.999982092869924	356.093612352572	-0.144036157901174	0.0943467753421677	-1.52666752391693	0.126843706931392	0.999998506200149	285.959581694703	0.0552859988958404	0.135693223150479	0.407433751017398	0.683689442311117	0.999941782390231	NA	NA
754	ENSRNOG00000001506	308134	transmembrane protein 35A	protein-coding	Tmem35a	2541.35013918838	-0.0745474598074586	0.0604407002978326	-1.23339834648031	0.217427181616718	0.999316488093175	2448.92320120972	-0.0185010463527603	0.0597350282275761	-0.309718550433688	0.756774994775648	0.999982092869924	2619.72305242488	-0.000774877614128977	0.0414117270224231	-0.0187115503226756	0.985071214043621	0.999998506200149	1961.96302664291	0.0618960425479225	0.0673541864870816	0.918963553361216	0.358114636056226	0.999941782390231	NA	NA
755	ENSRNOG00000001510	NA	NA	NA	NA	0	NA	NA	NA	NA	NA	0	NA	NA	NA	NA	NA	0	NA	NA	NA	NA	NA	0	NA	NA	NA	NA	NA	NA	NA
756	ENSRNOG00000001512	287338	similar to Alpha enolase (2-phospho-D-glycerate hydro-lyase)	protein-coding	RGD1559534	0	NA	NA	NA	NA	NA	0	NA	NA	NA	NA	NA	0	NA	NA	NA	NA	NA	0	NA	NA	NA	NA	NA	NA	NA
757	ENSRNOG00000001514	311742	cell division cycle associated 7	protein-coding	Cdca7	21.3278908093759	0.0816302072025762	0.409779072988507	0.19920540745834	0.842102069654312	NA	21.5031147413166	0.125682535173755	0.519262871154392	0.242040288562025	0.808748945400406	0.999982092869924	16.6412842303817	0.166224996142735	0.424939192691299	0.3911736055457	0.695668916781265	0.999998506200149	20.0026046970348	-0.290011058026574	0.483892248011813	-0.599329828527227	0.54895296052117	0.999941782390231	NA	NA
758	ENSRNOG00000001515	311743	mitogen-activated protein kinase kinase kinase 20	protein-coding	Map3k20	447.271398938136	0.0057785525345118	0.100408132361335	0.0575506425487204	0.954106566003719	0.999316488093175	678.341293939465	0.0561927184568593	0.111944323789899	0.50197023443836	0.615688458989608	0.999982092869924	431.772501485303	0.174379307634194	0.0877881895484107	1.98636409443246	0.0469929104735867	0.999998506200149	491.10397326881	0.00491607342713915	0.092262959789915	0.0532832833277099	0.957506199251621	0.999941782390231	NA	NA
759	ENSRNOG00000001516	252857	Rap guanine nucleotide exchange factor 4	protein-coding	Rapgef4	2748.8879620054	0.142886511771457	0.0501987058261942	2.84641823767691	0.00442140818153939	0.356715402836709	3385.03958979207	-0.0459253631704654	0.0612183211208682	-0.75018985051536	0.453140370701131	0.999982092869924	2828.88180951977	0.0253057641404185	0.0434136314927826	0.582899040469017	0.559961266614466	0.999998506200149	2532.2716456502	0.0217328461888426	0.0891476588183313	0.243784822584412	0.80739747557828	0.999941782390231	NA	NA
760	ENSRNOG00000001517	116551	pyruvate dehydrogenase kinase 1	protein-coding	Pdk1	282.366178085348	0.0573320755513605	0.107669017921022	0.532484429210779	0.594390523312759	0.999316488093175	363.828927522942	-0.183984231125264	0.137594817703459	-1.33714506255448	0.181175290368063	0.999982092869924	287.273593994653	0.0266620490517499	0.112628172741453	0.236726286174906	0.812869141073019	0.999998506200149	262.43610582269	0.20406868231343	0.133552042178389	1.5280086997161	0.126510377973599	0.999941782390231	NA	NA
761	ENSRNOG00000001518	114517	integrin subunit alpha 6	protein-coding	Itga6	231.850816951173	-0.102571811564607	0.157426016966536	-0.651555654783606	0.514687862901447	0.999316488093175	290.353930544125	-0.133571436459989	0.163635730057137	-0.816273049983332	0.414343984617271	0.999982092869924	214.320631800867	-0.0877327796272994	0.152194444712034	-0.576451918421186	0.564309760290608	0.999998506200149	228.951025407645	-0.119262729446163	0.159806912960799	-0.74629268056394	0.455490631991428	0.999941782390231	NA	NA
762	ENSRNOG00000001519	296499	distal-less homeobox 2	protein-coding	Dlx2	192.909110797593	-0.214463302742451	0.155218496872131	-1.38168650685443	0.167067979194333	0.999316488093175	191.443356879762	0.0810926622911723	0.176783573549239	0.458711523152834	0.646441338037295	0.999982092869924	169.913619519288	-0.0739070794896225	0.132747868211532	-0.556747769175869	0.577699774317684	0.999998506200149	123.136873020188	-0.0569354728009999	0.159036266534004	-0.358003077171246	0.720341010722901	0.999941782390231	NA	NA
763	ENSRNOG00000001520	296500	distal-less homeobox 1	protein-coding	Dlx1	525.014512739327	-0.155956723707223	0.103885511472174	-1.50123651986828	0.133294397319982	0.999316488093175	380.206544893384	0.0428688032223939	0.126945548036281	0.337694420052777	0.73559348015584	0.999982092869924	484.157874433763	-0.0482689697144026	0.117998652950525	-0.409063735114343	0.682492888865947	0.999998506200149	285.092083922643	0.113692021356078	0.135296673759529	0.840316455659136	0.400730977333716	0.999941782390231	NA	NA
764	ENSRNOG00000001524	296501	histone acetyltransferase 1	protein-coding	Hat1	661.84682234904	0.0492279792477424	0.0773323371051491	0.636576897718828	0.524400477302824	0.999316488093175	729.476473249219	0.0424839574740553	0.0950817824475075	0.446814903764659	0.655008709486328	0.999982092869924	673.622027502761	-0.00356759277356455	0.066901850397326	-0.0533257712959631	0.957472346885507	0.999998506200149	568.360979316759	-0.0413302076084559	0.091635476248192	-0.451028458634451	0.651969038147686	0.999941782390231	NA	NA
765	ENSRNOG00000001525	303926	immunoglobulin superfamily, member 11	protein-coding	Igsf11	1079.48221402516	-0.0328108112919392	0.0669145109397112	-0.490339252744463	0.623893855156198	0.999316488093175	1290.56671685522	-0.0556979982376144	0.0869896804485685	-0.640282823783278	0.521988745349472	0.999982092869924	1122.66097825996	-0.0334337765872522	0.0538079004340931	-0.621354416684661	0.534366457007296	0.999998506200149	1011.63638664421	-0.0471919115406464	0.0824444164820482	-0.572408824688839	0.567045038737316	0.999941782390231	NA	NA
766	ENSRNOG00000001527	25408	Cd80 molecule	protein-coding	Cd80	0.428018664386988	1.89644624953425	3.26319439371041	0.581162511552952	0.561130931046153	NA	0.620885315734062	0.784218394711129	3.27215805531285	0.239663971438613	0.810590767611161	0.999982092869924	1.07800612998032	1.2929507860762	1.68207577133351	0.76866381890227	0.442092908941183	0.999998506200149	1.31935957883654	-1.87257050609332	1.77801124711012	-1.05318259889351	0.292257312086025	0.999941782390231	NA	NA
767	ENSRNOG00000001528	29423	growth associated protein 43	protein-coding	Gap43	9100.3219988347	0.0205545764415717	0.0467907677772512	0.439287009339585	0.660453585864901	0.999316488093175	9685.7884077816	0.102732792090463	0.0520701715575532	1.9729681892235	0.0484991867085985	0.999982092869924	9480.00369682317	-0.0261330131321079	0.0395471431034141	-0.660806598943725	0.508736350341955	0.999998506200149	7809.52019739011	0.171499222006977	0.0685430853526893	2.50206452079776	0.0123471420748377	0.999941782390231	NA	NA
768	ENSRNOG00000001544	304138	cysteine and tyrosine rich 1	protein-coding	Cyyr1	37.0312286068872	0.361212600167864	0.332000497073978	1.0879881305942	0.276600347459395	NA	38.6906887465469	-0.354737176990844	0.380219689205821	-0.932979503854196	0.350830550945522	0.999982092869924	27.7762185970562	0.098845072234649	0.38210048737362	0.258688684000546	0.795875451304046	0.999998506200149	35.8867365044349	-0.295539432771712	0.36692260819068	-0.805454409661581	0.420557504753471	0.999941782390231	NA	NA
769	ENSRNOG00000001547	84114	alkylglycerone phosphate synthase	protein-coding	Agps	142.439472001212	0.0140182883810584	0.163574285558709	0.08569982948834	0.931705037679847	NA	152.28033629083	0.165053361665118	0.205930914668511	0.801498706159811	0.422842992800075	0.999982092869924	128.414354460191	0.0746269354530699	0.187819859627984	0.397332505736529	0.691122279967974	0.999998506200149	105.191218109454	0.0357070004884053	0.23883350975887	0.149505823217419	0.881154514747498	0.999941782390231	NA	NA
770	ENSRNOG00000001548	83619	NFE2 like bZIP transcription factor 2	protein-coding	Nfe2l2	41.480019965621	0.381347145642267	0.271178830109856	1.40625706471181	0.159647804561822	NA	60.1494627118559	-0.0910437364238858	0.303697777541574	-0.299784006194851	0.764341915769829	0.999982092869924	43.4818858702955	-0.442371738964848	0.245141924874677	-1.80455358336196	0.071144567080623	0.999998506200149	49.674976099907	-0.0189304969282728	0.315230812773753	-0.0600528126095957	0.952113572173472	0.999941782390231	NA	NA
771	ENSRNOG00000001551	94271	ATP synthase peripheral stalk subunit F6	protein-coding	Atp5pf	1923.20530843483	-0.110517224741385	0.0503978488701374	-2.19289567350701	0.0283148965180777	0.744358046735183	2160.96431154453	0.0163057946458325	0.0652080360550296	0.250058054686265	0.802542453167558	0.999982092869924	2057.7794740303	-0.0446043955235789	0.0525173409513485	-0.849326997817729	0.395699362129544	0.999998506200149	1715.99454034512	0.146598182765958	0.0757234385179281	1.93596838224997	0.0528715735051241	0.999941782390231	NA	NA
772	ENSRNOG00000001554	360692	similar to DNA segment, Chr 16, ERATO Doi 472, expressed	protein-coding	RGD1563888	99.2655004223722	-0.259639522624355	0.19277034788256	-1.34688516919902	0.178017218747306	NA	121.026557933053	-0.0895299969681207	0.213130851648982	-0.420070563578346	0.674433905977965	0.999982092869924	110.560062258765	0.355080645803335	0.184901875086741	1.92037341772094	0.0548107487549362	0.999998506200149	103.83012319158	-0.398593680701283	0.223573687415194	-1.78282912139416	0.0746141237341238	0.999941782390231	NA	NA
773	ENSRNOG00000001555	54230	BTG anti-proliferation factor 3	protein-coding	Btg3	755.34910156232	0.0663945204236302	0.0680484321295853	0.975695079898307	0.329215591133341	0.999316488093175	870.592719369724	-0.0795360935801653	0.096268144663805	-0.826193273568608	0.408694463298526	0.999982092869924	796.199915334819	-0.0869658122520763	0.0742109025156182	-1.17187379891753	0.241247727829604	0.999998506200149	665.333067768487	-0.0190461838894954	0.0891390831855084	-0.213668160013023	0.830805842547768	0.999941782390231	NA	NA
774	ENSRNOG00000001557	89843	CXADR, Ig-like cell adhesion molecule	protein-coding	Cxadr	51.4248223897086	0.13740317667585	0.293126120488271	0.468751049708476	0.639247592629369	NA	59.5782625636191	-0.591574701101225	0.345029063443527	-1.71456484041395	0.0864250395871849	0.999982092869924	48.3333971172637	0.157682756333161	0.353819702760645	0.445658495281229	0.655843949690303	0.999998506200149	41.9732964299042	0.392081279302858	0.391163915395338	1.00234521608823	0.31617689143795	0.999941782390231	NA	NA
775	ENSRNOG00000001559	288150	metaxin 2	protein-coding	Mtx2	880.882401253781	0.00651159103621623	0.0647144785657568	0.100620312185623	0.919851871746806	0.999316488093175	896.357338356047	0.00648009370455543	0.0925405236023046	0.0700243898813865	0.944174246965135	0.999982092869924	887.688521597779	0.0428631178704826	0.0608143257046392	0.704819421638557	0.480922620504426	0.999998506200149	700.447023057626	0.0838067034625689	0.096233198933786	0.870871013237675	0.383824585540812	0.999941782390231	NA	NA
776	ENSRNOG00000001566	NA	NA	NA	NA	0	NA	NA	NA	NA	NA	0	NA	NA	NA	NA	NA	0	NA	NA	NA	NA	NA	0	NA	NA	NA	NA	NA	NA	NA
777	ENSRNOG00000001567	501768	keratin associated protein 14	protein-coding	Krtap14	0	NA	NA	NA	NA	NA	0	NA	NA	NA	NA	NA	0	NA	NA	NA	NA	NA	0	NA	NA	NA	NA	NA	NA	NA
778	ENSRNOG00000001570	100363136	hypothetical protein LOC100363136	protein-coding	LOC100363136	0	NA	NA	NA	NA	NA	0	NA	NA	NA	NA	NA	0	NA	NA	NA	NA	NA	0	NA	NA	NA	NA	NA	NA	NA
779	ENSRNOG00000001571	304124	claudin 8	protein-coding	Cldn8	0	NA	NA	NA	NA	NA	0.43366503110245	-2.91057172690953	3.7476558439724	-0.776637943313496	0.437372408883032	0.999982092869924	0	NA	NA	NA	NA	NA	0	NA	NA	NA	NA	NA	NA	NA
780	ENSRNOG00000001572	288151	homeo box D1	protein-coding	Hoxd1	0.408813468530978	1.04331519698843	3.23777025756281	0.322232621215619	0.747276473207258	NA	0.856359247279475	-1.85480281287238	2.83506613664952	-0.654236170682208	0.512959661501241	0.999982092869924	0.733622616298364	1.63595984484708	2.42162218359624	0.675563618440922	0.499317746902696	0.999998506200149	0.29974581837345	0.385671752762751	3.51856880545279	0.109610405277586	0.912718358167544	0.999941782390231	NA	NA
781	ENSRNOG00000001573	304150	ubiquitin specific peptidase 25	protein-coding	Usp25	812.554857256872	0.000169618023623035	0.0687785661076925	0.00246614655149178	0.998032301736438	0.999921076450159	727.48707870919	0.00754778039214692	0.0917363624850756	0.0822768658761116	0.934426550393516	0.999982092869924	819.600972186443	0.000110664242269127	0.0702333654654975	0.00157566480739829	0.998742801897388	0.999998506200149	558.263423275534	-0.0835443882985639	0.0988949125186869	-0.844779434763923	0.398233998860122	0.999941782390231	NA	NA
782	ENSRNOG00000001575	29559	glutamate ionotropic receptor kainate type subunit 1	protein-coding	Grik1	395.250578773484	0.197347951989765	0.111625809752075	1.76794195202779	0.077070608431636	0.948097694937614	333.282727001416	0.0691242771103921	0.154137038846704	0.44845987458692	0.653821338523739	0.999982092869924	361.305688191473	-0.0277511875868544	0.102818374715573	-0.269904943193497	0.787233384150595	0.999998506200149	232.787011378774	0.20489265212689	0.17773713197097	1.15278473245734	0.248998752499282	0.999941782390231	NA	NA
783	ENSRNOG00000001577	288152	homeo box D3	protein-coding	Hoxd3	0	NA	NA	NA	NA	NA	0	NA	NA	NA	NA	NA	0	NA	NA	NA	NA	NA	0	NA	NA	NA	NA	NA	NA	NA
784	ENSRNOG00000001578	288153	homeo box D4	protein-coding	Hoxd4	0	NA	NA	NA	NA	NA	0	NA	NA	NA	NA	NA	0	NA	NA	NA	NA	NA	0	NA	NA	NA	NA	NA	NA	NA
785	ENSRNOG00000001580	688999	homeo box D9	protein-coding	Hoxd9	0	NA	NA	NA	NA	NA	0	NA	NA	NA	NA	NA	0	NA	NA	NA	NA	NA	0	NA	NA	NA	NA	NA	NA	NA
786	ENSRNOG00000001581	303991	homeo box D10	protein-coding	Hoxd10	0	NA	NA	NA	NA	NA	0	NA	NA	NA	NA	NA	0	NA	NA	NA	NA	NA	0	NA	NA	NA	NA	NA	NA	NA
787	ENSRNOG00000001582	304127	BTB domain and CNC homolog 1	protein-coding	Bach1	195.104315223786	0.0554877958842263	0.142954072636916	0.38815120731228	0.697904138804316	0.999316488093175	229.819850646877	-0.16032659120687	0.155920263118475	-1.02826013758742	0.303827476734689	0.999982092869924	197.479508974819	0.126293544558396	0.126996339731052	0.994466020247952	0.319996040342163	0.999998506200149	156.090178038063	-0.0822666355212262	0.183072872140995	-0.449365515267973	0.65316800356963	0.999941782390231	NA	NA
788	ENSRNOG00000001584	304131	MAP3K7 C-terminal like	protein-coding	Map3k7cl	7.07028146791902	-0.566590838210271	0.684364053237571	-0.827908531328988	0.407722303048744	NA	9.36726076514732	-0.21669293549298	0.775721138793076	-0.279343857807106	0.779980951644922	0.999982092869924	5.64176343045874	0.0990445374831295	0.695733524230647	0.142359874914256	0.886795754704966	0.999998506200149	5.23378387685706	-0.761519091434222	1.00206241449183	-0.759951755919723	0.447283423052541	0.999941782390231	NA	NA
789	ENSRNOG00000001585	304157	nuclear receptor interacting protein 1	protein-coding	Nrip1	616.589413062955	0.00302350861218249	0.0757429713064748	0.0399180090248721	0.968158493420097	0.999316488093175	695.829018607852	0.00540937507755716	0.0970573818495313	0.0557337831958352	0.955553886220681	0.999982092869924	627.59184582265	0.100546693964683	0.084105878033039	1.1954776088918	0.231900479438548	0.999998506200149	460.199549039179	-0.112965685342332	0.0955956002658952	-1.18170381302197	0.237323244845277	0.999941782390231	NA	NA
790	ENSRNOG00000001587	366082	homeo box D12	protein-coding	Hoxd12	0	NA	NA	NA	NA	NA	0	NA	NA	NA	NA	NA	0	NA	NA	NA	NA	NA	0	NA	NA	NA	NA	NA	NA	NA
791	ENSRNOG00000001588	288154	homeo box D13	protein-coding	Hoxd13	0	NA	NA	NA	NA	NA	0	NA	NA	NA	NA	NA	0	NA	NA	NA	NA	NA	0	NA	NA	NA	NA	NA	NA	NA
792	ENSRNOG00000001589	288155	even-skipped homeobox 2	protein-coding	Evx2	0	NA	NA	NA	NA	NA	0	NA	NA	NA	NA	NA	0	NA	NA	NA	NA	NA	0	NA	NA	NA	NA	NA	NA	NA
793	ENSRNOG00000001592	288305	chaperonin containing TCP1 subunit 8	protein-coding	Cct8	6403.36442105401	-0.00660983725162313	0.0331023418272195	-0.19967884103559	0.841731762917593	0.999316488093175	7089.80951369629	0.0382572798516982	0.0475601267757354	0.804398189098534	0.421167046699076	0.999982092869924	6578.34243984683	-0.0356343508277284	0.0344620889996005	-1.03401598284252	0.301128691416561	0.999998506200149	5619.96360486787	0.0364157576395389	0.0575961848669556	0.63225989227685	0.527217066956909	0.999941782390231	NA	NA
794	ENSRNOG00000001593	362151	lunapark, ER junction formation factor	protein-coding	Lnpk	1232.01393509342	0.0462054090224664	0.0582851912386604	0.792746974669244	0.427925255815486	0.999316488093175	1334.69654515959	0.00428528687651236	0.0782012492457431	0.0547981895154396	0.956299242794503	0.999982092869924	1258.07420307986	-0.0195751119268074	0.0610243463393034	-0.320775446212357	0.748380567968063	0.999998506200149	975.131247280067	-0.0643888806393685	0.0799373170183611	-0.805492141105747	0.420535739629776	0.999941782390231	NA	NA
795	ENSRNOG00000001596	114630	ATP synthase membrane subunit c locus 3	protein-coding	Atp5mc3	6828.76991671526	-0.0927227349387211	0.0388024776046586	-2.38960861941427	0.0168663356679735	0.664970895199151	7303.67336580033	0.0504568104113379	0.058474231900367	0.862889665610489	0.388198133191216	0.999982092869924	6978.60762037085	-0.0141313283270367	0.052973379985182	-0.266762821835978	0.789651781074985	0.999998506200149	5837.78304799271	0.0894889589788581	0.0739784875072753	1.20966191651401	0.226408648923897	0.999941782390231	NA	NA
796	ENSRNOG00000001597	81647	activating transcription factor 2	protein-coding	Atf2	3827.37747590906	0.0018364637588555	0.0409631046594932	0.0448321428300211	0.964241104568606	0.999316488093175	4083.47752562484	-0.0382231113188827	0.0550430982136221	-0.694421508951747	0.487417908774796	0.999982092869924	3812.1054071354	-0.0348862651123523	0.0396327734091319	-0.880237795932646	0.378730502330647	0.999998506200149	3098.22753556145	-0.00683949382001597	0.0711903547527924	-0.0960733212211966	0.923462339854777	0.999941782390231	NA	NA
797	ENSRNOG00000001598	288306	ubiquitin specific peptidase 16	protein-coding	Usp16	195.593879555542	-0.00102481166633905	0.139465980750793	-0.00734811214048142	0.994137107533013	0.999316488093175	256.876251846751	0.0596113061377445	0.148399532067347	0.401694704203592	0.68790872244332	0.999982092869924	195.037265789991	0.0281673936892988	0.12382455787035	0.227478249660227	0.820051880202508	0.999998506200149	201.939632631617	0.177574084857339	0.155488508937231	1.14203992353559	0.253437425206027	0.999941782390231	NA	NA
798	ENSRNOG00000001599	304132	RWD domain containing 2B	protein-coding	Rwdd2b	494.495593517402	0.116776531578482	0.0869899870301403	1.34241348418665	0.179461965014612	0.999316488093175	576.01621159543	-0.0122993499804909	0.103553848989342	-0.118772504359125	0.905455592800014	0.999982092869924	514.472502141581	-0.02172630956264	0.0841511719023866	-0.258181901350608	0.796266525167191	0.999998506200149	455.608968044422	-0.0624838214190579	0.0982245937870983	-0.636132143793758	0.524690296206042	0.999941782390231	NA	NA
799	ENSRNOG00000001601	NA	NA	NA	NA	0	NA	NA	NA	NA	NA	0	NA	NA	NA	NA	NA	0	NA	NA	NA	NA	NA	0	NA	NA	NA	NA	NA	NA	NA
800	ENSRNOG00000001602	288308	listerin E3 ubiquitin protein ligase 1	protein-coding	Ltn1	881.783023587285	0.0966683081884416	0.0731782240065975	1.32099828194418	0.186501937077026	0.999316488093175	1021.85926166452	-0.0415545006862199	0.0972553966636073	-0.427271926409914	0.669181278083191	0.999982092869924	883.722536914064	0.0310986078662683	0.0976727297798603	0.318396014285255	0.750184561234676	0.999998506200149	766.976450684222	-0.298272556470615	0.0948628184801799	-3.14425147016831	0.00166512283012203	0.999941782390231	NA	NA
801	ENSRNOG00000001603	288309	N-6 adenine-specific DNA methyltransferase 1	protein-coding	N6amt1	177.681660288337	-0.0313013049916804	0.138263165359358	-0.226389327268225	0.820898628078554	NA	184.579543212862	0.210752573572227	0.175722837191475	1.19934652171921	0.230393232698911	0.999982092869924	191.931970047109	-0.0624910693676415	0.138042623082491	-0.452694015603413	0.650769089394803	0.999998506200149	137.603162595207	-0.052450372954753	0.191109694165107	-0.274451660779904	0.783737546917009	0.999941782390231	NA	NA
802	ENSRNOG00000001607	79252	ADAM metallopeptidase with thrombospondin type 1 motif, 1	protein-coding	Adamts1	15.3886287191538	0.240169857161114	0.465644586280596	0.51577933951623	0.606008534042694	NA	16.3029296551543	-0.614580569142104	0.600015021078655	-1.02427530570362	0.30570525835033	0.999982092869924	12.3382374344259	-0.194824235637269	0.545917240105181	-0.356875037688373	0.721185357847587	0.999998506200149	17.3975334628062	0.100319982668893	0.455346946996847	0.220315483238735	0.825625462516015	0.999941782390231	NA	NA
803	ENSRNOG00000001608	681096	neurexophilin and PC-esterase domain family, member 3	protein-coding	Nxpe3	482.100494308432	-0.0812412857901351	0.0938629863067866	-0.865530588645474	0.386747634398304	0.999316488093175	519.848272568954	0.0191640683227733	0.123677577971444	0.154951840399059	0.876859284420654	0.999982092869924	507.837284675601	0.0983532192460286	0.0823421030630897	1.1944462867395	0.232303439937246	0.999998506200149	386.765760512829	0.0241702564635634	0.104109082264204	0.232162804031112	0.816411566583935	0.999941782390231	NA	NA
[truncated: 23,175 more rows]
