# Supplementary material for: Estrous Cycle Influences Cell-Type-Specific Translatomic Signatures of Repeated Ketamine Exposure in the Rat Nucleus Accumbens
Source: eNeuro. 2026 Jan 15;13(1):ENEURO.0419-25.2025. doi: 10.1523/ENEURO.0419-25.2025 (PMC12826133; doi:10.1523/ENEURO.0419-25.2025)
Supplement: Figure 6-2 — Functional enrichment analysis of genes differentially expressed in D1-MSNs following repeated ketamine treatment in proestrus female rats. Download Figure 6-2, CSV file. [file eneuro-13-ENEURO.0419-25.2025-s007.csv]

Term	Library	p-value	q-value	z-score	combined score
RHOV GTPase Cycle R-HSA-9013424	Reactome_2022	0.0000015297	0.0001965	57.49	769.8
RHOU GTPase Cycle R-HSA-9013420	Reactome_2022	0.0000018987	0.0001965	54.2	714.1
COPI-mediated Anterograde Transport R-HSA-6807878	Reactome_2022	0.000034082	0.002065	24.91	256.2
Interaction Between L1 And Ankyrins R-HSA-445095	Reactome_2022	0.000039897	0.002065	53.47	541.7
Collagen Formation R-HSA-1474290	Reactome_2022	0.000054147	0.002242	22	216.1
decreased body weight MP:0001262	MGI_Mammalian_Phenotype_Level_4_2021	0.0001643	0.04973	4.444	38.72
hyperactivity MP:0001399	MGI_Mammalian_Phenotype_Level_4_2021	0.0001843	0.04973	5.808	49.94
regulation of hair cycle (GO:0042634)	GO_Biological_Process_2021	0.0002302	0.1011	113.3	949.3
abnormal learning/memory/conditioning MP:0002063	MGI_Mammalian_Phenotype_Level_4_2021	0.0003215	0.04973	25.24	203
positive regulation of fatty acid oxidation (GO:0046321)	GO_Biological_Process_2021	0.0003366	0.1011	90.65	724.9
abnormal energy homeostasis MP:0005448	MGI_Mammalian_Phenotype_Level_4_2021	0.0003972	0.04973	82.41	645.4
abnormal articular cartilage morphology MP:0006433	MGI_Mammalian_Phenotype_Level_4_2021	0.0003972	0.04973	82.41	645.4
endoplasmic reticulum to Golgi vesicle-mediated transport (GO:0006888)	GO_Biological_Process_2021	0.0008538	0.1128	10.4	73.51
negative regulation of transcription by RNA polymerase II (GO:0000122)	GO_Biological_Process_2021	0.0008893	0.1128	5.111	35.9
Hypertrophy Model WP516	WikiPathway_2021_Human	0.0009577	0.07374	50.34	349.9
positive regulation of transcription by RNA polymerase II (GO:0045944)	GO_Biological_Process_2021	0.0009836	0.1128	4.457	30.86
FoxO signaling pathway	KEGG_2021_Human	0.003394	0.1567	10.81	61.44
TGF-beta Signaling Pathway WP366	WikiPathway_2021_Human	0.003467	0.1335	10.72	60.73
Cocaine addiction	KEGG_2021_Human	0.005682	0.1567	19.25	99.54
Amphetamine addiction	KEGG_2021_Human	0.01101	0.1567	13.49	60.84
Adherens junction	KEGG_2021_Human	0.01163	0.1567	13.1	58.35
Chromosomal and microsatellite instability in colorectal cancer WP4216	WikiPathway_2021_Human	0.01226	0.2277	12.73	56.03
Chronic myeloid leukemia	KEGG_2021_Human	0.01324	0.1567	12.21	52.81
Pancreatic adenocarcinoma pathway WP4263	WikiPathway_2021_Human	0.01785	0.2277	10.38	41.79
Corticotropin-releasing hormone signaling pathway WP2355	WikiPathway_2021_Human	0.01939	0.2277	9.922	39.12
